# Supplementary material for: Evaluation of Sample Preparation Methods for Fast Proteotyping of Microorganisms by Tandem Mass Spectrometry
Source: Front Microbiol. 2019 Sep 6;10:1985. doi: 10.3389/fmicb.2019.01985 (PMC6742703; doi:10.3389/fmicb.2019.01985)
Supplement: Supplementary file 1 [file Table_1.XLSX]

## Sheet: Densitometry
Table Protein extraction efficiency by bead beating for B. subtilis and S. cerevisiae samples compared to E. coli.
Lysis conditions			Bacillus subtilis					Saccharomyces cerevisiae
Beads	Speed	Cycles	Bacillus subtilis value 1	Bacillus subtilis value 2	Mean	Standard deviation	Variation coefficient (%)	Saccharomyces cerevisiae value 1	Saccharomyces cerevisiae value 2	Mean	Standard deviation	Variation coefficient (%)
Silica beads 0.1mm	7 800 rpm	3 × 20 secondes	0.138514	0.136261	0.137387	0.00159258	1.15919	0.18018	0.219595	0.199887	0.0278702	13.943
		10 × 20 secondes	0.623874	0.546171	0.585023	0.0549441	9.39179	0.394144	0.362613	0.378378	0.0222962	5.89256
	10 000 rpm	3 × 30 secondes	0.346578	0.362767	0.354673	0.0114469	3.22746	0.52834	0.647773	0.588057	0.084452	14.3612
		10 × 30 secondes	0.584989	0.622517	0.603753	0.026536	4.39518	0.5722	0.573549	0.572874	0.00095426	0.166574
Glass beads 0.5mm	7 800 rpm	3 × 20 secondes	0.0770115	0.189655	0.133333	0.0796511	59.7383	0.702165	0.651082	0.676623	0.0361206	5.33836
		10 × 20 secondes	0.0735632	0.1	0.0867816	0.0186936	21.541	1.2329	1.15758	1.19524	0.0532626	4.45623
	10 000 rpm	3 × 30 secondes	0.121839	0.112644	0.117241	0.00650213	5.54594	1.23463	1.58528	1.40996	0.247947	17.5854
		10 × 30 secondes	0.131034	0.118391	0.124713	0.00894043	7.16882	1.24069	1.38095	1.31082	0.0991786	7.56614
Glass beads 0.1mm	10 000 rpm	3 × 30 secondes	0.110526	0.0905263	0.100526	0.0141421	14.0681	0.287368	0.0978947	0.192632	0.133978	69.5515
		10 × 30 secondes	0.43915	0.439883	0.439516	0.000518407	0.117949	0.552962	0.552962	0.552962	0	0
BMA	10 000 rpm	10 × 30 secondes	0.743001	0.628141	0.685571	0.0812183	11.8468	0.959081	0.913855	0.936468	0.0319797	3.41493
BMB	10 000 rpm	10 × 30 secondes	0.420441	0.420441	0.420441	0	0	0.839721	0.777003	0.808362	0.0443482	5.48617
BMC	10 000 rpm	10 × 30 secondes	0.667632	0.553946	0.610789	0.080388	13.1613	0.896452	0.865315	0.880883	0.0220171	2.49943
BMA	2/3 Silica beads 0.1mm + 1/3 Glass beads 0.5mm
BMB	2/3 Silica beads 0.1mm + 1/3 Glass beads 0.1mm
BMC	1/3 Silica beads 0.1mm + 1/3 Glass beads 0.5mm + 1/3 Glass beads 0.1mm
