# Supplementary material for: Evaluation of Sample Preparation Methods for Fast Proteotyping of Microorganisms by Tandem Mass Spectrometry
Source: Front Microbiol. 2019 Sep 6;10:1985. doi: 10.3389/fmicb.2019.01985 (PMC6742703; doi:10.3389/fmicb.2019.01985)
Supplement: Supplementary file 2 [file Table_2.XLSX]

## Sheet: BMA
List of proteins and spectral count - Lysis with BMA mix beads
1903 proteins detected
1408 proteins certified with at least 2 peptides								Best hit in terms of i) Mascot score and ii) # peptides
accession	description	pI	mass	Tot Peptides	Total SC	NSAF	Total NSAF %	DAT file	Sample	score	coverage	#peptides	#specific peptides	emPAI	SC_épuré	Q07393_Mix3-5_D1	Q07394_Mix3-19_D1	Q07395_Mix3-34_D1	Organism
EFG93756.1	cell wall-associated protein precursor [Bacillus subtilis subsp. spizizenii ATCC 6633]	6.34021	259564	97	309	1.19046	0.000771186	F211255	Q22693_Mix3-1A	5335.77	44.7819	94	94	3.70119	158	158	82	69	BS
EFG90615.1	DNA-directed RNA polymerase subunit beta [Bacillus subtilis subsp. spizizenii ATCC 6633]	4.92621	133589	76	300	2.24569	0.00145477	F211255	Q22693_Mix3-1A	3709	56.7477	71	68	9.18787	136	136	82	82	BS
EFG92894.1	aconitate hydratase [Bacillus subtilis subsp. spizizenii ATCC 6633]	5.09628	99464	75	461	4.63484	0.00300248	F211255	Q22693_Mix3-1A	4120.63	74.6975	70	65	30.994	164	164	148	149	BS
EFG90594.1	class III stress response-related ATPase, AAA+ superfamily protein [Bacillus subtilis subsp. spizizenii ATCC 6633]	5.87745	90008.4	72	388	4.31071	0.0027925	F211257	Q22694_Mix3-2A	3852.23	72.963	62	60	25.921	134	128	134	126	BS
EFG90616.1	DNA-directed RNA polymerase subunit beta' [Bacillus subtilis subsp. spizizenii ATCC 6633]	8.73565	134240	70	249	1.85489	0.00120161	F211255	Q22693_Mix3-1A	3407.65	58.382	68	60	7.93036	114	114	79	56	BS
EFG92579.1	pyruvate carboxylase [Bacillus subtilis subsp. spizizenii ATCC 6633]	5.55899	128001	67	271	2.11716	0.00137151	F211255	Q22693_Mix3-1A	3236.95	58.7108	61	61	7.11148	106	106	88	77	BS
EFG90682.1	chaperonin GroEL [Bacillus subtilis subsp. spizizenii ATCC 6633]	4.75482	57187.9	64	596	10.4218	0.00675129	F211257	Q22694_Mix3-2A	4004.09	89.464	59	56	240.117	200	199	200	197	BS
EFG91157.1	glycerol-3-phosphate dehydrogenase [Bacillus subtilis subsp. spizizenii ATCC 6633]	8.42287	62538.1	64	454	7.25957	0.00470279	F211259	Q22695_Mix3-3A	3483.38	75.2708	56	56	116.685	153	155	146	153	BS
tr|A0A140N7C7|A0A140N7C7_ECOBD$Elongation	factor G	5.23603	77532.5	59	361	4.65611	0.00301625	F211259	Q22695_Mix3-3A	3316.83	80.5398	52	52	32.9483	124	120	117	124	EC
EFG93234.1	2-oxoglutarate dehydrogenase E1 component [Bacillus subtilis subsp. spizizenii ATCC 6633]	5.4679	106187	58	317	2.9853	0.00193389	F211257	Q22694_Mix3-2A	2787.87	57.7331	50	50	7.38215	110	105	110	102	BS
EFG91370.1	oligopeptide ABC transporter (binding lipoprotein) [Bacillus subtilis subsp. spizizenii ATCC 6633]	5.82311	61333.9	57	408	6.65211	0.00430927	F211259	Q22695_Mix3-3A	3085.39	83.3028	50	50	61.1639	143	136	129	143	BS
tr|A0A140SS80|A0A140SS80_ECOBD$DNA-directed	RNA polymerase subunit beta	5.14801	150538	56	147	0.976496	0.000632579	F211255	Q22693_Mix3-1A	2799.12	48.7332	57	54	3.12411	70	70	41	36	EC
EFG92883.1	transketolase [Bacillus subtilis subsp. spizizenii ATCC 6633]	5.00626	72130.2	55	379	5.25439	0.00340382	F211255	Q22693_Mix3-1A	3435.75	82.1589	52	52	35.9435	132	132	120	127	BS
EFG93526.1	phosphoglycerate kinase [Bacillus subtilis subsp. spizizenii ATCC 6633]	4.99742	42137.9	55	546	12.9574	0.0083939	F211257	Q22694_Mix3-2A	3220.34	89.8477	49	49	531.352	183	177	183	186	BS
EFG90620.1	elongation factor G [Bacillus subtilis subsp. spizizenii ATCC 6633]	4.77986	76610.5	53	409	5.33869	0.00345843	F211255	Q22693_Mix3-1A	2764.34	67.1965	44	44	30.168	142	142	133	134	BS
tr|A0A140N753|A0A140N753_ECOBD$Alpha-1,4	glucan phosphorylase	6.93777	90465.6	53	227	2.50924	0.0016255	F211255	Q22693_Mix3-1A	2629.34	67.6286	47	47	7.45285	81	81	70	76	EC
EFG90805.1	inosine 5'-monophosphate dehydrogenase [Bacillus subtilis subsp. spizizenii ATCC 6633]	6.01173	52967.6	51	310	5.85264	0.00379137	F211259	Q22695_Mix3-3A	2802.31	92.0082	47	46	49.5576	102	99	109	102	BS
tr|A0A140NBA5|A0A140NBA5_ECOBD$30S	ribosomal protein S1	4.89242	61120.7	49	216	3.53399	0.00228934	F211255	Q22693_Mix3-1A	2201.82	79.1741	41	41	12.779	74	74	71	71	EC
tr|A0A140NCE4|A0A140NCE4_ECOBD$Aldehyde-alcohol	dehydrogenase	6.324	96066.6	48	205	2.13394	0.00138237	F211255	Q22693_Mix3-1A	2550	65.0954	41	41	5.76438	77	77	65	63	EC
tr|A0A140NH27|A0A140NH27_ECOBD$DNA-directed	RNA polymerase subunit beta'	6.66725	155063	48	124	0.799675	0.000518034	F211255	Q22693_Mix3-1A	2870.51	43.5679	56	48	2.96098	63	63	34	27	EC
EFG91750.1	pyruvate kinase [Bacillus subtilis subsp. spizizenii ATCC 6633]	5.03892	62149.4	47	354	5.69596	0.00368987	F211259	Q22695_Mix3-3A	2827.41	75.3846	40	40	36.1193	114	122	118	114	BS
tr|A0A140NDL0|A0A140NDL0_ECOBD$Pyruvate	dehydrogenase E1 component	5.45681	99635.9	47	199	1.99727	0.00129384	F211255	Q22693_Mix3-1A	2260.25	51.7475	41	41	4.73757	72	72	62	65	EC
EFG92647.1	carbamoyl phosphate synthase large subunit [Bacillus subtilis subsp. spizizenii ATCC 6633]	4.94247	117603	46	174	1.47955	0.000958463	F211255	Q22693_Mix3-1A	2260.7	44.8179	40	40	3.05326	61	61	56	57	BS
EFG90715.1	30S ribosomal protein S1 [Bacillus subtilis subsp. spizizenii ATCC 6633]	4.76013	42319.2	45	315	7.44343	0.00482189	F211259	Q22695_Mix3-3A	2540.32	85.8639	40	40	122.404	110	110	95	110	BS
EFG92763.1	polynucleotide phosphorylase/polyadenylase [Bacillus subtilis subsp. spizizenii ATCC 6633]	4.9714	77310.2	45	195	2.52231	0.00163396	F211259	Q22695_Mix3-3A	2007.47	60.9929	39	39	7.33871	69	66	60	69	BS
EFG93525.1	glyceraldehyde-3-phosphate dehydrogenase [Bacillus subtilis subsp. spizizenii ATCC 6633]	5.20107	35810.3	45	700	19.5475	0.012663	F211257	Q22694_Mix3-2A	2598.42	85.6716	41	40	541.715	242	224	242	234	BS
EFG91109.1	catalase [Bacillus subtilis subsp. spizizenii ATCC 6633]	5.99783	54660.2	44	281	5.14085	0.00333027	F211255	Q22693_Mix3-1A	2233.01	75.5694	40	40	36.7067	90	90	90	101	BS
EFG91755.1	isocitrate dehydrogenase [Bacillus subtilis subsp. spizizenii ATCC 6633]	5.038	46432.8	44	296	6.3748	0.00412963	F211257	Q22694_Mix3-2A	2309.48	72.8132	40	37	56.6215	95	100	95	101	BS
EFG90389.1	molecular chaperone DnaK [Bacillus subtilis subsp. spizizenii ATCC 6633]	4.761	65917.9	43	238	3.61055	0.00233893	F211255	Q22693_Mix3-1A	2306.58	71.3584	37	36	11.5907	83	83	82	73	BS
EFG90621.1	elongation factor Tu [Bacillus subtilis subsp. spizizenii ATCC 6633]	4.91629	43542.8	43	855	19.6358	0.0127202	F211257	Q22694_Mix3-2A	3209.36	93.1818	42	40	837.802	266	276	266	313	BS
EFG92019.1	putative flotillin-like protein [Bacillus subtilis subsp. spizizenii ATCC 6633]	5.33581	55939.2	43	161	2.87812	0.00186446	F211255	Q22693_Mix3-1A	1983.52	65.8153	35	35	16.5368	56	56	50	55	BS
EFG92841.1	glutamine synthetase, type I [Bacillus subtilis subsp. spizizenii ATCC 6633]	5.0151	50305.3	43	311	6.18225	0.00400489	F211259	Q22695_Mix3-3A	2151.62	81.5315	35	35	50.2523	116	105	90	116	BS
EFG93882.1	adenylosuccinate synthetase [Bacillus subtilis subsp. spizizenii ATCC 6633]	5.48814	47644.5	42	214	4.4916	0.00290968	F211259	Q22695_Mix3-3A	2051.68	87.4419	35	35	29.4491	71	70	73	71	BS
tr|A0A140NET2|A0A140NET2_ECOBD$Trigger	factor	4.8252	48162.9	42	218	4.52631	0.00293217	F211255	Q22693_Mix3-1A	1981.87	70.1389	37	37	42.9623	79	79	69	70	EC
EFG92744.1	elongation factor Ts [Bacillus subtilis subsp. spizizenii ATCC 6633]	5.24176	32401.6	41	258	7.96257	0.0051582	F211259	Q22695_Mix3-3A	2149.06	89.7611	35	33	290.944	92	78	88	92	BS
EFG93529.1	phosphopyruvate hydratase [Bacillus subtilis subsp. spizizenii ATCC 6633]	4.64706	46573.4	41	635	13.6344	0.00883243	F211257	Q22694_Mix3-2A	2898.47	87.6744	38	38	208.944	224	205	224	206	BS
EFG94080.1	phosphotransferase system (PTS) enzyme I [Bacillus subtilis subsp. spizizenii ATCC 6633]	4.77986	63039.3	41	228	3.61679	0.00234298	F211255	Q22693_Mix3-1A	2005.07	60.5263	37	36	13.118	77	77	77	74	BS
EFG92703.1	succinyl-CoA synthetase subunit beta [Bacillus subtilis subsp. spizizenii ATCC 6633]	5.09137	41427.6	40	320	7.72432	0.00500385	F211259	Q22695_Mix3-3A	2577.35	83.8961	36	36	107.424	109	107	104	109	BS
EFG93584.1	aspartyl/glutamyl-tRNA amidotransferase subunit B [Bacillus subtilis subsp. spizizenii ATCC 6633]	5.08933	53373.5	40	136	2.54808	0.00165066	F211255	Q22693_Mix3-1A	1608.95	78.3613	34	34	11.4206	48	48	38	50	BS
EFG92083.1	succinate dehydrogenase flavoprotein subunit [Bacillus subtilis subsp. spizizenii ATCC 6633]	5.85025	65339.4	39	197	3.01503	0.00195315	F211255	Q22693_Mix3-1A	1931.72	60.034	34	34	10.6577	73	73	58	66	BS
tr|A0A140NGF8|A0A140NGF8_ECOBD$Tryptophanase		5.87586	52739.6	39	202	3.83014	0.00248118	F211255	Q22693_Mix3-1A	2064.79	80.0425	37	37	25.3822	72	72	65	65	EC
EFG91792.1	putative aldehyde dehydrogenase [Bacillus subtilis subsp. spizizenii ATCC 6633]	5.24717	53324.4	38	170	3.18803	0.00206522	F211255	Q22693_Mix3-1A	1724.38	72.9897	30	30	9.37506	57	57	55	58	BS
EFG92200.1	dihydrolipoamide dehydrogenase [Bacillus subtilis subsp. spizizenii ATCC 6633]	4.94926	49687.7	38	352	7.08425	0.00458921	F211257	Q22694_Mix3-2A	2331.36	72.766	33	33	52.9818	118	118	118	116	BS
EFG92757.1	translation initiation factor IF-2 [Bacillus subtilis subsp. spizizenii ATCC 6633]	5.35089	78397	38	109	1.39036	0.000900682	F211255	Q22693_Mix3-1A	1652.22	56.6434	33	33	3.75007	46	46	33	30	BS
EFG94002.1	5-methyltetrahydropteroyltriglutamate--homocysteine S-methyltransferase [Bacillus subtilis subsp. spizizenii ATCC 6633]	5.08544	86743.5	38	115	1.32575	0.000858826	F211259	Q22695_Mix3-3A	1706.06	56.0367	34	34	3.09632	45	33	37	45	BS
tr|A0A140N6W0|A0A140N6W0_ECOBD$Elongation	factor Tu	5.29701	43256.3	38	534	12.345	0.00799717	F211257	Q22694_Mix3-2A	2685.91	94.4162	40	38	363.345	181	174	181	179	EC
tr|A0A140NFV3|A0A140NFV3_ECOBD$Chaperone	protein DnaK	4.83129	69072.5	38	144	2.08477	0.00135052	F211259	Q22695_Mix3-3A	1789.53	53.4483	32	31	4.84646	47	49	48	47	EC
EFG90555.1	6-phosphogluconate dehydrogenase [Bacillus subtilis subsp. spizizenii ATCC 6633]	5.2415	51728.5	37	291	5.62553	0.00364425	F211255	Q22693_Mix3-1A	2388.96	78.8913	34	32	32.7867	92	92	92	107	BS
EFG90847.1	1-pyrroline-5-carboxylate dehydrogenase [Bacillus subtilis subsp. spizizenii ATCC 6633]	5.65279	56371.7	37	211	3.74301	0.00242474	F211257	Q22694_Mix3-2A	1805.35	75.1456	33	33	18.2161	76	67	76	68	BS
EFG92788.1	phosphodiesterase [Bacillus subtilis subsp. spizizenii ATCC 6633]	5.51104	58883	37	157	2.6663	0.00172725	F211255	Q22693_Mix3-1A	1608.33	60.5769	34	34	9.95882	54	54	50	53	BS
EFG93235.1	dihydrolipoamide succinyltransferase [Bacillus subtilis subsp. spizizenii ATCC 6633]	5.04782	45916.9	37	260	5.66241	0.00366814	F211255	Q22693_Mix3-1A	2121.11	62.5899	34	34	25.2511	83	83	86	91	BS
tr|A0A140N783|A0A140N783_ECOBD$Glyceraldehyde-3-phosphate	dehydrogenase	6.60873	35510.2	37	250	7.04022	0.00456069	F211255	Q22693_Mix3-1A	1976.37	94.2598	33	30	103.99	85	85	78	87	EC
tr|A0A140NBE7|A0A140NBE7_ECOBD$Formate	acetyltransferase	5.69041	85302.7	37	168	1.96946	0.00127582	F211259	Q22695_Mix3-3A	1794.39	55.7895	34	34	5.11654	57	64	47	57	EC
EFG92935.1	alanine dehydrogenase [Bacillus subtilis subsp. spizizenii ATCC 6633]	5.36224	39606.8	36	290	7.32198	0.00474322	F211257	Q22694_Mix3-2A	2327.97	90.7407	35	35	105.011	99	96	99	95	BS
EFG93240.1	aldehyde dehydrogenase [Bacillus subtilis subsp. spizizenii ATCC 6633]	5.14913	54015.1	36	200	3.70267	0.00239861	F211259	Q22695_Mix3-3A	1602.37	56.7677	31	29	13.3901	69	65	66	69	BS
EFG93528.1	phosphoglyceromutase [Bacillus subtilis subsp. spizizenii ATCC 6633]	5.23112	56226.5	36	222	3.94832	0.00255774	F211259	Q22695_Mix3-3A	1816.25	69.0802	32	31	21.9279	82	69	71	82	BS
EFG94177.1	cell-division protein and general stress protein (class III heat-shock) [Bacillus subtilis subsp. spizizenii ATCC 6633]	5.9213	70865.1	36	166	2.34248	0.00151747	F211257	Q22694_Mix3-2A	1662.34	53.6892	32	32	6.01963	55	57	55	54	BS
tr|A0A140NH65|A0A140NH65_ECOBD$60	kDa chaperonin	4.8455	57292.7	36	181	3.15922	0.00204656	F211255	Q22693_Mix3-1A	2113.04	64.5985	37	34	23.1512	71	71	58	52	EC
EFG91624.1	phosphoenolpyruvate carboxykinase [Bacillus subtilis subsp. spizizenii ATCC 6633]	5.20945	58340.2	35	220	3.77098	0.00244286	F211255	Q22693_Mix3-1A	2278.07	76.2808	34	34	13.7495	78	78	66	76	BS
EFG91950.1	FeS assembly protein SufD [Bacillus subtilis subsp. spizizenii ATCC 6633]	5.03172	48264.6	35	156	3.23218	0.00209382	F211259	Q22695_Mix3-3A	1927.52	72.54	31	31	15.1418	57	49	50	57	BS
EFG92310.1	F0F1 ATP synthase subunit beta [Bacillus subtilis subsp. spizizenii ATCC 6633]	4.74137	51425.3	35	288	5.60036	0.00362794	F211257	Q22694_Mix3-2A	1888.23	76.1099	29	26	25.9473	94	98	94	96	BS
EFG92638.1	isoleucyl-tRNA synthetase [Bacillus subtilis subsp. spizizenii ATCC 6633]	5.36341	104782	35	109	1.04026	0.000673883	F211255	Q22693_Mix3-1A	1267.27	38.5451	30	30	2.12413	45	45	35	29	BS
tr|A0A140N6G0|A0A140N6G0_ECOBD$Enolase		5.324	45626.4	35	172	3.76975	0.00244206	F211255	Q22693_Mix3-1A	1983	86.5741	32	32	34.2592	62	62	49	61	EC
EFG92105.1	trigger factor [Bacillus subtilis subsp. spizizenii ATCC 6633]	4.42164	47458.1	34	283	5.96316	0.00386297	F211259	Q22695_Mix3-3A	2235.69	67.217	32	32	29.9308	97	97	89	97	BS
EFG92108.1	class III heat-shock ATP-dependent LonA protease [Bacillus subtilis subsp. spizizenii ATCC 6633]	5.71408	86571.7	34	99	1.14356	0.000740805	F211259	Q22695_Mix3-3A	1210.06	34.4961	23	23	1.94131	31	33	35	31	BS
EFG92312.1	F0F1 ATP synthase subunit alpha [Bacillus subtilis subsp. spizizenii ATCC 6633]	5.2209	54594.5	34	231	4.23119	0.00274099	F211259	Q22695_Mix3-3A	1778	58.9641	31	28	13.0109	75	79	77	75	BS
EFG93392.1	flagellin [Bacillus subtilis subsp. spizizenii ATCC 6633]	5.09822	29453.8	34	633	21.4913	0.0139221	F211257	Q22694_Mix3-2A	2716.3	97.0909	31	31	1313.73	231	221	231	181	BS
EFG94190.1	lysyl-tRNA synthetase [Bacillus subtilis subsp. spizizenii ATCC 6633]	5.22468	57415.2	34	113	1.96812	0.00127496	F211259	Q22695_Mix3-3A	1407.23	55.1102	28	28	4.95536	40	41	32	40	BS
EFG91381.1	oligoendopeptidase F [Bacillus subtilis subsp. spizizenii ATCC 6633]	5.5067	77035.8	33	138	1.79138	0.00116046	F211255	Q22693_Mix3-1A	1602.21	42.3881	29	29	4.30259	48	48	45	45	BS
EFG92201.1	branched-chain alpha-keto acid dehydrogenase subunit E2 [Bacillus subtilis subsp. spizizenii ATCC 6633]	5.04797	47523.6	33	187	3.93489	0.00254904	F211259	Q22695_Mix3-3A	1703.41	64.9321	29	29	13.6641	64	64	59	64	BS
EFG92409.1	1-pyrroline-5-carboxylate dehydrogenase [Bacillus subtilis subsp. spizizenii ATCC 6633]	5.44801	56194.3	33	182	3.23876	0.00209809	F211259	Q22695_Mix3-3A	1969.35	70.8738	29	28	15.2915	67	61	54	67	BS
tr|A0A140N8E1|A0A140N8E1_ECOBD$Phosphoglycerate	kinase	5.0788	41092.6	33	202	4.91572	0.00318443	F211255	Q22693_Mix3-1A	2003.39	79.0698	29	29	40.1255	72	72	66	64	EC
EFG90261.1	alanyl-tRNA synthetase [Bacillus subtilis subsp. spizizenii ATCC 6633]	5.09459	97354.5	32	102	1.04772	0.000678717	F211255	Q22693_Mix3-1A	1346.47	32.2323	29	28	1.78873	33	33	33	36	BS
EFG91158.1	alpha-phosphoglucomutase [Bacillus subtilis subsp. spizizenii ATCC 6633]	5.01868	64402.9	32	141	2.18934	0.00141827	F211259	Q22695_Mix3-3A	1771.84	54.9053	27	27	5.97063	47	47	47	47	BS
EFG91222.1	molecular chaperone lipoprotein [Bacillus subtilis subsp. spizizenii ATCC 6633]	8.18395	31715.5	32	154	4.85567	0.00314553	F211259	Q22695_Mix3-3A	1908.62	73.5915	29	29	88.5097	58	49	47	58	BS
EFG92347.1	CTP synthetase [Bacillus subtilis subsp. spizizenii ATCC 6633]	5.25857	59625.5	32	117	1.96225	0.00127115	F211259	Q22695_Mix3-3A	1534.5	58.5047	25	25	5.55339	39	37	41	39	BS
EFG92570.1	GTPase [Bacillus subtilis subsp. spizizenii ATCC 6633]	5.18946	68397.1	32	108	1.57901	0.00102289	F211259	Q22695_Mix3-3A	1498.18	58.9869	26	24	3.92905	40	34	34	40	BS
EFG93583.1	aspartyl/glutamyl-tRNA amidotransferase subunit A [Bacillus subtilis subsp. spizizenii ATCC 6633]	5.46595	52591	32	100	1.90147	0.00123178	F211259	Q22695_Mix3-3A	1567.24	75.0515	27	27	7.4149	40	33	27	40	BS
EFG93657.1	manganese ABC transporter (manganese binding lipoprotein) [Bacillus subtilis subsp. spizizenii ATCC 6633]	5.94758	33336.1	32	227	6.80944	0.00441119	F211259	Q22695_Mix3-3A	1926.73	77.1242	32	32	138.873	78	73	76	78	BS
EFG92106.1	ATP-dependent protease ATP-binding subunit ClpX [Bacillus subtilis subsp. spizizenii ATCC 6633]	4.87392	46307.4	31	195	4.21099	0.0027279	F211259	Q22695_Mix3-3A	1734.95	70.2381	28	26	12.6963	66	64	65	66	BS
tr|A0A140NBS3|A0A140NBS3_ECOBD$Dihydrolipoyl	dehydrogenase	5.78942	50656.6	31	126	2.48734	0.00161131	F211257	Q22694_Mix3-2A	1436.52	63.5021	24	24	6.52888	41	44	41	41	EC
tr|A0A140NCD0|A0A140NCD0_ECOBD$Maltodextrin-binding	protein	5.53435	43360.4	31	143	3.29794	0.00213642	F211259	Q22695_Mix3-3A	1887.68	72.7273	30	30	19.3929	56	46	41	56	EC
EFG90556.1	glucose-6-phosphate 1-dehydrogenase [Bacillus subtilis subsp. spizizenii ATCC 6633]	5.35375	55598.9	30	142	2.55401	0.0016545	F211259	Q22695_Mix3-3A	1417.27	58.2822	25	24	5.32162	47	47	48	47	BS
EFG91156.1	glycerol kinase [Bacillus subtilis subsp. spizizenii ATCC 6633]	5.17817	55119.6	30	145	2.63064	0.00170414	F211259	Q22695_Mix3-3A	1552.01	61.0887	27	26	8.63278	54	46	45	54	BS
EFG91766.1	glyceraldehyde-3-phosphate dehydrogenase [Bacillus subtilis subsp. spizizenii ATCC 6633]	6.42097	37471.3	30	149	3.97637	0.00257592	F211259	Q22695_Mix3-3A	1555.47	71.1765	28	27	22.075	56	47	46	56	BS
EFG92064.1	phenylalanyl-tRNA synthetase subunit beta [Bacillus subtilis subsp. spizizenii ATCC 6633]	5.09577	87747.9	30	80	0.911702	0.000590606	F211255	Q22693_Mix3-1A	1270.01	37.0647	21	21	1.69287	30	30	23	27	BS
EFG92751.1	prolyl-tRNA synthetase [Bacillus subtilis subsp. spizizenii ATCC 6633]	5.0834	63307.1	30	110	1.73756	0.0011256	F211255	Q22693_Mix3-1A	1342.06	48.7589	26	26	4.05686	36	36	35	39	BS
EFG92786.1	recombinase A [Bacillus subtilis subsp. spizizenii ATCC 6633]	5.13099	37930.6	30	124	3.26913	0.00211776	F211257	Q22694_Mix3-2A	1238.55	89.0805	26	26	12.4589	41	37	41	46	BS
EFG92989.1	glucose-6-phosphate isomerase [Bacillus subtilis subsp. spizizenii ATCC 6633]	5.09234	50525.5	30	160	3.16672	0.00205142	F211255	Q22693_Mix3-1A	1834.82	75.1111	28	28	13.2296	55	55	50	55	BS
EFG93947.1	DNA gyrase subunit A [Bacillus subtilis subsp. spizizenii ATCC 6633]	5.37093	92121.9	30	104	1.12894	0.000731332	F211257	Q22694_Mix3-2A	1253.25	40.9257	26	25	2.17195	39	30	39	35	BS
EFG90600.1	glutamyl-tRNA synthetase [Bacillus subtilis subsp. spizizenii ATCC 6633]	5.23097	55640.5	29	111	1.99495	0.00129234	F211259	Q22695_Mix3-3A	1464.98	58.5921	27	27	5.67163	39	32	40	39	BS
EFG90630.1	30S ribosomal protein S3 [Bacillus subtilis subsp. spizizenii ATCC 6633]	9.76218	24310.9	29	164	6.74594	0.00437005	F211259	Q22695_Mix3-3A	1362.63	76.1468	26	26	151.388	60	53	51	60	BS
EFG91153.1	aminotransferase [Bacillus subtilis subsp. spizizenii ATCC 6633]	5.56211	49280.9	29	140	2.84086	0.00184032	F211259	Q22695_Mix3-3A	1510.1	59.1011	25	25	9.34516	49	45	46	49	BS
EFG91649.1	leucyl-tRNA synthetase [Bacillus subtilis subsp. spizizenii ATCC 6633]	5.0769	91461.1	29	98	1.07149	0.00069412	F211259	Q22695_Mix3-3A	1092.97	33.8308	22	22	1.68187	35	31	32	35	BS
EFG91754.1	citrate synthase [Bacillus subtilis subsp. spizizenii ATCC 6633]	5.47255	41659.4	29	180	4.32075	0.002799	F211257	Q22694_Mix3-2A	1497.41	63.9785	23	23	17.246	57	54	57	69	BS
EFG91953.1	FeS cluster formation protein [Bacillus subtilis subsp. spizizenii ATCC 6633]	5.13119	52682	29	182	3.45469	0.00223796	F211259	Q22695_Mix3-3A	1496.29	65.8065	27	27	14.3774	64	59	59	64	BS
EFG92320.1	serine hydroxymethyltransferase [Bacillus subtilis subsp. spizizenii ATCC 6633]	5.48625	45376.1	29	189	4.16519	0.00269823	F211259	Q22695_Mix3-3A	1800.62	63.6145	28	27	16.8999	67	62	60	67	BS
EFG92501.1	sulfite reductase subunit beta [Bacillus subtilis subsp. spizizenii ATCC 6633]	5.65759	64760.5	29	102	1.57503	0.00102031	F211259	Q22695_Mix3-3A	1159.74	47.2855	24	24	4.66164	38	32	32	38	BS
EFG92743.1	30S ribosomal protein S2 [Bacillus subtilis subsp. spizizenii ATCC 6633]	6.26696	27949.7	29	174	6.22546	0.00403288	F211257	Q22694_Mix3-2A	1619.42	82.5203	26	25	64.367	59	50	59	65	BS
EFG93527.1	triosephosphate isomerase [Bacillus subtilis subsp. spizizenii ATCC 6633]	5.00156	27070.7	29	318	11.747	0.00760978	F211257	Q22694_Mix3-2A	2085.83	86.9565	28	28	607.743	112	100	112	106	BS
EFG93847.1	alkyl hydroperoxide reductase subunit F [Bacillus subtilis subsp. spizizenii ATCC 6633]	4.86196	54849.9	29	157	2.86236	0.00185425	F211255	Q22693_Mix3-1A	1590.12	48.5265	27	27	13.6199	58	58	49	50	BS
EFG93935.1	tRNA uridine 5-carboxymethylaminomethyl modification enzyme GidA [Bacillus subtilis subsp. spizizenii ATCC 6633]	6.64814	69712.1	29	70	1.00413	0.00065048	F211255	Q22693_Mix3-1A	980.24	35.3503	19	19	1.75298	23	23	24	23	BS
sp|P00924.3|ENO1_YEAST	RecName: Full=Enolase 1; AltName: Full=2-phospho-D-glycerate hydro-lyase 1; AltName: Full=2-phosphoglycerate dehydratase 1	6.15516	46787.3	29	149	3.18463	0.00206302	F211257	Q22694_Mix3-2A	1611.75	72.0824	26	15	7.87604	48	52	48	49	SC
tr|A0A140N5F4|A0A140N5F4_ECOBD$Polyribonucleotide	nucleotidyltransferase	5.11386	77053	29	97	1.25887	0.000815505	F211259	Q22695_Mix3-3A	1080.94	37.1308	22	22	2.64316	35	36	26	35	EC
tr|A0A140NDE3|A0A140NDE3_ECOBD$OmpA	domain protein transmembrane region-containing protein	5.98878	37177.7	29	259	6.96655	0.00451297	F211255	Q22693_Mix3-1A	1590.7	77.7457	28	28	42.1761	86	86	90	83	EC
ADB43059.1	putative glucosamine-fructose-6-phosphate aminotransferase [Bacillus subtilis subsp. spizizenii ATCC 6633]	4.95847	65297.7	28	111	1.69991	0.00110121	F211259	Q22695_Mix3-3A	1220.55	44.1667	23	23	2.76678	40	39	32	40	BS
EFG90411.1	glycyl-tRNA synthetase subunit beta [Bacillus subtilis subsp. spizizenii ATCC 6633]	5.21139	76348.3	28	75	0.98234	0.000636365	F211259	Q22695_Mix3-3A	1053.92	35.4934	22	22	2.11855	28	23	24	28	BS
EFG90611.1	50S ribosomal protein L1 [Bacillus subtilis subsp. spizizenii ATCC 6633]	9.3671	24929.2	28	149	5.97693	0.00387188	F211257	Q22694_Mix3-2A	1355.92	73.7069	25	24	81.5808	54	49	54	46	BS
EFG90707.1	cryptic glutamate dehydrogenase [Bacillus subtilis subsp. spizizenii ATCC 6633]	5.57872	46969.9	28	134	2.85289	0.00184812	F211257	Q22694_Mix3-2A	1150.33	61.3208	24	23	8.40408	45	44	45	45	BS
EFG92209.1	ribonuclease J1 [Bacillus subtilis subsp. spizizenii ATCC 6633]	6.01091	61400.9	28	130	2.11723	0.00137155	F211259	Q22695_Mix3-3A	1379.98	63.6036	27	27	6.26403	50	43	37	50	BS
EFG93549.1	GMP synthase [Bacillus subtilis subsp. spizizenii ATCC 6633]	4.92774	57737.1	28	124	2.14767	0.00139127	F211257	Q22694_Mix3-2A	1471.53	66.0819	25	25	5.2314	41	40	41	43	BS
tr|A0A140NE27|A0A140NE27_ECOBD$Acetyltransferase	component of pyruvate dehydrogenase complex	5.0905	66054.8	28	109	1.65015	0.00106897	F211255	Q22693_Mix3-1A	1248.85	43.8095	24	24	3.08748	37	37	38	34	EC
tr|A0A140NFP9|A0A140NFP9_ECOBD$Aconitate	hydratase B	5.2393	93438.9	28	116	1.24145	0.000804219	F211255	Q22693_Mix3-1A	1246.92	27.8613	25	25	2.12063	43	43	36	37	EC
EFG91773.1	threonyl-tRNA synthetase [Bacillus subtilis subsp. spizizenii ATCC 6633]	5.36106	73553.5	27	74	1.00607	0.000651738	F211255	Q22693_Mix3-1A	1132.11	44.3235	23	23	2.11459	29	29	21	24	BS
EFG92366.1	arginyl-tRNA synthetase [Bacillus subtilis subsp. spizizenii ATCC 6633]	5.26961	62787.7	27	114	1.81564	0.00117618	F211259	Q22695_Mix3-3A	1390.38	69.964	25	25	4.12886	40	40	34	40	BS
EFG92654.1	sulfate adenylyltransferase [Bacillus subtilis subsp. spizizenii ATCC 6633]	5.41765	42764.7	27	109	2.54883	0.00165115	F211259	Q22695_Mix3-3A	1271.99	61.5183	25	25	12.5538	44	32	33	44	BS
EFG92772.1	ribonuclease J2 [Bacillus subtilis subsp. spizizenii ATCC 6633]	8.47777	61113.8	27	76	1.24358	0.000805599	F211259	Q22695_Mix3-3A	1241.62	45.9459	24	24	2.91195	28	29	19	28	BS
EFG93017.1	NADH dehydrogenase [Bacillus subtilis subsp. spizizenii ATCC 6633]	6.11151	41941.1	27	114	2.71809	0.0017608	F211259	Q22695_Mix3-3A	1371.01	61.4796	24	24	9.55614	40	34	40	40	BS
EFG94145.1	methionyl-tRNA synthetase [Bacillus subtilis subsp. spizizenii ATCC 6633]	5.13257	76125.1	27	100	1.31363	0.000850975	F211255	Q22693_Mix3-1A	1195.67	38.8554	24	24	2.55157	35	35	34	31	BS
tr|A0A140N6W9|A0A140N6W9_ECOBD$Alanine--tRNA	ligase	5.61419	95971.7	27	76	0.7919	0.000512997	F211259	Q22695_Mix3-3A	1233.47	37.7854	24	23	1.64777	31	26	19	31	EC
tr|A0A140NAN3|A0A140NAN3_ECOBD$Isocitrate	dehydrogenase [NADP]	5.28076	45740.5	27	90	1.96762	0.00127463	F211257	Q22694_Mix3-2A	1106.3	54.0865	23	20	7.09085	31	30	31	29	EC
tr|A0A140NAN5|A0A140NAN5_ECOBD$Porin	Gram-negative type	4.76023	39309.1	27	257	6.53793	0.00423531	F211257	Q22694_Mix3-2A	1953.15	85.9116	24	24	14.6254	82	87	82	88	EC
tr|A0A140NF01|A0A140NF01_ECOBD$Transcription	termination factor Rho	6.75057	46990.6	27	117	2.48986	0.00161294	F211255	Q22693_Mix3-1A	1331.27	57.9952	24	23	7.2097	40	40	38	39	EC
EFG90696.1	D-3-phosphoglycerate dehydrogenase, partial [Bacillus subtilis subsp. spizizenii ATCC 6633]	5.69107	56232.3	26	110	1.95617	0.00126722	F211255	Q22693_Mix3-1A	1568.26	64.2166	26	26	5.18706	37	37	35	38	BS
EFG91625.1	S-adenosylmethionine synthetase [Bacillus subtilis subsp. spizizenii ATCC 6633]	5.33203	44014.6	26	127	2.88541	0.00186918	F211259	Q22695_Mix3-3A	1308.49	70	24	24	9.15926	44	39	44	44	BS
EFG91756.1	malate dehydrogenase [Bacillus subtilis subsp. spizizenii ATCC 6633]	4.99409	33684.6	26	214	6.35305	0.00411554	F211257	Q22694_Mix3-2A	1670.14	68.2692	25	25	61.823	76	73	76	65	BS
EFG92099.1	ketol-acid reductoisomerase [Bacillus subtilis subsp. spizizenii ATCC 6633]	5.48809	37434.2	26	122	3.25905	0.00211123	F211259	Q22695_Mix3-3A	1583.13	83.6257	24	24	16.8903	45	39	38	45	BS
EFG92116.1	glutamate-1-semialdehyde aminotransferase [Bacillus subtilis subsp. spizizenii ATCC 6633]	5.23373	46368.5	26	154	3.32122	0.0021515	F211259	Q22695_Mix3-3A	1288.82	75.3488	24	24	8.06022	52	52	50	52	BS
EFG92127.1	rod shape-determining protein MreB [Bacillus subtilis subsp. spizizenii ATCC 6633]	5.17551	35907.8	26	99	2.75706	0.00178604	F211259	Q22695_Mix3-3A	1175.29	61.4243	22	22	11.9887	36	30	33	36	BS
EFG92176.1	aspartyl-tRNA synthetase [Bacillus subtilis subsp. spizizenii ATCC 6633]	4.87929	65904.6	26	133	2.01807	0.00130732	F211255	Q22693_Mix3-1A	1365.14	43.2432	23	23	4.77529	47	47	41	45	BS
EFG92203.1	pyruvate dehydrogenase (E1 alpha subunit) [Bacillus subtilis subsp. spizizenii ATCC 6633]	5.91077	41522.3	26	134	3.22718	0.00209058	F211259	Q22695_Mix3-3A	1409.68	78.7062	24	24	16.0291	48	46	40	48	BS
EFG92344.1	fructose-bisphosphate aldolase [Bacillus subtilis subsp. spizizenii ATCC 6633]	5.11355	30397.3	26	276	9.07975	0.00588191	F211259	Q22695_Mix3-3A	1376.56	83.8596	22	22	70.4911	90	88	98	90	BS
tr|A0A140NEY2|A0A140NEY2_ECOBD$Maltoporin		4.80675	49880.6	26	175	3.50838	0.00227275	F211255	Q22693_Mix3-1A	1884.45	68.1614	25	25	11.9626	60	60	53	62	EC
ADB43058.1	putative phosphoglucosamine mutase [Bacillus subtilis subsp. spizizenii ATCC 6633]	4.91635	48453.5	25	104	2.14639	0.00139044	F211259	Q22695_Mix3-3A	1040.29	58.9286	20	20	6.22669	37	33	34	37	BS
EFG90398.1	hypothetical protein BSU6633_19512 [Bacillus subtilis subsp. spizizenii ATCC 6633]	5.1044	35623.8	25	143	4.01418	0.0026004	F211259	Q22695_Mix3-3A	1391.3	78.852	23	23	17.9995	46	47	50	46	BS
EFG90561.1	NADPH dehydrogenase NamA [Bacillus subtilis subsp. spizizenii ATCC 6633]	5.22489	37553	25	125	3.32863	0.0021563	F211259	Q22695_Mix3-3A	1297.22	62.426	24	24	20.0121	47	34	44	47	BS
EFG90773.1	peptidoglycan glycosyltransferase (penicillin-binding proteins 1A and 1B) [Bacillus subtilis subsp. spizizenii ATCC 6633]	4.85904	100016	25	64	0.639899	0.00041453	F211255	Q22693_Mix3-1A	1184.12	31.843	22	22	1.09768	26	26	17	21	BS
EFG90803.1	pyridoxal biosynthesis lyase PdxS [Bacillus subtilis subsp. spizizenii ATCC 6633]	5.26041	31607.2	25	179	5.66327	0.0036687	F211259	Q22695_Mix3-3A	1386.74	67.0068	19	19	54.0722	61	56	62	61	BS
EFG90995.1	ATP-dependent RNA helicase; cold shock [Bacillus subtilis subsp. spizizenii ATCC 6633]	9.541	55344.9	25	120	2.16822	0.00140459	F211257	Q22694_Mix3-2A	1264.41	57.6923	24	24	7.02585	46	37	46	37	BS
EFG91703.1	bifunctional 3-deoxy-7-phosphoheptulonate synthase/chorismate mutase [Bacillus subtilis subsp. spizizenii ATCC 6633]	5.48364	39514.9	25	98	2.48008	0.00160661	F211257	Q22694_Mix3-2A	1075.42	52.2346	21	21	7.81925	35	32	35	31	BS
EFG91711.1	tyrosyl-tRNA synthetase [Bacillus subtilis subsp. spizizenii ATCC 6633]	5.30693	47621.5	25	65	1.36493	0.000884209	F211259	Q22695_Mix3-3A	976.48	59.7156	18	18	3.36489	24	20	21	24	BS
EFG92193.1	methyl-accepting chemotaxis protein [Bacillus subtilis subsp. spizizenii ATCC 6633]	5.06019	71641.5	25	78	1.08875	0.0007053	F211255	Q22693_Mix3-1A	1187.79	39.1239	21	19	2.0674	28	28	25	25	BS
EFG92504.1	glyoxal/methylglyoxal reductase [Bacillus subtilis subsp. spizizenii ATCC 6633]	5.16406	31658.3	25	142	4.4854	0.00290566	F211255	Q22693_Mix3-1A	1439.09	92.7536	22	22	26.0005	48	48	50	44	BS
EFG93946.1	DNA gyrase subunit B [Bacillus subtilis subsp. spizizenii ATCC 6633]	5.59743	71365.4	25	71	0.99488	0.000644488	F211259	Q22695_Mix3-3A	829.99	33.5423	20	20	1.8177	25	22	24	25	BS
tr|A0A140N2U0|A0A140N2U0_ECOBD$DNA-directed	RNA polymerase subunit alpha	4.98208	36489.1	25	110	3.0146	0.00195287	F211259	Q22695_Mix3-3A	1048.59	67.7812	20	20	10.4598	37	37	36	37	EC
tr|A0A140N810|A0A140N810_ECOBD$Transketolase		5.42884	72165.9	25	82	1.13627	0.000736082	F211255	Q22693_Mix3-1A	1086.29	39.819	20	18	2.0414	28	28	25	29	EC
tr|A0A140N9N5|A0A140N9N5_ECOBD$Phosphoenolpyruvate-protein	phosphotransferase	4.77577	63493.9	25	79	1.24421	0.000806008	F211259	Q22695_Mix3-3A	1089.83	42.4348	20	20	2.53193	28	27	24	28	EC
tr|A0A140NFY3|A0A140NFY3_ECOBD$Carbamoyl-phosphate	synthase large chain	5.22525	117795	25	55	0.466911	0.000302468	F211255	Q22693_Mix3-1A	1095.96	27.493	23	23	1.03836	27	27	13	15	EC
EFG90429.1	4-hydroxy-3-methylbut-2-en-1-yl diphosphate synthase [Bacillus subtilis subsp. spizizenii ATCC 6633]	6.14734	40313.6	24	78	1.93483	0.00125339	F211259	Q22695_Mix3-3A	1242.15	72.8	21	21	5.64161	28	27	23	28	BS
EFG90482.1	glycine dehydrogenase subunit 2 [Bacillus subtilis subsp. spizizenii ATCC 6633]	5.35508	54645.6	24	122	2.23257	0.00144627	F211259	Q22695_Mix3-3A	1307.82	51.2295	22	22	6.3196	47	36	39	47	BS
EFG90651.1	DNA-directed RNA polymerase subunit alpha [Bacillus subtilis subsp. spizizenii ATCC 6633]	4.79806	34778.1	24	122	3.50795	0.00227247	F211259	Q22695_Mix3-3A	1196.91	53.8217	23	23	19.2585	42	40	40	42	BS
EFG91949.1	sulfur mobilizing ABC protein, ATPase [Bacillus subtilis subsp. spizizenii ATCC 6633]	4.77153	29070.6	24	135	4.64387	0.00300832	F211259	Q22695_Mix3-3A	1265.56	89.272	22	22	85.4764	53	38	44	53	BS
EFG92692.1	signal recognition particle protein [Bacillus subtilis subsp. spizizenii ATCC 6633]	9.01741	49467.1	24	68	1.37465	0.000890505	F211259	Q22695_Mix3-3A	1113.05	54.4843	19	19	3.71527	25	21	22	25	BS
EFG92754.1	transcription elongation factor NusA [Bacillus subtilis subsp. spizizenii ATCC 6633]	4.77112	41828.8	24	66	1.57786	0.00102215	F211259	Q22695_Mix3-3A	949.45	55.6452	19	19	3.95617	25	20	21	25	BS
EFG92987.1	putative NADH-dependent butanol dehydrogenase [Bacillus subtilis subsp. spizizenii ATCC 6633]	5.81963	42675.6	24	81	1.89804	0.00122956	F211259	Q22695_Mix3-3A	1134.07	62.7907	20	20	5.00136	32	25	24	32	BS
EFG93873.1	ornithine--oxo-acid transaminase [Bacillus subtilis subsp. spizizenii ATCC 6633]	5.11044	43688.3	24	159	3.63942	0.00235763	F211257	Q22694_Mix3-2A	1329.86	53.3666	22	22	12.8417	54	50	54	55	BS
EFG93897.1	putative manganese-dependent inorganic pyrophosphatase [Bacillus subtilis subsp. spizizenii ATCC 6633]	4.72026	33980.7	24	93	2.73685	0.00177294	F211257	Q22694_Mix3-2A	1433.86	72.8155	20	20	12.5936	35	27	35	31	BS
EFG94084.1	methyl-accepting chemotaxis protein [Bacillus subtilis subsp. spizizenii ATCC 6633]	4.97666	71931.7	24	60	0.834125	0.00054035	F211255	Q22693_Mix3-1A	888.9	33.4351	18	18	1.55281	22	22	19	19	BS
tr|A0A140ND02|A0A140ND02_ECOBD$Extracellular	solute-binding protein family 5	5.95019	62616.7	24	91	1.45329	0.000941446	F211255	Q22693_Mix3-1A	956.205	44.086	19	19	2.41544	33	33	31	27	EC
EFG90624.1	50S ribosomal protein L3 [Bacillus subtilis subsp. spizizenii ATCC 6633]	9.83201	22685.2	23	75	3.30612	0.00214172	F211259	Q22695_Mix3-3A	972.705	76.0766	17	17	19.818	28	20	27	28	BS
EFG90669.1	acetoin reductase/2,3-butanediol dehydrogenase [Bacillus subtilis subsp. spizizenii ATCC 6633]	4.94415	37416.5	23	160	4.27618	0.00277013	F211259	Q22695_Mix3-3A	1624.12	55.2023	21	21	22.075	57	54	49	57	BS
EFG90769.1	asparaginyl-tRNA synthetase [Bacillus subtilis subsp. spizizenii ATCC 6633]	5.32073	48980.8	23	76	1.55163	0.00100515	F211259	Q22695_Mix3-3A	958.75	40.6977	18	18	3.19641	26	25	25	26	BS
EFG92202.1	pyruvate dehydrogenase (E1 beta subunit) [Bacillus subtilis subsp. spizizenii ATCC 6633]	4.74781	35450.3	23	140	3.94919	0.00255831	F211257	Q22694_Mix3-2A	1280.08	68	19	19	13.657	48	43	48	49	BS
EFG93822.1	heat shock protein 90 [Bacillus subtilis subsp. spizizenii ATCC 6633]	4.87581	72241.3	23	73	1.0105	0.000654609	F211255	Q22693_Mix3-1A	942.155	41.6933	20	20	2.4757	31	31	20	22	BS
tr|A0A140NEK1|A0A140NEK1_ECOBD$Adenylosuccinate	synthetase	5.31562	47315.3	23	109	2.3037	0.00149235	F211255	Q22693_Mix3-1A	1107.25	52.7778	21	21	4.77507	37	37	34	38	EC
tr|A0A140NFD7|A0A140NFD7_ECOBD$Elongation	factor Ts	5.21543	30403.8	23	86	2.8286	0.00183238	F211259	Q22695_Mix3-3A	1158.64	66.7845	22	20	17.4637	31	30	25	31	EC
EFG90475.1	major biofilm matrix component [Bacillus subtilis subsp. spizizenii ATCC 6633]	5.26604	28304.3	22	88	3.10907	0.00201407	F211255	Q22693_Mix3-1A	1093.26	63.6015	18	18	13.5901	29	29	30	29	BS
EFG90480.1	glycine cleavage system aminomethyltransferase T [Bacillus subtilis subsp. spizizenii ATCC 6633]	6.04618	39649.5	22	101	2.54732	0.00165017	F211259	Q22695_Mix3-3A	1285.54	73.4807	20	20	9.23065	37	30	34	37	BS
EFG90518.1	putative NADH-dependent flavin oxidoreductase [Bacillus subtilis subsp. spizizenii ATCC 6633]	5.19887	40776.9	22	87	2.13356	0.00138213	F211257	Q22694_Mix3-2A	906	59.6774	18	18	5.02022	33	29	33	25	BS
EFG90532.1	leucine dehydrogenase [Bacillus subtilis subsp. spizizenii ATCC 6633]	5.1362	40066	22	106	2.64563	0.00171386	F211259	Q22695_Mix3-3A	1186.68	56.044	20	20	9.03865	36	35	35	36	BS
EFG90948.1	penicillin-binding lipoprotein 3 [Bacillus subtilis subsp. spizizenii ATCC 6633]	5.94313	70814.2	22	67	0.946138	0.000612913	F211255	Q22693_Mix3-1A	818.645	38.8715	19	19	2.11033	27	27	19	21	BS
EFG91681.1	dipeptidase PepV [Bacillus subtilis subsp. spizizenii ATCC 6633]	4.78508	50958.8	22	115	2.25673	0.00146192	F211257	Q22694_Mix3-2A	1263.04	48.1641	21	21	6.91267	43	36	43	36	BS
EFG91732.1	acetate kinase [Bacillus subtilis subsp. spizizenii ATCC 6633]	5.33535	43110.3	22	104	2.41242	0.00156278	F211259	Q22695_Mix3-3A	1235.55	62.7848	20	20	8.18315	37	35	32	37	BS
EFG91749.1	6-phosphofructokinase [Bacillus subtilis subsp. spizizenii ATCC 6633]	6.02252	34276.9	22	76	2.21724	0.00143634	F211259	Q22695_Mix3-3A	1014.8	69.279	18	18	8.23177	30	21	25	30	BS
EFG92219.1	ABC efflux transporter (ATP-binding protein) [Bacillus subtilis subsp. spizizenii ATCC 6633]	5.19509	60974.1	22	60	0.984024	0.000637456	F211255	Q22693_Mix3-1A	922.96	42.3006	19	18	2.17801	24	24	14	22	BS
EFG92397.1	phosphotransacetylase [Bacillus subtilis subsp. spizizenii ATCC 6633]	4.8068	34908	22	147	4.21107	0.00272795	F211257	Q22694_Mix3-2A	1365.87	90.4025	22	22	20.9798	55	42	55	50	BS
EFG92521.1	oxalate decarboxylase [Bacillus subtilis subsp. spizizenii ATCC 6633]	4.95468	43467.5	22	204	4.69316	0.00304025	F211257	Q22694_Mix3-2A	1146.35	46.7532	20	20	12.0331	64	69	64	71	BS
EFG93817.1	aldo-keto reductase [Bacillus subtilis subsp. spizizenii ATCC 6633]	5.32635	35148.2	22	76	2.16227	0.00140073	F211259	Q22695_Mix3-3A	1090.43	72.2581	19	19	6.29478	28	21	27	28	BS
EFG94181.1	cysteine synthase [Bacillus subtilis subsp. spizizenii ATCC 6633]	5.49213	32800.1	22	96	2.92682	0.00189601	F211257	Q22694_Mix3-2A	1006.63	71.1039	18	18	12.5675	33	30	33	33	BS
tr|A0A140N587|A0A140N587_ECOBD$Bifunctional	polymyxin resistance protein ArnA	6.38826	74242.1	22	67	0.902453	0.000584614	F211255	Q22693_Mix3-1A	1017.86	32.8788	19	19	1.37778	21	21	23	23	EC
tr|A0A140N8X9|A0A140N8X9_ECOBD$Serine	hydroxymethyltransferase	6.0285	45288	22	90	1.98728	0.00128737	F211255	Q22693_Mix3-1A	1004.82	46.0432	21	20	6.20553	33	33	31	26	EC
tr|A0A140N9V8|A0A140N9V8_ECOBD$Pyruvate	kinase	5.76964	50697.2	22	116	2.28809	0.00148224	F211259	Q22695_Mix3-3A	1234.89	54.8936	19	19	7.54134	43	37	36	43	EC
tr|A0A140NA84|A0A140NA84_ECOBD$Phosphate	acetyltransferase	5.28398	77123.9	22	71	0.920597	0.000596367	F211255	Q22693_Mix3-1A	967.03	36.9748	19	19	1.50304	24	24	23	24	EC
tr|A0A140ND98|A0A140ND98_ECOBD$Isoleucine--tRNA	ligase	5.69843	104244	22	46	0.441274	0.00028586	F211255	Q22693_Mix3-1A	803.18	19.2964	17	17	0.691484	18	18	15	13	EC
tr|A0A140NHS0|A0A140NHS0_ECOBD$ATP	synthase subunit beta	4.90208	50293.8	22	107	2.1275	0.0013782	F211255	Q22693_Mix3-1A	1306.66	67.6087	20	20	7.12847	40	40	30	37	EC
EFG90481.1	glycine dehydrogenase subunit 1 [Bacillus subtilis subsp. spizizenii ATCC 6633]	6.06029	49376.4	21	81	1.64046	0.0010627	F211255	Q22693_Mix3-1A	845.46	47.7679	17	17	4.04801	28	28	26	27	BS
EFG90768.1	aspartate aminotransferase [Bacillus subtilis subsp. spizizenii ATCC 6633]	5.64415	42759	21	102	2.38546	0.00154532	F211259	Q22695_Mix3-3A	1220.09	66.4122	21	20	6.46972	37	33	32	37	BS
EFG91012.1	putative RNA helicase [Bacillus subtilis subsp. spizizenii ATCC 6633]	6.07021	81376.2	21	38	0.466967	0.000302504	F211255	Q22693_Mix3-1A	528.49	28.2337	14	14	0.808791	15	15	12	11	BS
EFG91167.1	cell wall hydrolase; phosphatase-associated protein (major autolysin) [Bacillus subtilis subsp. spizizenii ATCC 6633]	10.0669	35683.4	21	65	1.82157	0.00118002	F211255	Q22693_Mix3-1A	950.88	59.0504	20	19	6.07792	26	26	21	18	BS
EFG91365.1	AppA [Bacillus subtilis subsp. spizizenii ATCC 6633]	5.29016	61947.1	21	53	0.855569	0.000554242	F211259	Q22695_Mix3-3A	841.46	44.0147	19	19	2.28576	24	17	12	24	BS
EFG91485.1	phosphopentomutase [Bacillus subtilis subsp. spizizenii ATCC 6633]	5.03908	43869.9	21	83	1.89196	0.00122562	F211257	Q22694_Mix3-2A	933.32	43.401	19	19	5.14557	28	30	28	25	BS
EFG92084.1	succinate dehydrogenase iron-sulfur subunit [Bacillus subtilis subsp. spizizenii ATCC 6633]	8.46678	28371	21	128	4.51165	0.00292267	F211259	Q22695_Mix3-3A	1165.07	90.5138	20	20	42.9358	44	34	50	44	BS
EFG92544.1	fumarate hydratase [Bacillus subtilis subsp. spizizenii ATCC 6633]	5.43794	50498.6	21	107	2.11887	0.00137261	F211259	Q22695_Mix3-3A	1054.17	52.8139	17	13	3.87427	34	38	35	34	BS
EFG92624.1	cell division protein FtsZ [Bacillus subtilis subsp. spizizenii ATCC 6633]	5.01429	40359.9	21	93	2.30427	0.00149272	F211259	Q22695_Mix3-3A	1116.35	56.8063	18	18	5.64161	35	31	27	35	BS
EFG92645.1	dihydroorotase [Bacillus subtilis subsp. spizizenii ATCC 6633]	5.22637	46643.6	21	68	1.45786	0.000944411	F211259	Q22695_Mix3-3A	970.89	63.3178	19	19	3.20457	25	24	19	25	BS
EFG92704.1	succinyl-CoA synthetase subunit alpha [Bacillus subtilis subsp. spizizenii ATCC 6633]	5.66056	31334.1	21	199	6.35092	0.00411416	F211259	Q22695_Mix3-3A	1376.83	71.3333	19	19	83.7661	68	66	65	68	BS
EFG93357.1	UTP-glucose-1-phosphate uridylyltransferase [Bacillus subtilis subsp. spizizenii ATCC 6633]	5.08631	33063.3	21	109	3.29671	0.00213563	F211257	Q22694_Mix3-2A	1081.26	61.3014	19	19	12.3377	37	33	37	39	BS
EFG93399.1	preprotein translocase subunit SecA [Bacillus subtilis subsp. spizizenii ATCC 6633]	5.48717	95513.2	21	54	0.565367	0.000366247	F211259	Q22695_Mix3-3A	831.51	27.1106	18	18	0.898176	21	16	17	21	BS
EFG93925.1	GTP-dependent nucleic acid-binding protein EngD [Bacillus subtilis subsp. spizizenii ATCC 6633]	4.85669	40030.6	21	65	1.62376	0.00105188	F211259	Q22695_Mix3-3A	928.9	66.6667	17	17	4.31314	22	20	23	22	BS
EFG94259.1	metal-dependent carboxypeptidase [Bacillus subtilis subsp. spizizenii ATCC 6633]	4.98566	58067.2	21	68	1.17106	0.000758617	F211259	Q22695_Mix3-3A	937.095	44.3114	18	18	2.55365	25	19	24	25	BS
sp|P00560.2|PGK_YEAST	RecName: Full=Phosphoglycerate kinase	7.10972	44710.8	21	54	1.20776	0.000782394	F211259	Q22695_Mix3-3A	925.12	61.2981	20	20	4.54756	30	0	24	30	SC
tr|A0A140N4Y7|A0A140N4Y7_ECOBD$ATP-dependent	RNA helicase DeaD	8.74582	70502.6	21	55	0.780113	0.000505361	F211259	Q22695_Mix3-3A	995.54	40.0636	19	19	1.48582	21	19	15	21	EC
EFG90602.1	cysteinyl-tRNA synthetase [Bacillus subtilis subsp. spizizenii ATCC 6633]	5.27094	53798.8	20	57	1.0595	0.000686351	F211255	Q22693_Mix3-1A	893.33	49.5708	18	18	2.4884	21	21	18	18	BS
EFG90993.1	D-alanyl-alanine synthetase A [Bacillus subtilis subsp. spizizenii ATCC 6633]	4.86185	39813.1	20	77	1.93404	0.00125288	F211255	Q22693_Mix3-1A	845.93	58.1717	17	17	4.8082	25	25	26	26	BS
EFG92115.1	delta-aminolevulinic acid dehydratase [Bacillus subtilis subsp. spizizenii ATCC 6633]	5.29691	36139.2	20	76	2.10298	0.00136232	F211259	Q22695_Mix3-3A	895.96	59.2593	18	18	8.82601	30	19	27	30	BS
EFG92710.1	transcriptional repressor CodY [Bacillus subtilis subsp. spizizenii ATCC 6633]	4.94518	28995.1	20	80	2.75908	0.00178735	F211257	Q22694_Mix3-2A	1056.72	60.2317	17	17	7.807	28	23	28	29	BS
EFG92923.1	leucyl aminopeptidase [Bacillus subtilis subsp. spizizenii ATCC 6633]	4.69189	53626.7	20	79	1.47315	0.000954312	F211255	Q22693_Mix3-1A	984.19	38.2	16	16	2.29487	28	28	24	27	BS
EFG93366.1	hypothetical protein BSU6633_03977 [Bacillus subtilis subsp. spizizenii ATCC 6633]	6.29246	73180.5	20	44	0.601253	0.000389495	F211259	Q22695_Mix3-3A	815.24	24.1325	16	16	1.01835	17	14	13	17	BS
sp|P00359.3|G3P3_YEAST	RecName: Full=Glyceraldehyde-3-phosphate dehydrogenase 3; Short=GAPDH 3	6.45757	35724.4	20	85	2.37933	0.00154134	F211259	Q22695_Mix3-3A	1188.81	70.1807	18	5	9.10262	29	30	26	29	SC
tr|A0A140N4G4|A0A140N4G4_ECOBD$Glycine	dehydrogenase (decarboxylating)	5.62314	104337	20	73	0.699658	0.000453242	F211259	Q22695_Mix3-3A	988.66	26.8548	17	17	0.914159	24	26	23	24	EC
tr|A0A140N775|A0A140N775_ECOBD$Malate	dehydrogenase	5.60673	32317.2	20	92	2.84678	0.00184416	F211257	Q22694_Mix3-2A	1215.62	76.6026	18	18	8.49771	32	28	32	32	EC
tr|A0A140N8N4|A0A140N8N4_ECOBD$Phenylalanine--tRNA	ligase beta subunit	5.16897	87323.4	20	43	0.492423	0.000318994	F211255	Q22693_Mix3-1A	706.71	25.0314	14	14	0.675709	14	14	15	14	EC
tr|A0A140N932|A0A140N932_ECOBD$CTP	synthase	5.63331	60336.1	20	63	1.04415	0.000676407	F211259	Q22695_Mix3-3A	840	37.7982	18	18	1.89384	23	22	18	23	EC
tr|A0A140SS73|A0A140SS73_ECOBD$Glycerol	kinase	5.36479	56195.3	20	57	1.01432	0.000657082	F211259	Q22695_Mix3-3A	1038.78	49.2032	18	17	2.50062	21	19	17	21	EC
EFG90801.1	seryl-tRNA synthetase [Bacillus subtilis subsp. spizizenii ATCC 6633]	5.34639	48665.9	19	75	1.54112	0.000998346	F211259	Q22695_Mix3-3A	867.565	43.7647	15	15	3.52448	25	24	26	25	BS
EFG91662.1	biotin synthase [Bacillus subtilis subsp. spizizenii ATCC 6633]	5.89692	36909.6	19	60	1.62559	0.00105307	F211259	Q22695_Mix3-3A	847.59	60.597	18	18	5.096	22	18	20	22	BS
EFG91793.1	putative chemotaxis sensory transducer [Bacillus subtilis subsp. spizizenii ATCC 6633]	4.82878	30121.6	19	47	1.56034	0.0010108	F211255	Q22693_Mix3-1A	643.88	40.1408	13	13	3.34204	14	14	18	15	BS
EFG91935.1	acyl-CoA dehydrogenase (FAD dependent) [Bacillus subtilis subsp. spizizenii ATCC 6633]	5.2779	65526.8	19	39	0.595177	0.000385559	F211259	Q22695_Mix3-3A	572.17	23.064	11	11	0.799414	12	13	14	12	BS
EFG91951.1	cysteine desulfurase [Bacillus subtilis subsp. spizizenii ATCC 6633]	5.37614	44837.7	19	83	1.85112	0.00119916	F211257	Q22694_Mix3-2A	947.74	62.5616	18	18	4.14474	28	26	28	29	BS
EFG92263.1	rod shape-determining protein Mbl [Bacillus subtilis subsp. spizizenii ATCC 6633]	5.77169	35824.1	19	62	1.73068	0.00112114	F211257	Q22694_Mix3-2A	799.98	45.6456	16	16	4.89253	21	19	21	22	BS
EFG92779.1	putative processing protease [Bacillus subtilis subsp. spizizenii ATCC 6633]	5.02405	49100.9	19	70	1.42564	0.000923534	F211259	Q22695_Mix3-3A	932.96	39.9533	15	15	2.67278	25	23	22	25	BS
EFG93379.1	DegU [Bacillus subtilis subsp. spizizenii ATCC 6633]	5.65524	25850.4	19	80	3.09473	0.00200478	F211259	Q22695_Mix3-3A	934.33	86.8996	16	16	13.6141	28	27	25	28	BS
EFG93590.1	N-6 DNA methylase [Bacillus subtilis subsp. spizizenii ATCC 6633]	5.381	76537.2	19	41	0.535687	0.000347021	F211257	Q22694_Mix3-2A	565.39	22.2388	12	12	0.800484	15	13	15	13	BS
EFG93705.1	hypothetical protein BSU6633_01764 [Bacillus subtilis subsp. spizizenii ATCC 6633]	9.08652	22811	19	83	3.6386	0.00235711	F211255	Q22693_Mix3-1A	967.625	67.9245	15	15	10.8485	25	25	25	33	BS
EFG93891.1	50S ribosomal protein L9 [Bacillus subtilis subsp. spizizenii ATCC 6633]	9.54355	16384.1	19	62	3.78416	0.0024514	F211257	Q22694_Mix3-2A	755.85	87.9195	17	17	35.0371	23	21	23	18	BS
EFG94159.1	ribose-phosphate pyrophosphokinase [Bacillus subtilis subsp. spizizenii ATCC 6633]	5.93868	34846.4	19	69	1.98012	0.00128273	F211259	Q22695_Mix3-3A	979.05	66.877	19	19	6.43142	27	22	20	27	BS
tr|A0A140N6A8|A0A140N6A8_ECOBD$Type	I secretion outer membrane protein, TolC family	5.46054	53708.2	19	52	0.968195	0.000627202	F211255	Q22693_Mix3-1A	805.95	43.6105	18	18	2.29487	22	22	14	16	EC
tr|A0A140N821|A0A140N821_ECOBD$Fructose-bisphosphate	aldolase, class II	5.52387	39122.6	19	92	2.35158	0.00152337	F211259	Q22695_Mix3-3A	1001.72	53.7604	16	16	6.03692	33	32	27	33	EC
tr|A0A140ND72|A0A140ND72_ECOBD$ATP	synthase subunit alpha	5.79643	55187.7	19	94	1.70328	0.00110339	F211255	Q22693_Mix3-1A	1261.73	47.3684	21	18	3.78312	37	37	27	30	EC
tr|A0A140NF15|A0A140NF15_ECOBD$Isocitrate	lyase	5.16135	47491.6	19	76	1.60028	0.00103667	F211255	Q22693_Mix3-1A	986.22	44.7005	18	18	4.0276	29	29	23	24	EC
tr|A0A140NHC7|A0A140NHC7_ECOBD$GTP-binding	protein TypA	5.15997	67313.5	19	66	0.980487	0.000635165	F211259	Q22695_Mix3-3A	888.035	32.9489	16	14	1.99408	23	25	18	23	EC
CAD62181.1	cell wall-associated protease precursor [Bacillus subtilis subsp. spizizenii ATCC 6633]	9.22683	96807.1	18	54	0.55781	0.000361352	F211255	Q22693_Mix3-1A	897.53	21.4765	15	15	0.760527	20	20	17	17	BS
EFG90619.1	30S ribosomal protein S7 [Bacillus subtilis subsp. spizizenii ATCC 6633]	10.0283	17871.5	18	69	3.86089	0.00250111	F211259	Q22695_Mix3-3A	667.525	68.5897	14	14	21.5326	26	18	25	26	BS
EFG90636.1	50S ribosomal protein L5 [Bacillus subtilis subsp. spizizenii ATCC 6633]	9.54391	20134.7	18	116	5.76119	0.00373213	F211257	Q22694_Mix3-2A	915.46	80.4469	14	14	54.9162	41	35	41	40	BS
EFG91713.1	30S ribosomal protein S4 [Bacillus subtilis subsp. spizizenii ATCC 6633]	9.8753	22836.1	18	82	3.5908	0.00232614	F211259	Q22695_Mix3-3A	960.28	78	17	17	29.9885	36	22	24	36	BS
EFG91748.1	acetyl-CoA carboxylase carboxyltransferase subunit alpha [Bacillus subtilis subsp. spizizenii ATCC 6633]	5.91287	36220.7	18	45	1.24238	0.000804822	F211259	Q22695_Mix3-3A	675.52	46.7692	14	14	3.06319	18	12	15	18	BS
EFG92175.1	histidyl-tRNA synthetase [Bacillus subtilis subsp. spizizenii ATCC 6633]	5.45226	48085.3	18	65	1.35177	0.000875681	F211255	Q22693_Mix3-1A	956.9	50.7075	17	17	3.03038	24	24	20	21	BS
EFG92343.1	putative translaldolase [Bacillus subtilis subsp. spizizenii ATCC 6633]	5.73156	22888.2	18	123	5.37394	0.00348127	F211257	Q22694_Mix3-2A	880.83	75.9434	16	16	33.9631	41	37	41	45	BS
EFG92737.1	chemotactic two-component sensor histidine kinase [Bacillus subtilis subsp. spizizenii ATCC 6633]	4.67431	74809.6	18	59	0.788669	0.000510904	F211255	Q22693_Mix3-1A	840.76	24.1431	14	14	0.98943	20	20	20	19	BS
EFG93658.1	manganese ABC transporter (ATP-binding protein) [Bacillus subtilis subsp. spizizenii ATCC 6633]	8.96343	27767.8	18	76	2.73698	0.00177303	F211257	Q22694_Mix3-2A	832.11	58.4	16	16	9.82252	28	24	28	24	BS
EFG93708.1	peptidase T [Bacillus subtilis subsp. spizizenii ATCC 6633]	4.82004	45545.8	18	85	1.86625	0.00120897	F211259	Q22695_Mix3-3A	833.01	51.4634	15	15	3.35146	29	26	30	29	BS
EFG93712.1	putative methyl-tetrahydrofolate methyltransferase [Bacillus subtilis subsp. spizizenii ATCC 6633]	5.21809	42576.6	18	55	1.29179	0.000836828	F211257	Q22694_Mix3-2A	624.83	44.5623	13	13	2.8475	18	18	18	19	BS
EFG93815.1	methylmalonate-semialdehyde dehydrogenase [Bacillus subtilis subsp. spizizenii ATCC 6633]	5.38131	53505.3	18	45	0.841038	0.000544829	F211259	Q22695_Mix3-3A	785.88	34.7023	12	12	1.30795	16	15	14	16	BS
EFG93846.1	alkyl hydroperoxide reductase (small subunit) [Bacillus subtilis subsp. spizizenii ATCC 6633]	4.48052	20571.2	18	146	7.0973	0.00459767	F211257	Q22694_Mix3-2A	964.31	73.262	16	16	58.8666	54	44	54	48	BS
EFG94074.1	putative Xaa-Pro dipeptidase [Bacillus subtilis subsp. spizizenii ATCC 6633]	5.25816	40582.7	18	75	1.84808	0.0011972	F211255	Q22693_Mix3-1A	834.085	51.3736	16	16	4.19558	30	30	23	22	BS
tr|A0A140N5A3|A0A140N5A3_ECOBD$50S	ribosomal protein L5	9.49085	20288.7	18	79	3.89379	0.00252242	F211259	Q22695_Mix3-3A	883.79	81.5642	16	15	33.4963	30	24	25	30	EC
tr|A0A140N5L3|A0A140N5L3_ECOBD$ATP-dependent	zinc metalloprotease FtsH	5.81452	70996.5	18	44	0.619749	0.000401476	F211255	Q22693_Mix3-1A	662.68	30.1391	15	14	1.06263	19	19	13	12	EC
tr|A0A140N6E5|A0A140N6E5_ECOBD$D-tagatose-1,6-bisphosphate	aldolase subunit GatZ	5.51794	46983.7	18	100	2.1284	0.00137879	F211255	Q22693_Mix3-1A	986.89	57.1429	15	15	4.46211	32	32	33	35	EC
tr|A0A140N982|A0A140N982_ECOBD$Bifunctional	protein PutA	5.54902	143651	18	34	0.236684	0.000153325	F211255	Q22693_Mix3-1A	823.99	16.5152	16	16	0.499019	18	18	8	8	EC
tr|A0A140NC10|A0A140NC10_ECOBD$Citrate	synthase	6.21344	47983.9	18	77	1.6047	0.00103954	F211257	Q22694_Mix3-2A	704.245	50.1171	15	14	2.31166	23	25	23	29	EC
tr|A0A140ND68|A0A140ND68_ECOBD$Aminotransferase		5.54381	43546	18	60	1.37785	0.00089258	F211259	Q22695_Mix3-3A	876.63	54.2929	16	16	3.32094	21	18	21	21	EC
tr|A0A140NDV9|A0A140NDV9_ECOBD$Transaldolase		5.10568	35227.3	18	52	1.47613	0.000956243	F211259	Q22695_Mix3-3A	744.78	46.3722	14	13	3.22392	18	16	18	18	EC
tr|A0A140NGN0|A0A140NGN0_ECOBD$Aspartate	ammonia-lyase	5.19135	52322.5	18	47	0.898275	0.000581907	F211255	Q22693_Mix3-1A	777.92	40.3766	17	17	2.39473	21	21	12	14	EC
EFG90612.1	50S ribosomal protein L10 [Bacillus subtilis subsp. spizizenii ATCC 6633]	5.25213	18064.7	17	76	4.2071	0.00272538	F211255	Q22693_Mix3-1A	752.29	86.747	15	15	21.124	26	26	27	23	BS
EFG90627.1	50S ribosomal protein L2 [Bacillus subtilis subsp. spizizenii ATCC 6633]	10.6219	30255.3	17	42	1.38819	0.000899274	F211255	Q22693_Mix3-1A	782.83	52.7076	17	17	10.0637	28	28	8	6	BS
EFG90639.1	50S ribosomal protein L6 [Bacillus subtilis subsp. spizizenii ATCC 6633]	9.36838	19528.4	17	65	3.32848	0.00215621	F211257	Q22694_Mix3-2A	661.275	81.0056	15	15	19.8384	25	17	25	23	BS
EFG91230.1	phosphoserine aminotransferase [Bacillus subtilis subsp. spizizenii ATCC 6633]	5.50496	40007	17	61	1.52473	0.000987731	F211259	Q22695_Mix3-3A	770.465	46.5181	15	15	4.75296	24	19	18	24	BS
EFG91373.1	oligopeptide ABC transporter (ATP-binding protein) [Bacillus subtilis subsp. spizizenii ATCC 6633]	5.91067	39325.6	17	49	1.24601	0.00080717	F211259	Q22695_Mix3-3A	755.445	58.3099	16	16	3.64665	20	11	18	20	BS
EFG91447.1	two-component response regulator [Bacillus subtilis subsp. spizizenii ATCC 6633]	5.594	27478.3	17	50	1.81962	0.00117876	F211257	Q22694_Mix3-2A	894.34	72.5	16	16	6.88838	20	14	20	16	BS
EFG92332.1	peptide chain release factor 1 [Bacillus subtilis subsp. spizizenii ATCC 6633]	5.01434	40165.3	17	43	1.07058	0.000693525	F211259	Q22695_Mix3-3A	651.56	42.6966	14	14	2.55756	16	15	12	16	BS
EFG92552.1	oligoendopeptidase F [Bacillus subtilis subsp. spizizenii ATCC 6633]	5.5641	68776.5	17	49	0.712452	0.00046153	F211259	Q22695_Mix3-3A	798.35	35.0498	16	16	1.31741	19	15	15	19	BS
EFG92637.1	cell-division initiation protein [Bacillus subtilis subsp. spizizenii ATCC 6633]	5.05927	19329	17	88	4.55274	0.00294929	F211255	Q22693_Mix3-1A	751.3	64.6341	15	15	23.8826	29	29	28	31	BS
EFG92646.1	carbamoyl phosphate synthase small subunit [Bacillus subtilis subsp. spizizenii ATCC 6633]	5.86242	40092.5	17	78	1.9455	0.00126031	F211259	Q22695_Mix3-3A	838.64	28.8462	15	15	3.88584	28	22	28	28	BS
EFG92771.1	dihydrodipicolinate synthase [Bacillus subtilis subsp. spizizenii ATCC 6633]	5.11105	30994.1	17	60	1.93585	0.00125405	F211259	Q22695_Mix3-3A	840.79	80.3448	16	16	6.68456	24	16	20	24	BS
EFG93346.1	2-C-methyl-D-erythritol 4-phosphate cytidylyltransferase [Bacillus subtilis subsp. spizizenii ATCC 6633]	5.65872	26831.1	17	44	1.63989	0.00106233	F211259	Q22695_Mix3-3A	572.705	50.211	14	14	4.82753	18	14	12	18	BS
EFG93983.1	putative 6-phosphogluconolactonase [Bacillus subtilis subsp. spizizenii ATCC 6633]	5.27882	38231.9	17	74	1.93556	0.00125386	F211259	Q22695_Mix3-3A	831.22	60.9195	15	15	3.46654	26	24	24	26	BS
tr|A0A077D8P5|A0A077D8P5_ECOBD$4-alpha-glucanotransferase		6.17009	78492.3	17	44	0.560565	0.000363137	F211255	Q22693_Mix3-1A	618.04	28.8184	14	14	0.848183	16	16	15	13	EC
tr|A0A140N3T4|A0A140N3T4_ECOBD$Translation	initiation factor IF-2	5.8022	97290.3	17	38	0.390584	0.000253022	F211255	Q22693_Mix3-1A	703.82	23.4831	16	16	0.756029	17	17	11	10	EC
tr|A0A140N548|A0A140N548_ECOBD$30S	ribosomal protein S4	10.052	23454.6	17	62	2.6434	0.00171241	F211259	Q22695_Mix3-3A	756.95	60.6796	14	14	10.0734	22	19	21	22	EC
tr|A0A140N9M6|A0A140N9M6_ECOBD$Extracellular	solute-binding protein family 3	8.6098	33354.2	17	61	1.82886	0.00118474	F211255	Q22693_Mix3-1A	915.92	48.3444	15	15	4.02909	22	22	17	22	EC
tr|A0A140NB77|A0A140NB77_ECOBD$Phosphoenolpyruvate	synthase	4.91026	87324.5	17	45	0.515319	0.000333826	F211255	Q22693_Mix3-1A	647.7	20.7071	14	14	0.738652	18	18	14	13	EC
tr|A0A140NBF4|A0A140NBF4_ECOBD$Succinate--CoA	ligase [ADP-forming] subunit beta	5.36694	41366.6	17	62	1.49879	0.000970925	F211255	Q22693_Mix3-1A	838.49	42.268	15	15	2.70389	20	20	21	21	EC
tr|A0A140NBF7|A0A140NBF7_ECOBD$Catalase		5.50041	84109.4	17	29	0.344789	0.000223356	F211257	Q22694_Mix3-2A	666.31	21.7795	12	12	0.582898	12	9	12	8	EC
tr|A0A140NBM7|A0A140NBM7_ECOBD$Leucine--tRNA	ligase	5.1063	97186.2	17	37	0.380712	0.000246627	F211259	Q22695_Mix3-3A	487	19.8837	14	14	0.590768	15	15	7	15	EC
tr|A0A140NGU5|A0A140NGU5_ECOBD$Acetyl-coenzyme	A synthetase	5.50128	72048.2	17	50	0.69398	0.000449564	F211255	Q22693_Mix3-1A	908.79	28.5276	13	13	0.951124	16	16	14	20	EC
EFG90491.1	putative aminopeptidase [Bacillus subtilis subsp. spizizenii ATCC 6633]	5.14121	38086.4	16	60	1.57536	0.00102053	F211259	Q22695_Mix3-3A	856.9	44.1926	13	13	2.21346	19	19	22	19	BS
EFG90534.1	dihydrolipoamide dehydrogenase [Bacillus subtilis subsp. spizizenii ATCC 6633]	5.27447	50470.1	16	47	0.931244	0.000603265	F211255	Q22693_Mix3-1A	657.6	31.2236	12	12	1.5867	16	16	15	16	BS
EFG90587.1	NADPH-dependent aldo-keto reductase [Bacillus subtilis subsp. spizizenii ATCC 6633]	5.41126	34706.9	16	47	1.3542	0.000877255	F211257	Q22694_Mix3-2A	679.89	44.4444	12	12	3.32001	16	14	16	17	BS
EFG90657.1	50S ribosomal protein L13 [Bacillus subtilis subsp. spizizenii ATCC 6633]	9.86907	16394.7	16	76	4.63564	0.00300299	F211259	Q22695_Mix3-3A	727.605	64.8276	15	15	42.5195	26	23	27	26	BS
EFG90804.1	D-alanyl-D-alanine carboxypeptidase [Bacillus subtilis subsp. spizizenii ATCC 6633]	5.77317	48580.6	16	33	0.679283	0.000440043	F211255	Q22693_Mix3-1A	518.88	30.6998	11	11	1.20193	13	13	9	11	BS
EFG90923.1	succinate-semialdehyde dehydrogenase [Bacillus subtilis subsp. spizizenii ATCC 6633]	5.03713	50242.6	16	46	0.915558	0.000593104	F211257	Q22694_Mix3-2A	689.03	36.1472	13	12	1.5974	17	13	17	16	BS
EFG91107.1	thiamine biosynthesis protein ThiC [Bacillus subtilis subsp. spizizenii ATCC 6633]	5.22985	66281.9	16	30	0.452612	0.000293205	F211255	Q22693_Mix3-1A	512.85	24.5347	10	10	0.875838	13	13	6	11	BS
EFG91361.1	3-oxoacyl-(acyl carrier protein) synthase II [Bacillus subtilis subsp. spizizenii ATCC 6633]	5.04112	43884	16	66	1.50397	0.000974277	F211259	Q22695_Mix3-3A	783.8	49.1525	12	12	2.69628	24	20	22	24	BS
EFG91626.1	asparagine synthase [Bacillus subtilis subsp. spizizenii ATCC 6633]	5.54692	72598.8	16	46	0.633619	0.000410462	F211259	Q22695_Mix3-3A	619.24	25.4747	14	14	1.02908	18	11	17	18	BS
EFG91704.1	transcriptional regulator (Lacl family) protein [Bacillus subtilis subsp. spizizenii ATCC 6633]	5.22734	36963.1	16	49	1.32564	0.00085876	F211257	Q22694_Mix3-2A	608.61	58.6826	14	14	3.68731	20	14	20	15	BS
EFG91746.1	NADP-dependent malic enzyme (conversion of malate into pyruvate) [Bacillus subtilis subsp. spizizenii ATCC 6633]	5.17321	43668.6	16	66	1.51138	0.000979081	F211255	Q22693_Mix3-1A	927.49	61.4634	16	16	3.6312	25	25	20	21	BS
EFG91945.1	methionine ABC transporter, substrate binding lipoprotein [Bacillus subtilis subsp. spizizenii ATCC 6633]	8.26481	30321	16	52	1.71498	0.00111097	F211259	Q22695_Mix3-3A	675.965	52.9197	14	14	3.76853	18	19	15	18	BS
EFG92121.1	valyl-tRNA synthetase [Bacillus subtilis subsp. spizizenii ATCC 6633]	5.06632	101735	16	54	0.530791	0.000343849	F211257	Q22694_Mix3-2A	635.52	16.3636	13	13	0.558344	17	18	17	19	BS
EFG92785.1	competence damage-inducible protein A [Bacillus subtilis subsp. spizizenii ATCC 6633]	5.48369	45513.5	16	36	0.790975	0.000512397	F211259	Q22695_Mix3-3A	686.05	36.0577	12	12	1.31704	12	10	14	12	BS
EFG92832.1	ribonucleotide-diphosphate reductase subunit alpha [Bacillus subtilis subsp. spizizenii ATCC 6633]	5.9668	80550	16	39	0.484171	0.000313649	F211255	Q22693_Mix3-1A	533.45	15.7143	10	10	0.614944	12	12	12	15	BS
EFG92917.1	ferredoxin-NADP+ reductase [Bacillus subtilis subsp. spizizenii ATCC 6633]	5.26195	36818	16	47	1.27655	0.000826955	F211259	Q22695_Mix3-3A	673.31	44.5783	13	13	3.33896	20	14	13	20	BS
EFG93871.1	arginase [Bacillus subtilis subsp. spizizenii ATCC 6633]	4.816	32080.4	16	64	1.99499	0.00129237	F211259	Q22695_Mix3-3A	844.105	45.6081	14	14	4.89171	23	16	25	23	BS
EFG94085.1	putative beta-hydroxyacid dehydrogenase [Bacillus subtilis subsp. spizizenii ATCC 6633]	6.54963	33013.9	16	102	3.08961	0.00200146	F211257	Q22694_Mix3-2A	973.04	50.974	15	15	11.1174	37	31	37	34	BS
EFG94195.1	purine nucleoside phosphorylase [Bacillus subtilis subsp. spizizenii ATCC 6633]	5.03637	25361.7	16	44	1.7349	0.00112388	F211259	Q22695_Mix3-3A	871.25	78.5408	14	14	8.3139	19	12	13	19	BS
EFG94238.1	putative lyase [Bacillus subtilis subsp. spizizenii ATCC 6633]	5.05436	42637.7	16	64	1.50102	0.000972367	F211255	Q22693_Mix3-1A	618.06	40.8488	12	12	2.30243	19	19	24	21	BS
sp|P06169.7|PDC1_YEAST	RecName: Full=Pyruvate decarboxylase isozyme 1; AltName: Full=Thiamine pyrophosphate-dependent 2-oxo-acid decarboxylase; Short=2ODC	5.79586	61456.6	16	44	0.715952	0.000463797	F211255	Q22693_Mix3-1A	745.31	33.9254	14	12	1.18745	15	15	14	15	SC
tr|A0A140N996|A0A140N996_ECOBD$Aspartate--tRNA	ligase	5.47183	65871.6	16	32	0.485793	0.000314699	F211259	Q22695_Mix3-3A	588.5	23.2203	11	9	0.794147	10	9	13	10	EC
tr|A0A140NDX4|A0A140NDX4_ECOBD$Dihydrolipoyllysine-residue	succinyltransferase component of 2-oxoglutarate dehydrogenase complex	5.57601	43984	16	62	1.4096	0.000913149	F211255	Q22693_Mix3-1A	806.12	42.4691	16	16	3.25882	24	24	18	20	EC
tr|A0A140NE66|A0A140NE66_ECOBD$2-oxoglutarate	dehydrogenase, E1 subunit	6.03754	104996	16	52	0.495259	0.000320832	F211259	Q22695_Mix3-3A	751.28	22.4009	15	15	0.738498	20	15	17	20	EC
EFG92398.1	putative heme peroxidase [Bacillus subtilis subsp. spizizenii ATCC 6633]	5.15905	29563.5	15	55	1.8604	0.00120518	F211257	Q22694_Mix3-2A	631.7	66.9291	15	15	4.52181	20	18	20	17	BS
EFG92623.1	cell division protein FtsA [Bacillus subtilis subsp. spizizenii ATCC 6633]	5.10916	48126.7	15	34	0.706468	0.000457654	F211255	Q22693_Mix3-1A	533.735	33.6364	12	12	1.21775	12	12	14	8	BS
EFG92746.1	ribosome recycling factor [Bacillus subtilis subsp. spizizenii ATCC 6633]	5.51078	20712	15	53	2.55891	0.00165767	F211259	Q22695_Mix3-3A	623.49	65.4054	11	11	10.1615	20	11	22	20	BS
EFG92952.1	nicotinate phosphoribosyltransferase [Bacillus subtilis subsp. spizizenii ATCC 6633]	5.25653	56157.3	15	43	0.765706	0.000496028	F211259	Q22695_Mix3-3A	685.66	28.9796	13	13	1.4918	16	15	12	16	BS
EFG93516.1	putative iron-sulfur oxidoreductase [Bacillus subtilis subsp. spizizenii ATCC 6633]	5.53808	53441.1	15	36	0.673639	0.000436387	F211255	Q22693_Mix3-1A	599.77	31.1065	12	12	1.05104	13	13	12	11	BS
EFG94078.1	phosphotransferase system (PTS) glucose-specific enzyme IICBA component [Bacillus subtilis subsp. spizizenii ATCC 6633]	5.51825	75357.7	15	36	0.477722	0.000309471	F211255	Q22693_Mix3-1A	613.58	20.4578	13	13	0.817536	16	16	11	9	BS
pdb|1FW8|A	Chain A, Phosphoglycerate Kinase	7.86119	44648.8	15	24	0.537529	0.000348214	F211255	Q22693_Mix3-1A	735.92	50.4808	15	15	2.88223	24	24	0	0	SC
tr|A0A140N3G7|A0A140N3G7_ECOBD$50S	ribosomal protein L3	9.90459	22229.8	15	58	2.60911	0.00169019	F211257	Q22694_Mix3-2A	656.98	58.8517	14	14	13.4719	21	19	21	18	EC
tr|A0A140N487|A0A140N487_ECOBD$2-amino-3-ketobutyrate	coenzyme A ligase	5.73964	43017.7	15	37	0.860111	0.000557184	F211259	Q22695_Mix3-3A	511.91	32.4121	11	11	1.82184	14	13	10	14	EC
tr|A0A140N5K8|A0A140N5K8_ECOBD$50S	ribosomal protein L4	9.72435	22072.9	15	45	2.0387	0.00132068	F211257	Q22694_Mix3-2A	587	61.6915	12	12	5.33496	17	15	17	13	EC
tr|A0A140N6Z9|A0A140N6Z9_ECOBD$30S	ribosomal protein S5	10.2328	17534.3	15	62	3.53592	0.00229059	F211259	Q22695_Mix3-3A	816.34	79.0419	14	14	23.2974	22	19	21	22	EC
tr|A0A140N7B7|A0A140N7B7_ECOBD$Inosine-5'-monophosphate	dehydrogenase		52275.1	15	37	0.707794	0.000458512	F211257	Q22694_Mix3-2A	661.25	35.6701	10	9	1.08521	12	13	12	12	EC
tr|A0A140N7M5|A0A140N7M5_ECOBD$Acetate	kinase	5.84601	43263.1	15	59	1.36375	0.000883444	F211255	Q22693_Mix3-1A	669.33	43.25	12	12	2.50204	21	21	17	21	EC
tr|A0A140N7U4|A0A140N7U4_ECOBD$6-phosphogluconate	dehydrogenase, decarboxylating	4.96572	51464.3	15	59	1.14643	0.000742661	F211259	Q22695_Mix3-3A	702.05	36.9658	13	12	1.87637	22	18	19	22	EC
tr|A0A140N8S8|A0A140N8S8_ECOBD$Lysine--tRNA	ligase	5.10558	57567.1	15	46	0.799067	0.00051764	F211257	Q22694_Mix3-2A	709.62	32.6733	14	9	1.57565	17	18	17	11	EC
tr|A0A140NCG6|A0A140NCG6_ECOBD$Cytochrome	bd ubiquinol oxidase subunit I	6.35304	58167	15	62	1.0659	0.000690493	F211255	Q22693_Mix3-1A	818.5	22.4138	15	15	2.00571	29	29	20	13	EC
tr|A0A140NDB1|A0A140NDB1_ECOBD$Aminoacyl-histidine	dipeptidase	5.30213	52869.2	15	47	0.888987	0.00057589	F211255	Q22693_Mix3-1A	671.84	34.2268	12	12	1.47738	18	18	13	16	EC
tr|A0A140NFK2|A0A140NFK2_ECOBD$30S	ribosomal protein S2	6.61251	26726.8	15	74	2.76876	0.00179361	F211257	Q22694_Mix3-2A	802.17	68.8797	16	15	15.9711	30	18	30	26	EC
WP_100069435.1	peptide chain release factor 2 [Bacillus subtilis]	5.02568	42046.9	15	39	0.927536	0.000600862	F211259	Q22695_Mix3-3A	449.95	39.3443	12	12	1.4841	14	15	10	14	BS
EFG90416.1	RNA polymerase sigma factor RpoD [Bacillus subtilis subsp. spizizenii ATCC 6633]	4.81278	42922	14	36	0.83873	0.000543334	F211259	Q22695_Mix3-3A	593.96	39.3531	13	12	1.82928	15	13	8	15	BS
EFG90745.1	3-phosphoshikimate 1-carboxyvinyltransferase [Bacillus subtilis subsp. spizizenii ATCC 6633]	5.79842	45273.6	14	31	0.684726	0.000443569	F211255	Q22693_Mix3-1A	507.34	42.5234	10	10	1.1724	11	11	12	8	BS
EFG90831.1	L-lactate dehydrogenase [Bacillus subtilis subsp. spizizenii ATCC 6633]	5.49039	34809.8	14	94	2.70039	0.00174933	F211255	Q22693_Mix3-1A	778.43	52.5	12	12	5.78387	32	32	27	35	BS
EFG90839.1	NAD synthetase [Bacillus subtilis subsp. spizizenii ATCC 6633]	5.14494	30351.6	14	45	1.48263	0.000960453	F211259	Q22695_Mix3-3A	816.98	55.1471	13	13	3.29694	18	11	16	18	BS
EFG91471.1	diaminopimelate decarboxylase [Bacillus subtilis subsp. spizizenii ATCC 6633]	5.08273	48645.5	14	33	0.678378	0.000439457	F211259	Q22695_Mix3-3A	529.89	38.7244	12	12	1.50635	15	10	8	15	BS
EFG91725.1	inorganic polyphosphate/ATP-NAD kinase [Bacillus subtilis subsp. spizizenii ATCC 6633]	6.0768	30175.3	14	55	1.82268	0.00118074	F211259	Q22695_Mix3-3A	648.415	66.6667	13	13	6.33571	25	13	17	25	BS
EFG91730.1	thiol peroxidase [Bacillus subtilis subsp. spizizenii ATCC 6633]	4.89038	18204.3	14	58	3.18606	0.00206395	F211259	Q22695_Mix3-3A	716.14	82.6347	13	13	14.1898	20	21	17	20	BS
EFG91794.1	putative ABC protein involved in RecA-independent precise excision of transposons [Bacillus subtilis subsp. spizizenii ATCC 6633]	5.24119	71233.7	14	31	0.435187	0.000281917	F211259	Q22695_Mix3-3A	408.46	19.8728	9	9	0.57003	10	12	9	10	BS
EFG91863.1	branched-chain alpha-keto acid dehydrogenase subunit E2 [Bacillus subtilis subsp. spizizenii ATCC 6633]	6.07179	43023.8	14	33	0.767017	0.000496878	F211259	Q22695_Mix3-3A	412.315	26.1307	10	10	1.09802	11	11	11	11	BS
EFG92191.1	methyl-accepting chemotaxis protein [Bacillus subtilis subsp. spizizenii ATCC 6633]	5.18721	72492.2	14	36	0.496605	0.000321703	F211259	Q22695_Mix3-3A	827.89	25.8699	14	11	0.943251	13	14	9	13	BS
EFG92314.1	F0F1 ATP synthase subunit B [Bacillus subtilis subsp. spizizenii ATCC 6633]	5.1063	19182.4	14	43	2.24164	0.00145215	F211259	Q22695_Mix3-3A	597.43	55.2941	12	12	8.72679	17	13	13	17	BS
EFG92451.1	cytochrome aa3-600 quinol oxidase (subunit II) [Bacillus subtilis subsp. spizizenii ATCC 6633]	5.05124	35858.4	14	61	1.70114	0.00110201	F211257	Q22694_Mix3-2A	585.08	44.9686	9	9	3.11511	23	19	23	19	BS
EFG92473.1	hypothetical protein BSU6633_10276 [Bacillus subtilis subsp. spizizenii ATCC 6633]	9.84985	15918.2	14	86	5.40262	0.00349984	F211257	Q22694_Mix3-2A	644.42	71.3287	14	14	69.8318	32	26	32	28	BS
EFG92606.1	putative nucleoid associated protein [Bacillus subtilis subsp. spizizenii ATCC 6633]	5.26328	62691.9	14	30	0.478531	0.000309995	F211259	Q22695_Mix3-3A	437.2	18.9239	10	10	0.945136	13	7	10	13	BS
EFG92678.1	putative dihydroxyacetone/glyceraldehyde kinase [Bacillus subtilis subsp. spizizenii ATCC 6633]	4.54651	59521.8	14	35	0.58802	0.000380923	F211259	Q22695_Mix3-3A	648.61	28.3906	11	11	1.01287	13	11	11	13	BS
EFG92769.1	aspartate-semialdehyde dehydrogenase [Bacillus subtilis subsp. spizizenii ATCC 6633]	5.07164	37752.2	14	68	1.80122	0.00116684	F211257	Q22694_Mix3-2A	669.11	38.4393	11	11	3.17746	21	25	21	22	BS
EFG92778.1	putative metalloprotease [Bacillus subtilis subsp. spizizenii ATCC 6633]	5.3171	48184.8	14	49	1.01692	0.000658765	F211259	Q22695_Mix3-3A	607.97	27.4648	12	12	1.7003	18	17	14	18	BS
EFG93479.1	para-nitrobenzyl esterase (intracellular esterase B) [Bacillus subtilis subsp. spizizenii ATCC 6633]	4.9165	53899.1	14	41	0.760681	0.000492773	F211257	Q22694_Mix3-2A	590.58	28.0164	12	12	1.03912	14	14	14	13	BS
EFG93575.1	ATP-dependent DNA helicase [Bacillus subtilis subsp. spizizenii ATCC 6633]	5.70416	83506	14	27	0.32333	0.000209455	F211255	Q22693_Mix3-1A	360.34	14.2084	8	8	0.414404	10	10	9	8	BS
EFG93576.1	NAD-dependent DNA ligase LigA [Bacillus subtilis subsp. spizizenii ATCC 6633]	4.8981	74887.7	14	29	0.387247	0.00025086	F211255	Q22693_Mix3-1A	410.12	19.6108	11	11	0.673856	12	12	11	6	BS
EFG93713.1	putative methyltetrahydrofolate methyltransferase [Bacillus subtilis subsp. spizizenii ATCC 6633]	5.34118	43084.7	14	42	0.974824	0.000631496	F211255	Q22693_Mix3-1A	619.76	41.2698	12	12	1.61394	15	15	13	14	BS
EFG93779.1	pyrimidine-nucleoside phosphorylase [Bacillus subtilis subsp. spizizenii ATCC 6633]	4.97447	46236.2	14	43	0.930007	0.000602463	F211257	Q22694_Mix3-2A	535.13	30.254	11	11	1.45332	15	12	15	16	BS
EFG93942.1	DNA polymerase III subunit beta [Bacillus subtilis subsp. spizizenii ATCC 6633]	4.91675	42105.4	14	49	1.16375	0.000753881	F211255	Q22693_Mix3-1A	673.39	39.1534	13	13	1.88297	16	16	15	18	BS
tr|A0A140N2U8|A0A140N2U8_ECOBD$Glycine--tRNA	ligase beta subunit	5.29098	76765	14	37	0.481991	0.000312236	F211259	Q22695_Mix3-3A	542.38	21.6255	11	11	0.585218	12	14	11	12	EC
tr|A0A140N4K1|A0A140N4K1_ECOBD$30S	ribosomal protein S3	10.2734	25967.2	14	46	1.77147	0.00114757	F211257	Q22694_Mix3-2A	589.355	55.3648	11	11	4.47199	17	12	17	17	EC
tr|A0A140N626|A0A140N626_ECOBD$DNA	gyrase subunit A	5.09096	96931.4	14	26	0.268231	0.000173761	F211257	Q22694_Mix3-2A	497.6	16.5714	12	11	0.490041	11	7	11	8	EC
tr|A0A140N6A5|A0A140N6A5_ECOBD$Chaperone	protein ClpB	5.3674	95525.9	14	32	0.334988	0.000217007	F211259	Q22695_Mix3-3A	595.57	17.1529	12	10	0.603578	12	12	8	12	EC
tr|A0A140N7J9|A0A140N7J9_ECOBD$Acetyl-CoA	carboxylase, biotin carboxylase	6.65463	49289.3	14	30	0.608651	0.000394287	F211255	Q22693_Mix3-1A	360.44	28.0624	10	10	1.17519	12	12	8	10	EC
tr|A0A140N9G9|A0A140N9G9_ECOBD$Beta-ketoacyl	synthase	5.3469	42586.1	14	28	0.657492	0.000425927	F211259	Q22695_Mix3-3A	419.41	22.9064	7	7	0.961506	9	9	10	9	EC
tr|A0A140N9Z6|A0A140N9Z6_ECOBD$Aldehyde	Dehydrogenase	5.02206	52190.7	14	34	0.651456	0.000422017	F211259	Q22695_Mix3-3A	576.75	25.4697	11	10	1.08521	14	11	9	14	EC
tr|A0A140NDV1|A0A140NDV1_ECOBD$50S	ribosomal protein L9	6.16534	15759.5	14	60	3.80723	0.00246635	F211255	Q22693_Mix3-1A	744.22	81.8792	13	13	17.9857	19	19	21	20	EC
tr|A0A140NE25|A0A140NE25_ECOBD$Glutamine--fructose-6-phosphate	aminotransferase [isomerizing]	5.56272	66852.6	14	44	0.658164	0.000426362	F211257	Q22694_Mix3-2A	554.355	30.3777	11	11	0.957941	14	14	14	16	EC
tr|A0A140SS67|A0A140SS67_ECOBD$Phosphoenolpyruvate	carboxylase	5.51682	99014.2	14	34	0.343385	0.000222447	F211255	Q22693_Mix3-1A	570.25	14.7225	13	13	0.52641	14	14	12	8	EC
tr|A0A140SS95|A0A140SS95_ECOBD$5-methyltetrahydropteroyltriglutamate--homocysteine	methyltransferase	5.61133	84674.9	14	43	0.507825	0.000328972	F211255	Q22693_Mix3-1A	646.62	18.5923	12	12	0.639348	13	13	14	16	EC
DAA11133.1	TPA: aldehyde dehydrogenase (NADP(+)) ALD4 [Saccharomyces cerevisiae S288C]	6.30591	56688.2	13	31	0.546851	0.000354253	F211259	Q22695_Mix3-3A	567.91	28.131	12	11	1.20598	13	9	9	13	SC
EFG90280.1	putative oxido-reductase [Bacillus subtilis subsp. spizizenii ATCC 6633]	5.26062	108709	13	27	0.248371	0.000160896	F211255	Q22693_Mix3-1A	437.2	12.0531	10	10	0.345348	10	10	9	8	BS
EFG90503.1	acetyl-CoA carboxylase biotin carboxylase subunit [Bacillus subtilis subsp. spizizenii ATCC 6633]	4.91042	49377	13	50	1.01262	0.000655979	F211257	Q22694_Mix3-2A	538.47	48	10	10	1.64163	17	18	17	15	BS
EFG90638.1	30S ribosomal protein S8 [Bacillus subtilis subsp. spizizenii ATCC 6633]	9.86421	14868.1	13	66	4.43903	0.00287563	F211259	Q22695_Mix3-3A	627.965	75.7576	12	12	32.9588	26	19	21	26	BS
EFG90641.1	30S ribosomal protein S5 [Bacillus subtilis subsp. spizizenii ATCC 6633]	9.91885	17625.8	13	75	4.25513	0.00275649	F211259	Q22695_Mix3-3A	618.49	78.3133	11	11	22.8355	27	22	26	27	BS
EFG90721.1	GTP-binding protein EngA [Bacillus subtilis subsp. spizizenii ATCC 6633]	5.25765	48683	13	33	0.677855	0.000439118	F211255	Q22693_Mix3-1A	524.76	30.9633	11	11	1.05841	12	12	10	11	BS
EFG90726.1	hypothetical protein BSU6633_17908 [Bacillus subtilis subsp. spizizenii ATCC 6633]	8.96215	9878.28	13	68	6.88379	0.00445936	F211259	Q22695_Mix3-3A	697.825	90.2174	11	11	175.538	25	22	21	25	BS
EFG91253.1	putative lipoate-protein ligase [Bacillus subtilis subsp. spizizenii ATCC 6633]	6.09081	38115.6	13	38	0.996966	0.00064584	F211259	Q22695_Mix3-3A	645.76	37.4622	11	11	1.50228	14	12	12	14	BS
EFG91254.1	putative epimerase [Bacillus subtilis subsp. spizizenii ATCC 6633]	5.09127	22787.7	13	34	1.49204	0.000966548	F211259	Q22695_Mix3-3A	704.08	71.028	11	11	4.19728	13	10	11	13	BS
EFG91400.1	enoyl-(acyl carrier protein) reductase [Bacillus subtilis subsp. spizizenii ATCC 6633]	5.67799	27870.2	13	42	1.50698	0.000976232	F211255	Q22693_Mix3-1A	610.11	51.5504	13	13	4.44448	15	15	12	15	BS
EFG91461.1	bifunctional 3,4-dihydroxy-2-butanone 4-phosphate synthase/GTP cyclohydrolase II protein [Bacillus subtilis subsp. spizizenii ATCC 6633]	5.70861	44158.6	13	36	0.815244	0.000528119	F211259	Q22695_Mix3-3A	451.12	27.1357	11	11	1.21439	15	11	10	15	BS
EFG91484.1	purine nucleoside phosphorylase [Bacillus subtilis subsp. spizizenii ATCC 6633]	4.99399	29108	13	60	2.06129	0.00133531	F211259	Q22695_Mix3-3A	696.32	72.3247	13	13	5.31149	24	15	21	24	BS
EFG91659.1	adenosylmethionine--8-amino-7-oxononanoate transaminase [Bacillus subtilis subsp. spizizenii ATCC 6633]	5.28352	50152.2	13	50	0.996966	0.000645839	F211259	Q22695_Mix3-3A	576.56	30.5804	12	12	1.60281	16	18	16	16	BS
EFG91710.1	acetyl-CoA synthetase [Bacillus subtilis subsp. spizizenii ATCC 6633]	5.62063	64801.4	13	34	0.52468	0.00033989	F211255	Q22693_Mix3-1A	411.33	15.035	8	8	0.561758	11	11	11	12	BS
EFG91723.1	putative acyl-coenzyme A synthetase [Bacillus subtilis subsp. spizizenii ATCC 6633]	5.90515	60433	13	24	0.397134	0.000257265	F211259	Q22695_Mix3-3A	400.15	16.7286	10	10	0.889657	13	8	3	13	BS
EFG91759.1	DNA polymerase I [Bacillus subtilis subsp. spizizenii ATCC 6633]	5.01853	99045.1	13	26	0.262507	0.000170053	F211255	Q22693_Mix3-1A	346.16	12.6136	9	9	0.340161	10	10	9	7	BS
EFG92041.1	putative endo-1,4-beta-glucanase [Bacillus subtilis subsp. spizizenii ATCC 6633]	5.6214	39235.3	13	46	1.17241	0.000759496	F211259	Q22695_Mix3-3A	584.255	40.9972	11	11	1.86898	17	13	16	17	BS
EFG92113.1	porphobilinogen deaminase [Bacillus subtilis subsp. spizizenii ATCC 6633]	5.12889	34753.1	13	23	0.661811	0.000428724	F211259	Q22695_Mix3-3A	477.55	41.853	12	12	1.98628	12	5	6	12	BS
EFG92340.1	fructose 1,6-bisphosphatase II [Bacillus subtilis subsp. spizizenii ATCC 6633]	5.01613	33878.6	13	41	1.2102	0.000783976	F211259	Q22695_Mix3-3A	607.73	42.3676	11	11	1.79679	15	13	13	15	BS
EFG92410.1	glutamate dehydrogenase [Bacillus subtilis subsp. spizizenii ATCC 6633]	6.36382	46621.8	13	23	0.493331	0.000319582	F211259	Q22695_Mix3-3A	380.15	25.7075	9	8	0.981575	9	7	7	9	BS
EFG92437.1	sucrase-6-phosphate hydrolase [Bacillus subtilis subsp. spizizenii ATCC 6633]	5.28285	54732.6	13	40	0.730826	0.000473433	F211257	Q22694_Mix3-2A	521.09	24.2171	10	10	1.26598	15	12	15	13	BS
EFG92792.1	2-amino-3-ketobutyrate coenzyme A ligase [Bacillus subtilis subsp. spizizenii ATCC 6633]	5.9804	43339.5	13	84	1.93819	0.00125557	F211259	Q22695_Mix3-3A	889.9	44.3878	13	13	4.8415	31	27	26	31	BS
EFG93557.1	adenylosuccinate lyase [Bacillus subtilis subsp. spizizenii ATCC 6633]	5.70646	49515.3	13	32	0.646265	0.000418654	F211259	Q22695_Mix3-3A	372.91	26.4501	10	10	1.31213	15	7	10	15	BS
EFG93654.1	naphthoate synthase [Bacillus subtilis subsp. spizizenii ATCC 6633]	5.47224	29951.2	13	51	1.70277	0.00110306	F211255	Q22693_Mix3-1A	630.76	47.7941	11	11	3.38828	16	16	18	17	BS
EFG93706.1	UDP-glucose 4-epimerase [Bacillus subtilis subsp. spizizenii ATCC 6633]	4.92774	37039.5	13	39	1.05293	0.000682093	F211259	Q22695_Mix3-3A	614.28	37.7581	10	10	1.57045	16	12	11	16	BS
EFG93809.1	myo-inositol 2-dehydrogenase [Bacillus subtilis subsp. spizizenii ATCC 6633]	5.10553	38344.5	13	34	0.886698	0.000574408	F211259	Q22695_Mix3-3A	582.03	40.1163	12	12	2.19229	14	10	10	14	BS
EFG94107.1	tetrahydrodipicolinate N-acetyltransferase [Bacillus subtilis subsp. spizizenii ATCC 6633]	4.87417	24945	13	62	2.48546	0.0016101	F211257	Q22694_Mix3-2A	598.73	44.4915	10	10	4.84456	20	21	20	21	BS
pdb|4W6Z|A	Chain A, Alcohol Dehydrogenase 1	6.20715	36694.6	13	43	1.17183	0.00075912	F211259	Q22695_Mix3-3A	587.35	37.7522	11	7	1.8265	17	14	12	17	SC
sp|P00950.3|PMG1_YEAST	RecName: Full=Phosphoglycerate mutase 1; Short=PGAM 1; AltName: Full=BPG-dependent PGAM 1; AltName: Full=MPGM 1; AltName: Full=Phosphoglyceromutase 1	8.81294	27591.6	13	38	1.37723	0.000892178	F211259	Q22695_Mix3-3A	433.59	39.2713	10	10	2.94147	14	11	13	14	SC
tr|A0A140N3X6|A0A140N3X6_ECOBD$Extracellular	solute-binding protein family 5	6.21073	60255.2	13	27	0.448094	0.000290278	F211255	Q22693_Mix3-1A	408.01	21.4953	8	8	0.61451	10	10	8	9	EC
tr|A0A140N5L9|A0A140N5L9_ECOBD$Cysteine	synthase	5.82914	34468.3	13	39	1.13147	0.000732975	F211259	Q22695_Mix3-3A	692.87	52.322	11	11	2.62697	15	12	12	15	EC
tr|A0A140N7D9|A0A140N7D9_ECOBD$Gamma-aminobutyraldehyde	dehydrogenase	5.65166	50827.9	13	32	0.629575	0.000407842	F211257	Q22694_Mix3-2A	540.19	24.4726	9	9	0.876676	12	9	12	11	EC
tr|A0A140N7J1|A0A140N7J1_ECOBD$50S	ribosomal protein L2	10.9307	29842	13	45	1.50794	0.000976852	F211255	Q22693_Mix3-1A	549.29	48.7179	12	12	4.45391	20	20	16	9	EC
tr|A0A140N8C6|A0A140N8C6_ECOBD$Methionine--tRNA	ligase	5.62017	76161.1	13	31	0.407032	0.000263677	F211255	Q22693_Mix3-1A	427.735	19.0547	11	11	0.730501	13	13	8	10	EC
tr|A0A140N8Q9|A0A140N8Q9_ECOBD$Asparagine--tRNA	ligase	5.17234	52537.4	13	34	0.647158	0.000419232	F211259	Q22695_Mix3-3A	563.16	27.0386	11	11	1.07568	14	10	10	14	EC
tr|A0A140N9B6|A0A140N9B6_ECOBD$Succinylornithine	transaminase	5.91338	43628	13	42	0.962685	0.000623632	F211259	Q22695_Mix3-3A	678.33	44.5813	12	12	1.98879	16	16	10	16	EC
tr|A0A140NAW9|A0A140NAW9_ECOBD$Adenylate	kinase	5.55137	23571.3	13	36	1.52728	0.000989382	F211255	Q22693_Mix3-1A	504.965	58.4112	11	11	4.63349	14	14	13	9	EC
tr|A0A140NC97|A0A140NC97_ECOBD$Peroxiredoxin		5.0266	20748.4	13	66	3.18097	0.00206065	F211259	Q22695_Mix3-3A	614.35	78.0749	12	12	16.5458	26	20	20	26	EC
tr|A0A140NCD7|A0A140NCD7_ECOBD$Glucose-6-phosphate	isomerase	5.85342	61491	13	27	0.439089	0.000284444	F211255	Q22693_Mix3-1A	637.81	24.9545	11	11	0.87047	13	13	6	8	EC
tr|A0A140NDE0|A0A140NDE0_ECOBD$Proline--tRNA	ligase	5.0811	63582.7	13	49	0.77065	0.000499231	F211259	Q22695_Mix3-3A	748.58	29.1958	12	12	1.02715	17	17	15	17	EC
tr|A0A140NE14|A0A140NE14_ECOBD$Lysine--tRNA	ligase	5.10783	57804.2	13	31	0.536294	0.000347414	F211259	Q22695_Mix3-3A	627.71	31.6832	12	8	1.17319	14	8	9	14	EC
tr|A0A140NE28|A0A140NE28_ECOBD$Glycoside	hydrolase family 4	5.56154	50583.2	13	57	1.12686	0.000729983	F211255	Q22693_Mix3-1A	690.35	33.2594	12	12	1.5814	20	20	17	20	EC
DAA06982.1	TPA: Hsp70 family ATPase SSA1 [Saccharomyces cerevisiae S288C]	4.99793	69614.6	12	26	0.373485	0.000241945	F211259	Q22695_Mix3-3A	645.34	20.2492	12	12	0.82093	12	7	7	12	SC
EFG90537.1	branched-chain alpha-keto acid dehydrogenase subunit E2 [Bacillus subtilis subsp. spizizenii ATCC 6633]	5.38509	46264.6	12	50	1.08074	0.000700108	F211259	Q22695_Mix3-3A	669.435	36.2353	11	11	1.81654	18	16	16	18	BS
EFG90550.1	putative deacylase [Bacillus subtilis subsp. spizizenii ATCC 6633]	4.93705	39552.2	12	57	1.44113	0.000933573	F211259	Q22695_Mix3-3A	640.78	46.9003	11	11	3.99341	23	16	18	23	BS
EFG90613.1	50S ribosomal protein L7/L12 [Bacillus subtilis subsp. spizizenii ATCC 6633]	4.55781	12742.9	12	62	4.86546	0.00315187	F211257	Q22694_Mix3-2A	651.5	95.935	11	11	21.5271	22	20	22	20	BS
EFG90618.1	30S ribosomal protein S12 [Bacillus subtilis subsp. spizizenii ATCC 6633]	10.96	15206.3	12	30	1.97286	0.00127803	F211257	Q22694_Mix3-2A	364.03	60.1449	9	8	6.61779	12	12	12	6	BS
EFG90635.1	50S ribosomal protein L24 [Bacillus subtilis subsp. spizizenii ATCC 6633]	10.0429	11135.1	12	50	4.49032	0.00290885	F211257	Q22694_Mix3-2A	452.61	77.6699	9	9	56.9032	20	15	20	15	BS
EFG90734.1	chorismate synthase [Bacillus subtilis subsp. spizizenii ATCC 6633]	6.07261	42765	12	50	1.16918	0.000757402	F211259	Q22695_Mix3-3A	591.53	44.6154	11	11	2.54698	19	16	15	19	BS
EFG90915.1	putative iron-siderophore ABC transporter (binding lipoprotein) [Bacillus subtilis subsp. spizizenii ATCC 6633]	6.03371	34838	12	49	1.40651	0.000911145	F211259	Q22695_Mix3-3A	579.43	38.0503	11	11	3.30038	20	13	16	20	BS
EFG90994.1	UDP-N-acetylmuramoyl-tripeptide--D-alanyl-D-alanine ligase [Bacillus subtilis subsp. spizizenii ATCC 6633]	5.69455	49783.7	12	36	0.723128	0.000468446	F211259	Q22695_Mix3-3A	546.73	33.0416	10	10	1.0261	13	12	11	13	BS
EFG91248.1	putative endoglucanase [Bacillus subtilis subsp. spizizenii ATCC 6633]	5.93674	38635.5	12	48	1.24238	0.00080482	F211255	Q22693_Mix3-1A	603.16	29.1908	11	11	1.91174	18	18	13	17	BS
EFG91266.1	heme-based dioxygen sensor [Bacillus subtilis subsp. spizizenii ATCC 6633]	5.62263	48797.5	12	46	0.942671	0.000610667	F211255	Q22693_Mix3-1A	634.335	36.1111	11	11	1.50121	15	15	15	16	BS
EFG91997.1	homoserine dehydrogenase [Bacillus subtilis subsp. spizizenii ATCC 6633]	5.1181	47520.5	12	34	0.71548	0.000463492	F211255	Q22693_Mix3-1A	547.98	29.3303	11	11	1.5597	14	14	7	13	BS
EFG92170.1	GTP pyrophosphokinase (RelA/SpoT) [Bacillus subtilis subsp. spizizenii ATCC 6633]	6.91895	84784	12	28	0.330251	0.000213938	F211257	Q22694_Mix3-2A	499.08	17.4387	10	10	0.4619	10	9	10	9	BS
EFG92500.1	sulfite reductase (flavoprotein alpha-subunit) [Bacillus subtilis subsp. spizizenii ATCC 6633]	4.72455	67421.4	12	33	0.489459	0.000317074	F211255	Q22693_Mix3-1A	555.44	30.0826	11	11	0.77044	13	13	11	9	BS
EFG92650.1	orotidine 5'-phosphate decarboxylase [Bacillus subtilis subsp. spizizenii ATCC 6633]	5.69021	25973.7	12	37	1.42452	0.000922812	F211255	Q22693_Mix3-1A	580.94	48.954	9	9	3.29236	13	13	12	12	BS
EFG93082.1	inhibitor of cell-separation enzymes [Bacillus subtilis subsp. spizizenii ATCC 6633]	9.76642	20009.6	12	37	1.84912	0.00119787	F211255	Q22693_Mix3-1A	510.105	46.9613	10	10	3.73915	12	12	12	13	BS
EFG93337.1	putative transcriptional regulator [Bacillus subtilis subsp. spizizenii ATCC 6633]	8.98945	36062	12	32	0.88736	0.000574836	F211255	Q22693_Mix3-1A	465.97	44.4099	12	12	1.88004	12	12	11	9	BS
EFG93362.1	membrane-bound transcriptional regulator LytR [Bacillus subtilis subsp. spizizenii ATCC 6633]	8.85521	34560.6	12	31	0.896976	0.000581065	F211255	Q22693_Mix3-1A	416.18	30.0654	10	10	1.50278	11	11	11	9	BS
EFG93398.1	ribosome-associated sigma 54 modulation protein [Bacillus subtilis subsp. spizizenii ATCC 6633]	5.48702	21911.1	12	36	1.643	0.00106435	F211259	Q22695_Mix3-3A	488.13	46.0317	9	9	6.37264	15	10	11	15	BS
EFG93449.1	thioredoxin reductase [Bacillus subtilis subsp. spizizenii ATCC 6633]	5.17428	34469.6	12	34	0.986377	0.00063898	F211259	Q22695_Mix3-3A	481.735	46.2025	11	11	2.30808	13	11	10	13	BS
EFG94129.1	phosphotransferase system (PTS) fructose-specific enzyme IIABC component [Bacillus subtilis subsp. spizizenii ATCC 6633]	5.38867	66939	12	29	0.43323	0.000280649	F211255	Q22693_Mix3-1A	492.64	22.0472	11	11	0.95579	15	15	9	5	BS
EFG94158.1	bifunctional N-acetylglucosamine-1-phosphate uridyltransferase/glucosamine-1-phosphate acetyltransferase [Bacillus subtilis subsp. spizizenii ATCC 6633]	5.48374	49453.3	12	28	0.566191	0.000366781	F211259	Q22695_Mix3-3A	337.88	29.1667	8	8	0.908217	11	9	8	11	BS
sp|P00549.2|KPYK1_YEAST	RecName: Full=Pyruvate kinase 1; Short=PK 1; AltName: Full=cell division cycle protein 19	7.55608	54510.3	12	23	0.421938	0.000273334	F211255	Q22693_Mix3-1A	404.41	22.8	10	9	0.79792	10	10	7	6	SC
tr|A0A140N7D6|A0A140N7D6_ECOBD$Transcription	termination/antitermination protein NusA	4.52663	54837.1	12	39	0.711198	0.000460718	F211257	Q22694_Mix3-2A	457.69	23.2323	11	11	1.26229	15	13	15	11	EC
tr|A0A140N9Q4|A0A140N9Q4_ECOBD$Ribonucleoside-diphosphate	reductase	5.79065	85721.2	12	25	0.291643	0.000188928	F211259	Q22695_Mix3-3A	464.15	18.2654	11	11	0.511182	11	9	5	11	EC
tr|A0A140NA80|A0A140NA80_ECOBD$Succinate	dehydrogenase flavoprotein subunit	5.84908	64381.1	12	35	0.543638	0.000352171	F211259	Q22695_Mix3-3A	668.79	27.2109	12	12	0.910252	13	11	11	13	EC
tr|A0A140NAR5|A0A140NAR5_ECOBD$Ribosome-binding	ATPase YchF	4.82623	39628.2	12	28	0.706567	0.000457718	F211259	Q22695_Mix3-3A	409.64	33.0579	9	9	1.05787	10	10	8	10	EC
tr|A0A140NCK8|A0A140NCK8_ECOBD$Aconitate	hydratase	5.59339	97585.7	12	24	0.245938	0.00015932	F211257	Q22694_Mix3-2A	583.56	14.8148	14	9	0.695779	9	9	9	6	EC
tr|A0A140NCV3|A0A140NCV3_ECOBD$Peptidylprolyl	isomerase	4.9052	68093.7	12	26	0.381827	0.000247349	F211255	Q22693_Mix3-1A	526.11	20.3852	10	10	0.602278	10	10	7	9	EC
tr|A0A140NDB6|A0A140NDB6_ECOBD$50S	ribosomal protein L10	9.03785	17700.4	12	40	2.25984	0.00146393	F211259	Q22695_Mix3-3A	512.38	63.6364	10	10	7.17824	14	13	13	14	EC
tr|A0A140NDQ8|A0A140NDQ8_ECOBD$Magnesium-translocating	P-type ATPase	5.63515	99402.8	12	25	0.251502	0.000162924	F211255	Q22693_Mix3-1A	489.21	13.8085	10	10	0.428558	12	12	8	5	EC
tr|A0A140NEF7|A0A140NEF7_ECOBD$Phosphopentomutase		5.15087	44269.9	12	51	1.15202	0.000746287	F211259	Q22695_Mix3-3A	631.53	28.2555	11	11	2.16922	18	16	17	18	EC
tr|A0A140NF66|A0A140NF66_ECOBD$Catalase-peroxidase		5.13865	80002.1	12	26	0.324991	0.000210531	F211257	Q22694_Mix3-2A	381.16	14.1873	8	8	0.379509	9	10	9	7	EC
tr|A0A140NGV6|A0A140NGV6_ECOBD$Valine--tRNA	ligase	5.20117	108080	12	32	0.296078	0.000191801	F211255	Q22693_Mix3-1A	469.39	13.1441	11	11	0.47404	14	14	8	10	EC
tr|A0A140SS56|A0A140SS56_ECOBD$Arginine	decarboxylase	5.15153	84444.2	12	21	0.248685	0.000161099	F211257	Q22694_Mix3-2A	444.79	16.6667	9	9	0.409307	9	6	9	6	EC
EFG90254.1	tRNA-specific 2-thiouridylase MnmA [Bacillus subtilis subsp. spizizenii ATCC 6633]	4.99251	41932.7	11	19	0.453107	0.000293525	F211259	Q22695_Mix3-3A	402.4	32.8841	9	8	0.982196	9	4	6	9	BS
EFG90536.1	branched-chain alpha-keto acid dehydrogenase E1 subunit [Bacillus subtilis subsp. spizizenii ATCC 6633]	4.98402	35885.2	11	31	0.863865	0.000559616	F211257	Q22694_Mix3-2A	481.9	30.581	9	9	1.64476	12	8	12	11	BS
EFG90625.1	50S ribosomal protein L4 [Bacillus subtilis subsp. spizizenii ATCC 6633]	10.0292	22378.2	11	53	2.36838	0.00153425	F211257	Q22694_Mix3-2A	613.18	50.2415	10	10	6.09637	20	15	20	18	BS
EFG90645.1	adenylate kinase [Bacillus subtilis subsp. spizizenii ATCC 6633]	4.64568	24090.1	11	33	1.36986	0.0008874	F211259	Q22695_Mix3-3A	354.02	44.2396	8	8	3.17995	12	10	11	12	BS
EFG90663.1	Mrp family regulator [Bacillus subtilis subsp. spizizenii ATCC 6633]	5.45374	38651.2	11	41	1.06077	0.000687173	F211259	Q22695_Mix3-3A	554.43	34.6591	10	10	2.16123	15	14	12	15	BS
EFG90732.1	nucleoside diphosphate kinase [Bacillus subtilis subsp. spizizenii ATCC 6633]	5.66449	16816.6	11	37	2.20021	0.00142531	F211257	Q22694_Mix3-2A	399.83	54.7297	11	11	12.13	15	12	15	10	BS
EFG91393.1	transcriptional activator TenA [Bacillus subtilis subsp. spizizenii ATCC 6633]	5.08345	27301	11	28	1.0256	0.00066439	F211259	Q22695_Mix3-3A	418.69	53.1915	8	8	1.52238	10	9	9	10	BS
EFG91397.1	thiazole synthase [Bacillus subtilis subsp. spizizenii ATCC 6633]	5.01178	26800.1	11	23	0.858206	0.000555951	F211259	Q22695_Mix3-3A	374.78	39.7638	8	8	1.87933	10	6	7	10	BS
EFG91415.1	hypothetical protein BSU6633_15947 [Bacillus subtilis subsp. spizizenii ATCC 6633]	5.37548	19593.9	11	48	2.44974	0.00158695	F211257	Q22694_Mix3-2A	544.62	54.9708	10	10	8.25805	18	13	18	17	BS
EFG91738.1	metal-dependent hydrolase [Bacillus subtilis subsp. spizizenii ATCC 6633]	5.14198	24771.6	11	45	1.8166	0.0011768	F211259	Q22695_Mix3-3A	485.27	70.0441	9	9	5.68455	16	13	16	16	BS
EFG92131.1	ATPase activator of MinC [Bacillus subtilis subsp. spizizenii ATCC 6633]	5.25055	29443.4	11	20	0.679269	0.000440034	F211259	Q22695_Mix3-3A	359.56	36.5672	9	9	1.62391	9	5	6	9	BS
EFG92184.1	enzyme involved in biofilm formation [Bacillus subtilis subsp. spizizenii ATCC 6633]	5.10691	36746.1	11	25	0.680344	0.00044073	F211259	Q22695_Mix3-3A	390.01	28.6585	9	9	1.37101	10	9	6	10	BS
EFG92311.1	F0F1 ATP synthase subunit gamma [Bacillus subtilis subsp. spizizenii ATCC 6633]	6.56165	31663.4	11	49	1.54753	0.0010025	F211259	Q22695_Mix3-3A	540.64	45.993	11	11	3.47325	18	14	17	18	BS
EFG92319.1	uracil phosphoribosyltransferase [Bacillus subtilis subsp. spizizenii ATCC 6633]	5.73125	23081.2	11	38	1.64636	0.00106652	F211259	Q22695_Mix3-3A	542.19	56.9378	11	11	5.71912	16	10	12	16	BS
EFG92498.1	branched-chain amino acid aminotransferase, partial [Bacillus subtilis subsp. spizizenii ATCC 6633]	5.17858	39192.3	11	32	0.816487	0.000528925	F211257	Q22694_Mix3-2A	475.06	31.5341	9	9	1.43954	12	9	12	11	BS
EFG92685.1	beta-ketoacyl-acyl carrier protein reductase [Bacillus subtilis subsp. spizizenii ATCC 6633]	6.61435	26207.4	11	31	1.18287	0.000766269	F211259	Q22695_Mix3-3A	519.21	61.3821	9	9	3.75337	14	8	9	14	BS
EFG92698.1	50S ribosomal protein L19 [Bacillus subtilis subsp. spizizenii ATCC 6633]	10.8069	13378.6	11	41	3.0646	0.00198526	F211257	Q22694_Mix3-2A	438.94	62.6087	10	9	11.3322	15	10	15	16	BS
EFG93030.1	hypothetical protein BSU6633_06326 [Bacillus subtilis subsp. spizizenii ATCC 6633]	5.68688	17668.8	11	36	2.03748	0.00131989	F211255	Q22693_Mix3-1A	387.4	59.7403	7	7	3.05919	11	11	11	14	BS
EFG93156.1	3-ketoacyl-(acyl-carrier-protein) reductase [Bacillus subtilis subsp. spizizenii ATCC 6633]	5.32554	25202.2	11	32	1.26973	0.000822538	F211255	Q22693_Mix3-1A	560.2	45.3782	9	9	2.06638	10	10	10	12	BS
EFG93451.1	hypothetical protein BSU6633_04402 [Bacillus subtilis subsp. spizizenii ATCC 6633]	6.20787	33843.3	11	31	0.915985	0.00059338	F211259	Q22695_Mix3-3A	527.1	46.1017	10	10	2.38502	14	9	8	14	BS
EFG93461.1	putative 2-hydroxyacid dehydrogenase [Bacillus subtilis subsp. spizizenii ATCC 6633]	5.38427	36543.8	11	31	0.848298	0.000549532	F211257	Q22694_Mix3-2A	471.95	37.037	9	9	1.59939	12	10	12	9	BS
EFG93755.1	putative nucleic acid binding protein [Bacillus subtilis subsp. spizizenii ATCC 6633]	4.58255	32074.8	11	51	1.59003	0.00103003	F211259	Q22695_Mix3-3A	674.93	33.6879	10	10	2.99116	18	18	15	18	BS
EFG93843.1	gluconate kinase [Bacillus subtilis subsp. spizizenii ATCC 6633]	5.40007	57159.9	11	28	0.489854	0.00031733	F211255	Q22693_Mix3-1A	412.49	17.154	8	8	0.656513	9	9	9	10	BS
EFG94124.1	putative efflux permease [Bacillus subtilis subsp. spizizenii ATCC 6633]	5.27493	41716.9	11	28	0.671191	0.000434801	F211257	Q22694_Mix3-2A	293.08	37.4005	8	8	1.14727	10	9	10	9	BS
tr|A0A140N2T1|A0A140N2T1_ECOBD$50S	ribosomal protein L6	9.70963	18892.2	11	47	2.48781	0.00161161	F211257	Q22694_Mix3-2A	551.79	54.8023	10	10	7.46632	15	16	15	16	EC
tr|A0A140N510|A0A140N510_ECOBD$Phosphoenolpyruvate	carboxykinase (ATP)	5.459	59606	11	34	0.570412	0.000369516	F211255	Q22693_Mix3-1A	514.4	22.4074	8	8	0.807487	12	12	11	11	EC
tr|A0A140N8G3|A0A140N8G3_ECOBD$Aminomethyltransferase		5.3629	40121.2	11	49	1.2213	0.000791164	F211255	Q22693_Mix3-1A	584.83	37.6374	10	10	2.03569	19	19	15	15	EC
tr|A0A140N8Q6|A0A140N8Q6_ECOBD$2-dehydro-3-deoxyphosphooctonate	aldolase	6.31961	30812.9	11	27	0.876256	0.000567643	F211259	Q22695_Mix3-3A	404.24	41.1972	9	9	2.0939	11	8	8	11	EC
tr|A0A140N9D9|A0A140N9D9_ECOBD$2,3-bisphosphoglycerate-dependent	phosphoglycerate mutase	5.85107	28538.8	11	33	1.15632	0.000749072	F211259	Q22695_Mix3-3A	580.92	58	10	10	3.20146	14	9	10	14	EC
tr|A0A140N9G2|A0A140N9G2_ECOBD$Succinate--CoA	ligase [ADP-forming] subunit alpha	6.31828	29758.5	11	36	1.20974	0.000783674	F211259	Q22695_Mix3-3A	406.03	41.1765	9	9	2.20987	12	11	13	12	EC
tr|A0A140N9P3|A0A140N9P3_ECOBD$NADH-quinone	oxidoreductase	5.89115	100166	11	30	0.299503	0.00019402	F211255	Q22693_Mix3-1A	447.1	12.6652	9	9	0.471228	12	12	8	10	EC
tr|A0A140NBL4|A0A140NBL4_ECOBD$Outer	membrane protein assembly factor BamA	4.92948	90496.5	11	24	0.265204	0.0001718	F211255	Q22693_Mix3-1A	564.75	17.284	11	11	0.5325	12	12	6	6	EC
tr|A0A140ND61|A0A140ND61_ECOBD$Chaperone	protein HtpG	5.0859	71378.3	11	24	0.336236	0.000217816	F211259	Q22695_Mix3-3A	552.18	20.6731	11	11	0.639974	12	7	5	12	EC
tr|A0A140NDN9|A0A140NDN9_ECOBD$DNA	protection during starvation protein	5.72338	18683.7	11	43	2.30147	0.0014909	F211259	Q22695_Mix3-3A	680.35	71.8563	11	11	13.2802	18	13	12	18	EC
tr|A0A140NDT0|A0A140NDT0_ECOBD$Aminopeptidase	N	5.14187	98856.7	11	35	0.354048	0.000229354	F211255	Q22693_Mix3-1A	473.08	14.5977	10	10	0.431397	12	12	11	12	EC
tr|A0A140NDW9|A0A140NDW9_ECOBD$2,3,4,5-tetrahydropyridine-2,6-dicarboxylate	N-succinyltransferase	5.56257	29873.4	11	26	0.870339	0.00056381	F211257	Q22694_Mix3-2A	536.84	36.1314	10	10	1.87595	10	8	10	8	EC
tr|A0A140NEL5|A0A140NEL5_ECOBD$Triosephosphate	isomerase	5.63709	26954.8	11	39	1.44687	0.000937287	F211259	Q22695_Mix3-3A	557.27	55.2941	10	10	3.57898	16	14	9	16	EC
tr|A0A140NFM7|A0A140NFM7_ECOBD$50S	ribosomal protein L1	9.64425	24714.3	11	45	1.82081	0.00117953	F211259	Q22695_Mix3-3A	727.49	51.2821	11	10	5.73994	17	12	16	17	EC
EFG90433.1	superoxide dismutase [Bacillus subtilis subsp. spizizenii ATCC 6633]	5.18323	22448.1	10	56	2.49465	0.00161605	F211259	Q22695_Mix3-3A	604	53.9604	7	7	3.02709	19	19	18	19	BS
EFG90506.1	bifunctional 5,10-methylene-tetrahydrofolate dehydrogenase/ 5,10-methylene-tetrahydrofolate cyclohydrolase [Bacillus subtilis subsp. spizizenii ATCC 6633]	5.67446	30639.1	10	29	0.946504	0.00061315	F211259	Q22695_Mix3-3A	488.27	48.0565	10	10	2.44334	12	7	10	12	BS
EFG90610.1	50S ribosomal protein L11 [Bacillus subtilis subsp. spizizenii ATCC 6633]	9.29927	14921.9	10	52	3.4848	0.00225747	F211257	Q22694_Mix3-2A	539.49	55.3191	10	8	10.8324	20	15	20	17	BS
EFG90623.1	30S ribosomal protein S10 [Bacillus subtilis subsp. spizizenii ATCC 6633]	9.7884	11658.4	10	47	4.03144	0.00261159	F211255	Q22693_Mix3-1A	527.26	72.549	10	10	21.2789	15	15	18	14	BS
EFG90626.1	50S ribosomal protein L23 [Bacillus subtilis subsp. spizizenii ATCC 6633]	9.83875	10918.9	10	35	3.20546	0.00207651	F211259	Q22695_Mix3-3A	395.81	71.5789	9	9	19.7484	14	12	9	14	BS
EFG90628.1	30S ribosomal protein S19 [Bacillus subtilis subsp. spizizenii ATCC 6633]	10.1137	10576.6	10	46	4.34922	0.00281745	F211259	Q22695_Mix3-3A	376.15	69.5652	8	7	52.0727	17	16	13	17	BS
EFG90634.1	50S ribosomal protein L14 [Bacillus subtilis subsp. spizizenii ATCC 6633]	9.93879	13146.1	10	34	2.58631	0.00167543	F211257	Q22694_Mix3-2A	299.61	50.8197	8	8	5.39818	10	12	10	12	BS
EFG90652.1	50S ribosomal protein L17 [Bacillus subtilis subsp. spizizenii ATCC 6633]	9.90086	13742.2	10	47	3.42011	0.00221557	F211255	Q22693_Mix3-1A	568.27	55	10	10	13.5552	16	16	14	17	BS
EFG90960.1	DNA topoisomerase III [Bacillus subtilis subsp. spizizenii ATCC 6633]	9.42486	81497.8	10	20	0.245405	0.000158975	F211257	Q22694_Mix3-2A	283.49	12.5	8	8	0.371162	8	6	8	6	BS
EFG91491.1	NAD-dependent malic enzyme (conversion of malate into pyruvate) [Bacillus subtilis subsp. spizizenii ATCC 6633]	5.13467	45954.8	10	28	0.609294	0.000394704	F211257	Q22694_Mix3-2A	532.19	39.18	9	9	0.866844	10	8	10	10	BS
EFG91701.1	hypothetical protein BSU6633_13092 [Bacillus subtilis subsp. spizizenii ATCC 6633]	5.52489	16597.4	10	45	2.71126	0.00175637	F211259	Q22695_Mix3-3A	574.4	38.4106	8	8	8.34769	13	19	13	13	BS
EFG91718.1	septation ring formation regulator EzrA [Bacillus subtilis subsp. spizizenii ATCC 6633]	4.95785	65901.1	10	28	0.424879	0.000275239	F211259	Q22695_Mix3-3A	378.36	13.2275	7	7	0.476518	9	8	11	9	BS
EFG91834.1	trehalose-6-phosphate hydrolase [Bacillus subtilis subsp. spizizenii ATCC 6633]	5.16851	65255.6	10	24	0.367784	0.000238253	F211259	Q22695_Mix3-3A	352.15	16.1922	8	8	0.482329	8	8	8	8	BS
EFG91862.1	acetoin dehydrogenase E1 component (TPP-dependent beta subunit) [Bacillus subtilis subsp. spizizenii ATCC 6633]	4.56681	36880.8	10	33	0.894775	0.00057964	F211259	Q22695_Mix3-3A	531.94	37.4269	9	9	1.365	13	11	9	13	BS
EFG91872.1	6-phospho-alpha-glucosidase [Bacillus subtilis subsp. spizizenii ATCC 6633]	4.92953	50569.4	10	20	0.395496	0.000256205	F211259	Q22695_Mix3-3A	350.14	18.0401	7	7	0.556678	7	6	7	7	BS
EFG91912.1	enoyl-(acyl carrier protein) reductase [Bacillus subtilis subsp. spizizenii ATCC 6633]	6.01291	27161.2	10	30	1.10452	0.000715512	F211259	Q22695_Mix3-3A	509.2	40	8	8	2.58657	13	9	8	13	BS
EFG92036.1	translation initiation factor IF-3 [Bacillus subtilis subsp. spizizenii ATCC 6633]	9.88501	19035.2	10	47	2.46911	0.0015995	F211259	Q22695_Mix3-3A	473.58	60.479	10	10	8.85103	17	13	17	17	BS
EFG92075.1	electron transfer flavoprotein (alpha subunit) [Bacillus subtilis subsp. spizizenii ATCC 6633]	4.85158	34484.9	10	34	0.985938	0.000638696	F211259	Q22695_Mix3-3A	638.28	53.5385	10	10	1.75196	14	11	9	14	BS
EFG92217.1	aminopeptidase [Bacillus subtilis subsp. spizizenii ATCC 6633]	5.02993	45744.9	10	24	0.524649	0.00033987	F211259	Q22695_Mix3-3A	466.82	39.2683	8	8	0.746352	9	8	7	9	BS
EFG92339.1	transcription termination factor Rho [Bacillus subtilis subsp. spizizenii ATCC 6633]	6.50956	48598.4	10	31	0.637881	0.000413223	F211259	Q22695_Mix3-3A	472.985	24.356	10	9	1.06175	10	10	11	10	BS
EFG92381.1	spermidine synthase [Bacillus subtilis subsp. spizizenii ATCC 6633]	5.21886	31315.9	10	31	0.989911	0.00064127	F211259	Q22695_Mix3-3A	417.08	40.5797	10	10	1.74304	13	9	9	13	BS
EFG92615.1	UDP-N-acetylmuramoyl-L-alanyl-D-glutamate synthetase [Bacillus subtilis subsp. spizizenii ATCC 6633]	5.56364	49677.6	10	25	0.503245	0.000326005	F211259	Q22695_Mix3-3A	429.865	30.3769	10	10	1.02924	11	6	8	11	BS
EFG92706.1	DNA topoisomerase I [Bacillus subtilis subsp. spizizenii ATCC 6633]	8.96348	78929.9	10	17	0.215381	0.000139525	F211255	Q22693_Mix3-1A	275.44	12.4457	7	7	0.329807	7	7	5	5	BS
EFG92707.1	tRNA (uracil-5-)-methyltransferase Gid [Bacillus subtilis subsp. spizizenii ATCC 6633]	5.88864	47892.5	10	36	0.751684	0.000486945	F211259	Q22695_Mix3-3A	443.17	36.092	9	9	0.947925	12	10	14	12	BS
EFG92770.1	aspartate kinase I [Bacillus subtilis subsp. spizizenii ATCC 6633]	5.95606	43013.2	10	21	0.488222	0.000316273	F211259	Q22695_Mix3-3A	323.86	26.2376	7	7	0.809037	9	5	7	9	BS
EFG93058.1	hypothetical protein BSU6633_06476 [Bacillus subtilis subsp. spizizenii ATCC 6633]	4.64282	50121.4	10	24	0.478837	0.000310193	F211255	Q22693_Mix3-1A	487.15	24.0343	8	8	0.775273	9	9	8	7	BS
EFG93246.1	putative exported cell wall-binding protein [Bacillus subtilis subsp. spizizenii ATCC 6633]	7.73524	30294.5	10	34	1.12231	0.000727041	F211255	Q22693_Mix3-1A	556.99	48.0836	8	8	1.30726	11	11	12	11	BS
EFG93343.1	teichoic acid biosynthesis protein [Bacillus subtilis subsp. spizizenii ATCC 6633]	7.22213	72552.4	10	18	0.248096	0.000160718	F211257	Q22694_Mix3-2A	258.68	14.0549	8	8	0.42522	8	5	8	5	BS
EFG93364.1	hypothetical protein BSU6633_03967 [Bacillus subtilis subsp. spizizenii ATCC 6633]	9.41648	76178.1	10	19	0.249415	0.000161573	F211255	Q22693_Mix3-1A	376.76	15.7601	8	8	0.401417	8	8	5	6	BS
EFG93413.1	excinuclease ABC subunit A [Bacillus subtilis subsp. spizizenii ATCC 6633]	5.89411	105826	10	24	0.226788	0.000146914	F211255	Q22693_Mix3-1A	299.59	10.6583	8	8	0.31549	10	10	7	7	BS
EFG93565.1	bifunctional phosphoribosylaminoimidazolecarboxamide formyltransferase/IMP cyclohydrolase [Bacillus subtilis subsp. spizizenii ATCC 6633]	5.43191	55744.9	10	28	0.502288	0.000325385	F211259	Q22695_Mix3-3A	373.45	24.6094	9	9	0.880207	11	9	8	11	BS
EFG93936.1	tRNA modification GTPase TrmE [Bacillus subtilis subsp. spizizenii ATCC 6633]	4.83435	50876.7	10	24	0.471729	0.000305589	F211259	Q22695_Mix3-3A	417.92	22.0044	8	8	0.76004	9	7	8	9	BS
EFG94176.1	hypoxanthine-guanine phosphoribosyltransferase [Bacillus subtilis subsp. spizizenii ATCC 6633]	4.67569	20257.5	10	28	1.3822	0.000895397	F211259	Q22695_Mix3-3A	359.37	51.1111	7	7	2.42671	9	9	10	9	BS
EFG94191.1	carboxy-terminal processing protease [Bacillus subtilis subsp. spizizenii ATCC 6633]	8.57049	50949.6	10	25	0.490681	0.000317866	F211259	Q22695_Mix3-3A	454.01	21.03	10	10	0.992696	11	6	8	11	BS
tr|A0A140N4W8|A0A140N4W8_ECOBD$Extracellular	solute-binding protein family 1	6.28597	48418	10	22	0.454376	0.000294347	F211257	Q22694_Mix3-2A	292.77	19.6347	7	7	0.586424	7	7	7	8	EC
tr|A0A140N5H6|A0A140N5H6_ECOBD$Biosynthetic	arginine decarboxylase	4.83159	73851.4	10	21	0.284355	0.000184206	F211259	Q22695_Mix3-3A	294.51	12.9179	8	8	0.416248	8	6	7	8	EC
tr|A0A140N649|A0A140N649_ECOBD$Aldehyde	dehydrogenase (NAD(+))	5.43897	56300.5	10	26	0.461808	0.000299161	F211255	Q22693_Mix3-1A	342.36	25	8	8	0.868722	11	11	8	7	EC
tr|A0A140N6W8|A0A140N6W8_ECOBD$30S	ribosomal protein S7	10.2989	17593.4	10	45	2.55777	0.00165694	F211259	Q22695_Mix3-3A	486.455	68.5897	10	10	7.28228	17	14	14	17	EC
tr|A0A140N745|A0A140N745_ECOBD$NADH-quinone	oxidoreductase subunit C/D	5.97973	68680.7	10	24	0.349443	0.000226371	F211255	Q22693_Mix3-1A	442.1	20.3333	9	9	0.596258	11	11	6	7	EC
tr|A0A140N9E5|A0A140N9E5_ECOBD$Glutamate--tRNA	ligase	5.59324	53781.8	10	22	0.40906	0.000264991	F211259	Q22695_Mix3-3A	376.34	18.0467	8	8	0.609588	8	7	7	8	EC
tr|A0A140NA83|A0A140NA83_ECOBD$Enoyl-[acyl-carrier-protein]	reductase [NADH]	5.57698	27846.1	10	40	1.43647	0.000930552	F211259	Q22695_Mix3-3A	466.64	44.2748	9	9	3.36816	16	12	12	16	EC
tr|A0A140NA92|A0A140NA92_ECOBD$3-oxoacyl-[acyl-carrier-protein]	synthase 2	5.71397	43018.6	10	24	0.557899	0.00036141	F211259	Q22695_Mix3-3A	442.305	38.2567	9	9	0.948177	11	5	8	11	EC
tr|A0A140NAB7|A0A140NAB7_ECOBD$Glutamine--tRNA	ligase	5.88639	63437.8	10	23	0.36256	0.000234868	F211257	Q22694_Mix3-2A	370.28	21.1191	8	8	0.657995	10	6	10	7	EC
tr|A0A140NAC7|A0A140NAC7_ECOBD$UDP-glucose	6-dehydrogenase	6.05855	43599.5	10	30	0.688081	0.000445743	F211255	Q22693_Mix3-1A	390.76	37.1134	10	10	1.2365	11	11	11	8	EC
tr|A0A140NBB3|A0A140NBB3_ECOBD$Pyruvate	kinase	6.23864	51324.7	10	17	0.331225	0.000214569	F211259	Q22695_Mix3-3A	300.92	23.3333	8	8	0.645834	8	4	5	8	EC
tr|A0A140NEI9|A0A140NEI9_ECOBD$Tol-Pal	system protein TolB	6.97886	45927.2	10	24	0.522566	0.000338521	F211259	Q22695_Mix3-3A	416.55	28.1395	8	8	0.869612	9	7	8	9	EC
tr|A0A140NGH2|A0A140NGH2_ECOBD$ABC	transporter related	5.43089	62404.3	10	17	0.272417	0.000176473	F211259	Q22695_Mix3-3A	292.46	11.7117	6	6	0.36091	6	6	5	6	EC
DAA09097.1	TPA: fructose-bisphosphate aldolase FBA1 [Saccharomyces cerevisiae S288C]	5.51222	39595.7	9	30	0.757657	0.000490814	F211259	Q22695_Mix3-3A	554.115	30.9192	9	9	1.42169	13	9	8	13	SC
EFG90640.1	50S ribosomal protein L18 [Bacillus subtilis subsp. spizizenii ATCC 6633]	10.1075	12961	9	34	2.62326	0.00169936	F211257	Q22694_Mix3-2A	369	40.8333	8	8	9.56309	12	10	12	12	BS
EFG90649.1	30S ribosomal protein S13 [Bacillus subtilis subsp. spizizenii ATCC 6633]	11.0735	13750.7	9	25	1.81809	0.00117777	F211257	Q22694_Mix3-2A	322.995	41.3223	8	8	6.45185	10	7	10	8	BS
EFG90650.1	30S ribosomal protein S11 [Bacillus subtilis subsp. spizizenii ATCC 6633]	11.6331	13902.5	9	61	4.38771	0.00284238	F211259	Q22695_Mix3-3A	674.11	68.7023	9	9	26.0365	22	19	20	22	BS
EFG90683.1	co-chaperonin GroES [Bacillus subtilis subsp. spizizenii ATCC 6633]	4.79678	10169.4	9	23	2.26168	0.00146513	F211259	Q22695_Mix3-3A	264.5	60.6383	5	5	6.89222	9	8	6	9	BS
EFG91315.1	putative dehydrogenase [Bacillus subtilis subsp. spizizenii ATCC 6633]	5.59492	37650	9	18	0.478088	0.000309708	F211259	Q22695_Mix3-3A	250.24	24.4186	8	8	0.963522	8	6	4	8	BS
EFG91374.1	oligopeptide ABC transporter (ATP-binding protein) [Bacillus subtilis subsp. spizizenii ATCC 6633]	6.84606	34658	9	20	0.577068	0.000373828	F211257	Q22694_Mix3-2A	339.42	30.4918	6	6	0.896814	7	6	7	7	BS
EFG91451.1	pseudouridine synthase [Bacillus subtilis subsp. spizizenii ATCC 6633]	9.7975	27722.3	9	22	0.793586	0.000514089	F211259	Q22695_Mix3-3A	343.795	28.2787	9	9	2.12214	10	5	7	10	BS
EFG91460.1	6,7-dimethyl-8-ribityllumazine synthase [Bacillus subtilis subsp. spizizenii ATCC 6633]	5.39766	16276.4	9	45	2.76474	0.00179101	F211259	Q22695_Mix3-3A	596.73	91.5584	9	9	7.07458	16	12	17	16	BS
EFG91570.1	hypothetical protein BSU6633_13832 [Bacillus subtilis subsp. spizizenii ATCC 6633]	5.01909	37299.1	9	26	0.697067	0.000451564	F211259	Q22695_Mix3-3A	409.67	40.3727	9	9	1.34146	11	6	9	11	BS
EFG91699.1	UDP-N-acetylmuramate--L-alanine ligase [Bacillus subtilis subsp. spizizenii ATCC 6633]	5.39863	48320	9	21	0.434603	0.000281538	F211259	Q22695_Mix3-3A	356.03	20.1389	7	7	0.588076	8	7	6	8	BS
EFG91861.1	acetoin dehydrogenase E1 component (TPP-dependent alpha subunit) [Bacillus subtilis subsp. spizizenii ATCC 6633]	5.07997	36045.5	9	26	0.721311	0.000467269	F211259	Q22695_Mix3-3A	346.12	34.8348	8	8	1.41453	10	8	8	10	BS
EFG91918.1	glutamate-1-semialdehyde aminotransferase [Bacillus subtilis subsp. spizizenii ATCC 6633]	5.55802	46152.7	9	29	0.62835	0.000407048	F211259	Q22695_Mix3-3A	512.74	31.0023	9	9	1.14078	11	9	9	11	BS
EFG92021.1	hypothetical protein BSU6633_11395 [Bacillus subtilis subsp. spizizenii ATCC 6633]	6.4062	19167.1	9	18	0.939111	0.000608361	F211257	Q22694_Mix3-2A	269.17	39.5062	6	6	2.66905	8	2	8	8	BS
EFG92063.1	phenylalanyl-tRNA synthetase subunit alpha [Bacillus subtilis subsp. spizizenii ATCC 6633]	5.31112	38563.4	9	29	0.752009	0.000487155	F211259	Q22695_Mix3-3A	467.18	28.7791	8	8	1.47657	13	9	7	13	BS
EFG92068.1	hypothetical protein BSU6633_10823 [Bacillus subtilis subsp. spizizenii ATCC 6633]	5.45599	64021.1	9	18	0.281157	0.000182135	F211257	Q22694_Mix3-2A	285.32	10.3509	6	6	0.350897	6	6	6	6	BS
EFG92069.1	recombination and DNA strand exchange inhibitor protein [Bacillus subtilis subsp. spizizenii ATCC 6633]	5.8732	87263.7	9	18	0.206271	0.000133624	F211259	Q22695_Mix3-3A	329.01	8.02548	7	7	0.294492	7	6	5	7	BS
EFG92138.1	GTPase ObgE [Bacillus subtilis subsp. spizizenii ATCC 6633]	5.01245	47599	9	21	0.441186	0.000285802	F211259	Q22695_Mix3-3A	327.07	23.1308	8	8	0.711004	9	7	5	9	BS
EFG92165.1	bifunctional preprotein translocase subunit SecD/SecF [Bacillus subtilis subsp. spizizenii ATCC 6633]	9.18553	81743.1	9	15	0.183502	0.000118873	F211255	Q22693_Mix3-1A	322.31	13.4328	8	8	0.37	9	9	3	3	BS
EFG92215.1	rod-share determining protein MreBH [Bacillus subtilis subsp. spizizenii ATCC 6633]	5.38008	35652.9	9	16	0.448772	0.000290717	F211259	Q22695_Mix3-3A	424.64	25.9701	8	8	1.03731	8	4	4	8	BS
EFG92313.1	F0F1 ATP synthase subunit delta [Bacillus subtilis subsp. spizizenii ATCC 6633]	8.85808	19917.7	9	21	1.05434	0.000683006	F211257	Q22694_Mix3-2A	309.04	54.6961	6	6	1.98894	7	8	7	6	BS
EFG92689.1	signal recognition particle-docking protein FtsY [Bacillus subtilis subsp. spizizenii ATCC 6633]	5.13778	36269.1	9	21	0.579005	0.000375082	F211259	Q22695_Mix3-3A	412.28	29.1793	8	8	1.01573	9	6	6	9	BS
EFG92791.1	L-threonine 3-dehydrogenase [Bacillus subtilis subsp. spizizenii ATCC 6633]	6.07276	36916	9	27	0.731391	0.000473799	F211259	Q22695_Mix3-3A	485.58	42.3631	9	9	1.57759	12	5	10	12	BS
EFG92915.1	guanosine 5'-monophosphate oxidoreductase, partial [Bacillus subtilis subsp. spizizenii ATCC 6633]	5.9026	35394.1	9	26	0.734587	0.000475869	F211259	Q22695_Mix3-3A	362.57	25.8567	7	7	1.45399	10	10	6	10	BS
EFG92980.1	C-S lyase [Bacillus subtilis subsp. spizizenii ATCC 6633]	5.71316	42870.7	9	19	0.443193	0.000287103	F211257	Q22694_Mix3-2A	177.76	15.7623	6	6	0.682046	7	6	7	6	BS
EFG92997.1	secreted deoxyriboendonuclease, partial [Bacillus subtilis subsp. spizizenii ATCC 6633]	6.88675	43577.6	9	15	0.344213	0.000222983	F211255	Q22693_Mix3-1A	314.725	24.5383	7	7	0.668985	7	7	4	4	BS
EFG93229.1	putative glycosyltransferase [Bacillus subtilis subsp. spizizenii ATCC 6633]	5.16922	45614.8	9	23	0.504222	0.000326638	F211255	Q22693_Mix3-1A	325.62	29.3827	8	8	0.751014	8	8	7	8	BS
EFG93361.1	UDP-N-acetylglucosamine 2-epimerase [Bacillus subtilis subsp. spizizenii ATCC 6633]	5.64834	42634	9	27	0.633298	0.000410254	F211259	Q22695_Mix3-3A	359.18	32.8947	8	8	1.10994	10	7	10	10	BS
EFG93378.1	two-component sensor histidine kinase [Bacillus subtilis subsp. spizizenii ATCC 6633]	6.04634	44860.6	9	21	0.468116	0.000303248	F211259	Q22695_Mix3-3A	382.2	23.8961	8	8	0.895329	9	7	5	9	BS
EFG93416.1	hypothetical protein BSU6633_04227 [Bacillus subtilis subsp. spizizenii ATCC 6633]	5.54968	41153	9	23	0.55889	0.000362052	F211255	Q22693_Mix3-1A	376.89	29.0411	7	7	0.719457	7	7	7	9	BS
EFG93428.1	HPr kinase/phosphorylase [Bacillus subtilis subsp. spizizenii ATCC 6633]	5.10732	34682.2	9	12	0.345999	0.00022414	F211259	Q22695_Mix3-3A	243.02	20.3226	5	5	0.579753	5	3	4	5	BS
EFG93781.1	deoxyribose-phosphate aldolase [Bacillus subtilis subsp. spizizenii ATCC 6633]	4.88849	23249	9	37	1.59147	0.00103096	F211257	Q22694_Mix3-2A	497.55	45.2915	8	8	4.04193	13	11	13	13	BS
EFG93812.1	3D-(3,5/4)-trihydroxycyclohexane-1,2-dione hydrolase [Bacillus subtilis subsp. spizizenii ATCC 6633]	5.41361	70382.6	9	24	0.340994	0.000220897	F211255	Q22693_Mix3-1A	305.38	12.7159	8	8	0.507436	10	10	7	7	BS
EFG93813.1	2-deoxy-5-keto-D-gluconic acid kinase [Bacillus subtilis subsp. spizizenii ATCC 6633]	5.12286	35591.7	9	27	0.758603	0.000491427	F211259	Q22695_Mix3-3A	391.87	41.5385	8	8	1.23228	9	7	11	9	BS
EFG93845.1	6-phosphogluconate dehydrogenase [Bacillus subtilis subsp. spizizenii ATCC 6633]	4.88261	52036.1	9	26	0.499653	0.000323678	F211257	Q22694_Mix3-2A	367.3	18.5897	8	7	0.849586	8	10	8	8	BS
EFG93923.1	single-strand DNA-binding protein [Bacillus subtilis subsp. spizizenii ATCC 6633]	5.01919	18731	9	23	1.22791	0.000795446	F211257	Q22694_Mix3-2A	398.04	38.3721	8	8	4.26878	10	5	10	8	BS
EFG94237.1	dihydroxy-acid dehydratase [Bacillus subtilis subsp. spizizenii ATCC 6633]	5.33377	59448.4	9	20	0.336426	0.000217939	F211255	Q22693_Mix3-1A	405.735	22.043	8	8	0.624506	9	9	6	5	BS
sp|P02994.1|EF1A_YEAST	RecName: Full=Elongation factor 1-alpha; Short=EF-1-alpha; AltName: Full=Eukaryotic elongation factor 1A; Short=eEF1A; AltName: Full=Translation elongation factor 1A	9.14101	50001.2	9	25	0.499988	0.000323895	F211255	Q22693_Mix3-1A	408.8	26.4192	9	9	0.89481	12	12	6	7	SC
tr|A0A140N3D6|A0A140N3D6_ECOBD$Transcriptional	regulator, Crp/Fnr family	8.37614	23625.4	9	16	0.677238	0.000438718	F211259	Q22695_Mix3-3A	343.58	34.2857	8	8	1.89746	8	6	2	8	EC
tr|A0A140N4S8|A0A140N4S8_ECOBD$Outer	membrane protein assembly factor BamC	5.33688	36819.6	9	18	0.48887	0.000316693	F211257	Q22694_Mix3-2A	271.6	30.2326	7	7	0.995015	8	4	8	6	EC
tr|A0A140N5I0|A0A140N5I0_ECOBD$Peptidyl-prolyl	cis-trans isomerase	8.38627	28894.2	9	16	0.553745	0.000358719	F211259	Q22695_Mix3-3A	260.58	30	5	5	0.92533	6	5	5	6	EC
tr|A0A140N7I9|A0A140N7I9_ECOBD$Phosphoribosylformylglycinamidine	synthase	5.22877	141327	9	10	0.070758	4.58374e-05	F211255	Q22693_Mix3-1A	357.93	9.72973	9	9	0.228413	9	9	1	0	EC
tr|A0A140N7J2|A0A140N7J2_ECOBD$LPP	repeat-containing protein	9.30008	8318.3	9	50	6.01085	0.00389386	F211255	Q22693_Mix3-1A	539.45	62.8205	9	9	297.32	27	27	12	11	EC
tr|A0A140N870|A0A140N870_ECOBD$Alcohol	dehydrogenase GroES domain protein	5.93925	37366.3	9	38	1.01696	0.000658792	F211255	Q22693_Mix3-1A	450.735	20.8092	8	8	1.54939	13	13	14	11	EC
tr|A0A140N899|A0A140N899_ECOBD$Glucose-6-phosphate	1-dehydrogenase	5.55843	55696.3	9	19	0.341136	0.000220989	F211259	Q22695_Mix3-3A	458.84	21.5886	10	9	0.777327	9	6	4	9	EC
tr|A0A140N8Y0|A0A140N8Y0_ECOBD$Fumarate	hydratase class I	6.11437	60260.6	9	18	0.298703	0.000193501	F211259	Q22695_Mix3-3A	414.48	20.438	7	7	0.451474	7	6	5	7	EC
tr|A0A140N9D5|A0A140N9D5_ECOBD$Cysteine	desulfurase IscS	5.94303	45060.9	9	22	0.488228	0.000316277	F211259	Q22695_Mix3-3A	354.02	30.4455	9	9	1.03138	10	5	7	10	EC
tr|A0A140N9V3|A0A140N9V3_ECOBD$Cationic	amino acid ABC transporter, periplasmic binding protein	8.43881	27173.2	9	22	0.809621	0.000524477	F211259	Q22695_Mix3-3A	503.94	40.3226	8	8	1.53165	8	6	8	8	EC
tr|A0A140NA26|A0A140NA26_ECOBD$Lipopolysaccharide	core heptose(II)-phosphate phosphatase	9.28301	22170.5	9	19	0.856993	0.000555165	F211259	Q22695_Mix3-3A	446.59	52	8	8	2.09742	9	4	6	9	EC
tr|A0A140NB56|A0A140NB56_ECOBD$Glucose-1-phosphatase		5.60239	45664.9	9	13	0.284683	0.000184419	F211259	Q22695_Mix3-3A	304	23.2446	8	8	0.748676	8	2	3	8	EC
tr|A0A140NBF5|A0A140NBF5_ECOBD$Serine--tRNA	ligase	5.33965	48383.5	9	22	0.4547	0.000294557	F211259	Q22695_Mix3-3A	363.96	20.2326	7	7	0.696552	8	8	6	8	EC
tr|A0A140ND17|A0A140ND17_ECOBD$Protein	translocase subunit SecA	5.43135	101959	9	16	0.156926	0.000101657	F211255	Q22693_Mix3-1A	372.76	12.9856	7	6	0.287822	7	7	5	4	EC
tr|A0A140ND70|A0A140ND70_ECOBD$Efflux	transporter, RND family, MFP subunit	7.6901	42171.1	9	22	0.521685	0.00033795	F211257	Q22694_Mix3-2A	329.39	27.9597	7	7	0.697932	8	7	8	7	EC
tr|A0A140NEX7|A0A140NEX7_ECOBD$Periplasmic	binding protein/LacI transcriptional regulator	6.67523	34290.9	9	26	0.758219	0.000491178	F211259	Q22695_Mix3-3A	342.46	27.9874	8	8	1.30135	9	9	8	9	EC
tr|A0A140SSB0|A0A140SSB0_ECOBD$Uridine	phosphorylase	5.98484	27269.9	9	35	1.28346	0.000831435	F211259	Q22695_Mix3-3A	439.13	45.6693	9	9	2.56852	14	9	12	14	EC
EFG90275.1	5'-methylthioadenosine/S-adenosylhomocysteine nucleosidase [Bacillus subtilis subsp. spizizenii ATCC 6633]	5.01541	25234.9	8	25	0.990691	0.000641775	F211259	Q22695_Mix3-3A	337.21	39.3939	6	6	1.39049	8	9	8	8	BS
EFG90390.1	chaperone protein DnaJ [Bacillus subtilis subsp. spizizenii ATCC 6633]	7.5709	41040.3	8	20	0.487326	0.000315692	F211257	Q22694_Mix3-2A	358.1	20.8	6	6	0.593305	6	7	6	7	BS
EFG90403.1	putative membrane associate hydrolase [Bacillus subtilis subsp. spizizenii ATCC 6633]	7.23143	79030.6	8	16	0.202453	0.00013115	F211255	Q22693_Mix3-1A	313.69	15.0704	8	8	0.442636	9	9	5	2	BS
EFG90419.1	YqfO [Bacillus subtilis subsp. spizizenii ATCC 6633]	5.43989	41069.4	8	14	0.340886	0.000220828	F211259	Q22695_Mix3-3A	232.54	17.9625	6	6	0.593305	6	4	4	6	BS
EFG90629.1	50S ribosomal protein L22 [Bacillus subtilis subsp. spizizenii ATCC 6633]	10.7322	12433.9	8	40	3.21702	0.002084	F211259	Q22695_Mix3-3A	458.75	68.1416	8	8	17.5961	17	11	12	17	BS
EFG90633.1	30S ribosomal protein S17 [Bacillus subtilis subsp. spizizenii ATCC 6633]	9.94273	10192.5	8	27	2.64899	0.00171603	F211259	Q22695_Mix3-3A	230.31	56.3218	6	6	6.89222	10	9	8	10	BS
EFG90756.1	dihydrodipicolinate reductase [Bacillus subtilis subsp. spizizenii ATCC 6633]	5.22775	29460	8	19	0.644941	0.000417796	F211257	Q22694_Mix3-2A	222.09	18.3521	5	5	0.902387	6	7	6	6	BS
EFG90816.1	putative stress adaptation protein [Bacillus subtilis subsp. spizizenii ATCC 6633]	4.50163	20665.2	8	23	1.11298	0.000720995	F211259	Q22695_Mix3-3A	495.17	59.0674	7	6	2.34089	10	5	8	10	BS
EFG90817.1	putative stress adaptation protein [Bacillus subtilis subsp. spizizenii ATCC 6633]	4.53169	20906.2	8	25	1.19582	0.000774656	F211255	Q22693_Mix3-1A	383.71	38.5417	7	6	2.83123	11	11	10	4	BS
EFG90824.1	glycine betaine ABC transporter (ATP-binding protein) [Bacillus subtilis subsp. spizizenii ATCC 6633]	5.3491	46230.3	8	18	0.389355	0.000252226	F211259	Q22695_Mix3-3A	253.34	17.0264	6	6	0.513166	7	6	5	7	BS
EFG90988.1	putative acyl-CoA dehydrogenase [Bacillus subtilis subsp. spizizenii ATCC 6633]	5.85127	42136.5	8	15	0.355986	0.00023061	F211255	Q22693_Mix3-1A	238.83	17.0604	5	5	0.459583	5	5	5	5	BS
EFG91193.1	D-alanine aminotransferase [Bacillus subtilis subsp. spizizenii ATCC 6633]	4.95637	31345.2	8	22	0.701862	0.00045467	F211259	Q22695_Mix3-3A	433.32	35.1064	8	8	1.47976	11	6	5	11	BS
EFG91219.1	3'-5' exoribonuclease YhaM [Bacillus subtilis subsp. spizizenii ATCC 6633]	5.92299	35718.3	8	25	0.699921	0.000453413	F211259	Q22695_Mix3-3A	305.97	32.4841	7	7	1.434	10	6	9	10	BS
EFG91242.1	protoporphyrinogen oxidase [Bacillus subtilis subsp. spizizenii ATCC 6633]	7.71403	51039.6	8	18	0.352668	0.00022846	F211255	Q22693_Mix3-1A	276.57	19.7872	6	6	0.45657	6	6	7	5	BS
EFG91398.1	thiamine/molybdopterin biosynthesis ThiF/MoeB-like protein [Bacillus subtilis subsp. spizizenii ATCC 6633]	5.66454	36413.7	8	16	0.439395	0.000284642	F211259	Q22695_Mix3-3A	209.88	17.8571	5	5	0.686424	6	5	5	6	BS
EFG91469.1	peptidyl-prolyl isomerase [Bacillus subtilis subsp. spizizenii ATCC 6633]	5.53128	15246.3	8	41	2.68917	0.00174206	F211257	Q22694_Mix3-2A	363.66	77.6224	8	8	10.2437	12	15	12	14	BS
EFG91747.1	acetyl-CoA carboxylase subunit beta [Bacillus subtilis subsp. spizizenii ATCC 6633]	5.87121	32014.1	8	15	0.468544	0.000303525	F211257	Q22694_Mix3-2A	308.3	30	7	7	0.997788	7	3	7	5	BS
EFG91803.1	putative oxidoreductase [Bacillus subtilis subsp. spizizenii ATCC 6633]	4.674	36852.6	8	24	0.651243	0.000421878	F211257	Q22694_Mix3-2A	436.99	27.1386	8	8	1.365	11	6	11	7	BS
EFG91824.1	methionine aminopeptidase [Bacillus subtilis subsp. spizizenii ATCC 6633]	5.52684	27194.9	8	25	0.919289	0.00059552	F211255	Q22693_Mix3-1A	321.54	36.5462	8	8	1.53165	9	9	9	7	BS
EFG92003.1	putative NADH dehydrogenase [Bacillus subtilis subsp. spizizenii ATCC 6633]	5.95852	39594.5	8	15	0.378841	0.000245415	F211259	Q22695_Mix3-3A	299	21.1268	6	6	0.620015	6	4	5	6	BS
EFG92158.1	S-adenosylmethionine:tRNA ribosyltransferase-isomerase [Bacillus subtilis subsp. spizizenii ATCC 6633]	5.26946	38513.6	8	14	0.363508	0.000235482	F211259	Q22695_Mix3-3A	273.38	24.5614	7	7	0.937515	8	3	3	8	BS
EFG92305.1	UDP-N-acetylglucosamine 1-carboxyvinyltransferase [Bacillus subtilis subsp. spizizenii ATCC 6633]	5.62447	46671.3	8	17	0.364249	0.000235963	F211259	Q22695_Mix3-3A	294.05	15.367	4	4	0.314632	5	6	6	5	BS
EFG92444.1	FMN-containing NADPH-linked nitro/flavin reductase [Bacillus subtilis subsp. spizizenii ATCC 6633]	5.3009	28155	8	22	0.781389	0.000506188	F211257	Q22694_Mix3-2A	384.95	40.1606	7	7	1.74279	9	6	9	7	BS
EFG92649.1	dihydroorotate dehydrogenase 1B [Bacillus subtilis subsp. spizizenii ATCC 6633]	4.97891	32950	8	17	0.515934	0.000334225	F211257	Q22694_Mix3-2A	199.8	17.0418	4	4	0.618203	6	5	6	6	BS
EFG92745.1	uridylate kinase [Bacillus subtilis subsp. spizizenii ATCC 6633]	5.28853	26066.5	8	23	0.882357	0.000571596	F211257	Q22694_Mix3-2A	409.33	35.4167	6	6	1.33104	7	9	7	7	BS
EFG92783.1	hypothetical protein BSU6633_07386 [Bacillus subtilis subsp. spizizenii ATCC 6633]	5.48528	34214.8	8	17	0.496861	0.000321869	F211259	Q22695_Mix3-3A	336.96	32.5658	7	7	1.09779	8	5	4	8	BS
EFG92793.1	(dimethylallyl)adenosine tRNA methylthiotransferase [Bacillus subtilis subsp. spizizenii ATCC 6633]	7.11463	58079.8	8	17	0.292701	0.000189613	F211255	Q22693_Mix3-1A	294.94	17.2888	7	7	0.470946	7	7	5	5	BS
EFG93345.1	hypothetical protein BSU6633_03872 [Bacillus subtilis subsp. spizizenii ATCC 6633]	5.70677	38534.5	8	32	0.830424	0.000537953	F211259	Q22695_Mix3-3A	360.12	24.6334	8	8	1.28058	12	10	10	12	BS
EFG93586.1	transporter involved in surfactin self-resistance [Bacillus subtilis subsp. spizizenii ATCC 6633]	4.95703	113445	8	17	0.149853	9.70754e-05	F211255	Q22693_Mix3-1A	419.8	10.4563	8	8	0.328793	10	10	4	3	BS
EFG93858.1	putative DNA helicase [Bacillus subtilis subsp. spizizenii ATCC 6633]	8.4725	129238	8	16	0.123802	8.01997e-05	F211255	Q22693_Mix3-1A	250.39	5.75022	5	5	0.133055	5	5	6	5	BS
EFG94091.1	coupling protein and response regulator for CheA activity in response to attractants (chemotaxis) [Bacillus subtilis subsp. spizizenii ATCC 6633]	4.73723	34542.5	8	21	0.607946	0.00039383	F211259	Q22695_Mix3-3A	300.955	37.6238	7	7	1.28339	10	4	7	10	BS
EFG94117.1	molybdopterin biosynthesis protein [Bacillus subtilis subsp. spizizenii ATCC 6633]	5.85255	46777.2	8	19	0.406181	0.000263126	F211259	Q22695_Mix3-3A	297.775	21.8605	8	8	0.726056	8	5	6	8	BS
sp|P00360.3|G3P1_YEAST	RecName: Full=Glyceraldehyde-3-phosphate dehydrogenase 1; Short=GAPDH 1	8.28899	35727.6	8	18	0.503813	0.000326372	F211255	Q22693_Mix3-1A	983.99	52.7108	16	6	4.92436	6	6	4	8	SC
sp|P00942.2|TPIS_YEAST	RecName: Full=Triosephosphate isomerase; Short=TIM; AltName: Full=Triose-phosphate isomerase	5.73657	26779	8	31	1.15763	0.000749916	F211255	Q22693_Mix3-1A	529.88	39.1129	8	8	2.64213	11	11	11	9	SC
tr|A0A140N4M5|A0A140N4M5_ECOBD$Inositol-1-monophosphatase		6.44817	29154	8	18	0.617411	0.000399962	F211255	Q22693_Mix3-1A	366.77	35.9551	7	7	1.13534	7	7	5	6	EC
tr|A0A140N4P3|A0A140N4P3_ECOBD$4-hydroxy-3-methylbut-2-en-1-yl	diphosphate synthase (flavodoxin)	5.87085	40658.4	8	12	0.295142	0.000191195	F211257	Q22694_Mix3-2A	248.6	13.9785	5	4	0.478883	5	2	5	5	EC
tr|A0A140N582|A0A140N582_ECOBD$Cell	shape determining protein, MreB/Mrl family	5.19243	36929	8	19	0.5145	0.000333296	F211259	Q22695_Mix3-3A	215.62	23.0548	6	6	0.676094	7	6	6	7	EC
tr|A0A140N5I2|A0A140N5I2_ECOBD$Malate	dehydrogenase (Oxaloacetate-decarboxylating) (NADP(+)), Phosphate acetyltransferase	5.33842	82394.8	8	18	0.21846	0.00014152	F211255	Q22693_Mix3-1A	287.54	10.5402	7	7	0.366555	8	8	4	6	EC
tr|A0A140N627|A0A140N627_ECOBD$S-adenosylmethionine	synthase	5.09566	41925.2	8	13	0.310076	0.000200869	F211259	Q22695_Mix3-3A	333.46	31.7708	8	8	0.83709	8	2	3	8	EC
tr|A0A140N6C1|A0A140N6C1_ECOBD$DNA	gyrase subunit B	5.72364	89893.9	8	19	0.21136	0.00013692	F211257	Q22694_Mix3-2A	253.33	11.194	6	6	0.285122	7	6	7	6	EC
tr|A0A140N6N0|A0A140N6N0_ECOBD$Phenylalanine--tRNA	ligase alpha subunit	5.79203	36808.7	8	20	0.54335	0.000351985	F211255	Q22693_Mix3-1A	291.36	22.63	7	7	0.830008	7	7	6	7	EC
tr|A0A140N7C3|A0A140N7C3_ECOBD$Argininosuccinate	synthase	5.28326	49889.8	8	31	0.621369	0.000402526	F211259	Q22695_Mix3-3A	341.92	27.0694	8	8	1.45156	14	9	8	14	EC
tr|A0A140N9Q3|A0A140N9Q3_ECOBD$GMP	synthase [glutamine-hydrolyzing]	5.239	58641.9	8	17	0.289895	0.000187796	F211255	Q22693_Mix3-1A	265.28	15.619	7	7	0.465662	7	7	5	5	EC
tr|A0A140NBF2|A0A140NBF2_ECOBD$PTS	system, mannose/fructose/sorbose family, IIA subunit	5.74245	35025.5	8	24	0.685215	0.000443886	F211259	Q22695_Mix3-3A	376.2	24.1486	7	7	1.26018	10	8	6	10	EC
tr|A0A140NCS9|A0A140NCS9_ECOBD$Ribose-phosphate	pyrophosphokinase	5.47873	36626	8	16	0.436848	0.000282993	F211255	Q22693_Mix3-1A	344.58	24.0356	5	5	0.543754	5	5	6	5	EC
tr|A0A140NDD7|A0A140NDD7_ECOBD$Sulfatase		6.65125	66527.8	8	21	0.315657	0.000204485	F211255	Q22693_Mix3-1A	295.29	13.3449	6	6	0.401589	8	8	7	6	EC
tr|A0A140NDH1|A0A140NDH1_ECOBD$Glutamate-1-semialdehyde	2,1-aminomutase	4.74541	45326.3	8	31	0.683929	0.000443053	F211257	Q22694_Mix3-2A	458.43	27.6995	8	8	0.883718	12	10	12	9	EC
tr|A0A140NFD2|A0A140NFD2_ECOBD$Lipoprotein		5.1157	29399.5	8	11	0.374156	0.00024238	F211259	Q22695_Mix3-3A	311.63	26.5683	4	4	0.537741	4	4	3	4	EC
tr|A0A140NFT4|A0A140NFT4_ECOBD$Carbamoyl-phosphate	synthase small chain	5.91338	41405.1	8	20	0.483032	0.000312911	F211257	Q22694_Mix3-2A	345.05	28.7958	7	7	0.712139	7	6	7	7	EC
tr|A0A140NFZ6|A0A140NFZ6_ECOBD$Transport-associated		6.31526	20828.8	8	13	0.624137	0.000404319	F211259	Q22695_Mix3-3A	372.89	43.7186	7	7	1.8578	7	3	3	7	EC
tr|A0A140SS75|A0A140SS75_ECOBD$ATP-dependent	6-phosphofructokinase	5.47015	34819.7	8	20	0.574388	0.000372091	F211257	Q22694_Mix3-2A	402.83	28.75	7	7	1.27168	9	5	9	6	EC
EFG90277.1	cystathionine beta-lyase [Bacillus subtilis subsp. spizizenii ATCC 6633]	5.35702	40941.1	7	17	0.41523	0.000268988	F211255	Q22693_Mix3-1A	237.63	21.6359	7	7	0.724418	7	7	5	5	BS
EFG90388.1	heat shock protein GrpE [Bacillus subtilis subsp. spizizenii ATCC 6633]	4.4819	21669.7	7	26	1.19983	0.000777258	F211257	Q22694_Mix3-2A	323.08	40.6417	7	7	2.16711	10	7	10	9	BS
EFG90410.1	glycyl-tRNA synthetase subunit alpha [Bacillus subtilis subsp. spizizenii ATCC 6633]	5.0014	33957.6	7	29	0.854005	0.000553229	F211259	Q22695_Mix3-3A	245.91	18.6441	6	6	1.31979	11	9	9	11	BS
EFG90492.1	elongation factor P [Bacillus subtilis subsp. spizizenii ATCC 6633]	5.0426	20455.4	7	21	1.02663	0.000665053	F211259	Q22695_Mix3-3A	234.26	40	4	4	1.4945	8	6	7	8	BS
EFG90589.1	ADP-ribose pyrophosphatase [Bacillus subtilis subsp. spizizenii ATCC 6633]	4.83164	20953.1	7	19	0.906788	0.000587422	F211255	Q22693_Mix3-1A	263.36	37.2973	6	6	2.30007	8	8	5	6	BS
EFG90596.1	DNA integrity scanning protein DisA [Bacillus subtilis subsp. spizizenii ATCC 6633]	5.67032	40708.5	7	16	0.393038	0.000254612	F211259	Q22695_Mix3-3A	315.57	25.2778	7	7	0.870226	8	6	2	8	BS
EFG90631.1	50S ribosomal protein L16 [Bacillus subtilis subsp. spizizenii ATCC 6633]	10.407	16179.8	7	43	2.65764	0.00172163	F211257	Q22694_Mix3-2A	364.93	48.6111	7	7	5.76139	15	13	15	15	BS
EFG90642.1	50S ribosomal protein L30 [Bacillus subtilis subsp. spizizenii ATCC 6633]	10.2717	6633.68	7	27	4.07014	0.00263666	F211257	Q22694_Mix3-2A	295.98	83.0508	7	7	31.6131	9	8	9	10	BS
EFG90677.1	putative sugar kinase (ribokinase family) protein [Bacillus subtilis subsp. spizizenii ATCC 6633]	4.98975	33112	7	14	0.422807	0.000273897	F211255	Q22693_Mix3-1A	251.7	22.3301	6	6	0.775013	6	6	3	5	BS
EFG90815.1	putative stress adaptation protein [Bacillus subtilis subsp. spizizenii ATCC 6633]	5.49141	21968.1	7	10	0.455206	0.000294885	F211259	Q22695_Mix3-3A	225.79	33.1658	5	5	1.04111	5	2	3	5	BS
EFG90844.1	S-deacylase [Bacillus subtilis subsp. spizizenii ATCC 6633]	5.4133	35719	7	11	0.30796	0.000199498	F211259	Q22695_Mix3-3A	278.1	27.9874	6	6	0.863908	7	1	3	7	BS
EFG90891.1	cystine ABC transporter (substrate-binding lipoprotein) [Bacillus subtilis subsp. spizizenii ATCC 6633]	6.64625	29491	7	13	0.440813	0.000285561	F211259	Q22695_Mix3-3A	275.86	21.2687	5	5	0.902387	6	3	4	6	BS
EFG90894.1	putative 3-polyprenyl-4-hydroxybenzoate decarboxylase [Bacillus subtilis subsp. spizizenii ATCC 6633]	5.20909	52948.6	7	21	0.396611	0.000256927	F211257	Q22694_Mix3-2A	352.39	17.1247	6	6	0.525755	7	6	7	8	BS
EFG91103.1	sporulation-control protein [Bacillus subtilis subsp. spizizenii ATCC 6633]	4.56328	29762	7	10	0.335999	0.000217662	F211259	Q22695_Mix3-3A	247.93	27.1318	5	5	0.699109	6	3	1	6	BS
EFG91206.1	hypothetical protein BSU6633_14902 [Bacillus subtilis subsp. spizizenii ATCC 6633]	4.61573	13583.7	7	18	1.32511	0.000858416	F211257	Q22694_Mix3-2A	322.23	45.2991	4	4	2.85456	6	7	6	5	BS
EFG91231.1	Hit-family hydrolase [Bacillus subtilis subsp. spizizenii ATCC 6633]	5.95351	16346.2	7	23	1.40706	0.000911499	F211259	Q22695_Mix3-3A	326.54	71.7241	7	7	3.52349	9	7	7	9	BS
EFG91240.1	uroporphyrinogen decarboxylase [Bacillus subtilis subsp. spizizenii ATCC 6633]	5.9392	39638.5	7	17	0.428876	0.000277828	F211259	Q22695_Mix3-3A	295.5	22.6629	7	7	0.752951	7	5	5	7	BS
EFG91470.1	hypothetical protein BSU6633_14222 [Bacillus subtilis subsp. spizizenii ATCC 6633]	4.66761	31261.2	7	22	0.703749	0.000455892	F211257	Q22694_Mix3-2A	385.56	41.0345	7	7	1.24801	8	7	8	7	BS
EFG91493.1	aspartate ammonia-lyase [Bacillus subtilis subsp. spizizenii ATCC 6633]	5.54099	52501.8	7	23	0.43808	0.00028379	F211259	Q22695_Mix3-3A	353.61	18.7368	6	6	0.628846	9	9	5	9	BS
EFG91561.1	phosphoribosylglycinamide formyltransferase 2 [Bacillus subtilis subsp. spizizenii ATCC 6633]	5.03765	42005.6	7	19	0.452321	0.000293016	F211259	Q22695_Mix3-3A	283.36	24.4792	6	6	0.700261	8	4	7	8	BS
EFG91693.1	glutamyl aminopeptidase [Bacillus subtilis subsp. spizizenii ATCC 6633]	5.70835	39169.8	7	18	0.459538	0.000297691	F211259	Q22695_Mix3-3A	240.13	17.0868	5	5	0.501544	5	6	7	5	BS
EFG91697.1	putative protein with RNA binding domain [Bacillus subtilis subsp. spizizenii ATCC 6633]	4.69629	21661	7	26	1.20032	0.00077757	F211255	Q22693_Mix3-1A	420.65	43.2836	7	7	2.16711	8	8	11	7	BS
EFG91998.1	threonine synthase [Bacillus subtilis subsp. spizizenii ATCC 6633]	5.34879	37501.3	7	14	0.37332	0.000241839	F211255	Q22693_Mix3-1A	285.33	28.125	5	5	0.663604	6	6	4	4	BS
EFG92000.1	putative acylaminoacyl-peptidase [Bacillus subtilis subsp. spizizenii ATCC 6633]	5.104	73361.3	7	20	0.272623	0.000176607	F211255	Q22693_Mix3-1A	367.4	17.1994	6	6	0.359053	8	8	6	6	BS
EFG92051.1	alpha-L-arabinofuranosidase [Bacillus subtilis subsp. spizizenii ATCC 6633]	5.45425	57012.2	7	18	0.315722	0.000204526	F211255	Q22693_Mix3-1A	193.51	11	6	6	0.567522	8	8	5	5	BS
EFG92134.1	50S ribosomal protein L21 [Bacillus subtilis subsp. spizizenii ATCC 6633]	9.72982	11242.1	7	32	2.84644	0.00184394	F211255	Q22693_Mix3-1A	469.4	65.6863	7	7	7.54086	11	11	11	10	BS
EFG92207.1	putative hydrolase [Bacillus subtilis subsp. spizizenii ATCC 6633]	4.76115	28939.6	7	17	0.58743	0.00038054	F211259	Q22695_Mix3-3A	309.83	34.6304	7	7	1.97972	11	4	2	11	BS
EFG92211.1	potassium uptake protein [Bacillus subtilis subsp. spizizenii ATCC 6633]	5.67988	24333	7	19	0.780833	0.000505828	F211259	Q22695_Mix3-3A	359.19	29.4118	6	6	1.46497	8	4	7	8	BS
EFG92612.1	UDP-N-acetylmuramoylalanyl-D-glutamate--2,6-diaminopimelate ligase [Bacillus subtilis subsp. spizizenii ATCC 6633]	5.67211	54248.5	7	19	0.35024	0.000226887	F211259	Q22695_Mix3-3A	385.55	17.2065	7	7	0.511532	7	6	6	7	BS
EFG92642.1	bifunctional pyrimidine regulatory protein PyrR uracil phosphoribosyltransferase [Bacillus subtilis subsp. spizizenii ATCC 6633]	5.21804	20248.7	7	13	0.642015	0.000415901	F211257	Q22694_Mix3-2A	201.89	35.9116	5	5	1.15923	5	4	5	4	BS
EFG92659.1	putative persistent RNA/DNA binding protein [Bacillus subtilis subsp. spizizenii ATCC 6633]	8.58148	65252	7	18	0.275854	0.0001787	F211257	Q22694_Mix3-2A	288.33	12.1053	6	6	0.34341	6	7	6	5	BS
EFG92714.1	flagellar MS-ring protein [Bacillus subtilis subsp. spizizenii ATCC 6633]	4.5529	58608.4	7	20	0.341248	0.000221062	F211257	Q22694_Mix3-2A	234.76	15.6309	6	6	0.465662	7	7	7	6	BS
EFG92722.1	flagellar basal body rod protein FlgG [Bacillus subtilis subsp. spizizenii ATCC 6633]	4.77818	27380.5	7	16	0.584357	0.000378549	F211259	Q22695_Mix3-3A	419.68	46.2121	6	6	0.996053	7	5	4	7	BS
EFG92726.1	flagellar motor switch protein [Bacillus subtilis subsp. spizizenii ATCC 6633]	4.39398	41100	7	29	0.705596	0.000457089	F211259	Q22695_Mix3-3A	322.375	27.4406	6	6	0.857884	10	10	9	10	BS
EFG93009.1	putative glycosyltransferase [Bacillus subtilis subsp. spizizenii ATCC 6633]	4.89074	43755.2	7	14	0.319962	0.000207273	F211255	Q22693_Mix3-1A	222.15	22.7041	5	5	0.547838	6	6	4	4	BS
EFG93011.1	uroporphyrinogen-III synthase [Bacillus subtilis subsp. spizizenii ATCC 6633]	5.09888	29714.5	7	17	0.572111	0.000370617	F211259	Q22695_Mix3-3A	282.07	29.6296	7	7	1.10611	7	6	4	7	BS
EFG93365.1	N-acetylmuramoyl-L-alanine amidase (major autolysin) (CWBP49) [Bacillus subtilis subsp. spizizenii ATCC 6633]	9.82654	52129.6	7	11	0.211013	0.000136695	F211255	Q22693_Mix3-1A	201.33	10.7071	5	5	0.359119	5	5	3	3	BS
EFG93466.1	ATP-dependent Clp protease proteolytic subunit [Bacillus subtilis subsp. spizizenii ATCC 6633]	4.98724	21859.4	7	27	1.23517	0.000800148	F211255	Q22693_Mix3-1A	270.725	38.3838	6	6	2.63487	10	10	9	8	BS
EFG93577.1	putative lipoprotein [Bacillus subtilis subsp. spizizenii ATCC 6633]	5.11785	44447.3	7	12	0.269983	0.000174896	F211259	Q22695_Mix3-3A	179.45	12.8788	4	4	0.332369	4	2	6	4	BS
EFG93592.1	hypothetical protein BSU6633_03492 [Bacillus subtilis subsp. spizizenii ATCC 6633]	5.44755	114342	7	11	0.0962025	6.23204e-05	F211257	Q22694_Mix3-2A	149.71	5.42169	4	4	0.119444	4	3	4	4	BS
EFG93759.1	phosphate starvation protein (universal stress protein A family) [Bacillus subtilis subsp. spizizenii ATCC 6633]	7.87929	19521.4	7	24	1.22942	0.000796425	F211259	Q22695_Mix3-3A	265.53	35.5556	5	5	2.06124	9	8	7	9	BS
EFG93808.1	putative sugar-phosphate epimerase/isomerase [Bacillus subtilis subsp. spizizenii ATCC 6633]	5.1547	33486.8	7	11	0.328487	0.000212796	F211259	Q22695_Mix3-3A	316.23	25.2595	7	7	0.940504	7	2	2	7	BS
EFG93880.1	two-component response regulator (YycG) [Bacillus subtilis subsp. spizizenii ATCC 6633]	5.06489	27340	7	12	0.438917	0.000284333	F211259	Q22695_Mix3-3A	217.135	28.8136	6	6	0.996053	6	2	4	6	BS
EFG94004.1	component of the piezosome (stressosome) [Bacillus subtilis subsp. spizizenii ATCC 6633]	4.96424	32328.5	7	11	0.340257	0.000220421	F211257	Q22694_Mix3-2A	207.5	24.1877	4	4	0.479179	4	4	4	3	BS
EFG94128.1	fructose-1-phosphate kinase [Bacillus subtilis subsp. spizizenii ATCC 6633]	5.01061	32882.9	7	19	0.577808	0.000374307	F211257	Q22694_Mix3-2A	283.72	30.6931	6	6	0.781721	7	7	7	5	BS
EFG94179.1	Hsp33-like chaperonin [Bacillus subtilis subsp. spizizenii ATCC 6633]	4.85342	31712.1	7	13	0.409938	0.00026556	F211259	Q22695_Mix3-3A	178.3	21.9931	5	5	0.647686	5	4	4	5	BS
EFG94266.1	putative ATP-dependent helicase [Bacillus subtilis subsp. spizizenii ATCC 6633]	4.80103	74187.1	7	14	0.188712	0.000122249	F211259	Q22695_Mix3-3A	178.25	8.73635	5	5	0.241775	5	5	4	5	BS
tr|A0A140N3H4|A0A140N3H4_ECOBD$50S	ribosomal protein L14	10.4313	13532.4	7	26	1.92131	0.00124463	F211259	Q22695_Mix3-3A	384.97	56.9106	6	6	5.12837	9	11	6	9	EC
tr|A0A140N4L0|A0A140N4L0_ECOBD$50S	ribosomal protein L18	10.4157	12761.9	7	20	1.56716	0.00101522	F211257	Q22694_Mix3-2A	334.9	59.8291	7	7	5.79882	8	6	8	6	EC
tr|A0A140N5L7|A0A140N5L7_ECOBD$50S	ribosomal protein L24	10.2108	11309.3	7	20	1.76846	0.00114561	F211259	Q22695_Mix3-3A	246.71	55.7692	6	6	3.99604	8	6	6	8	EC
tr|A0A140N5U8|A0A140N5U8_ECOBD$Cationic	amino acid ABC transporter, periplasmic binding protein	5.61537	27974.2	7	15	0.536207	0.000347358	F211259	Q22695_Mix3-3A	224.35	21.5385	4	4	0.7554	5	5	5	5	EC
tr|A0A140N683|A0A140N683_ECOBD$RNA	polymerase sigma factor RpoD	4.70595	70193.2	7	18	0.256435	0.00016612	F211255	Q22693_Mix3-1A	342.75	14.3556	8	7	0.441881	7	7	4	7	EC
tr|A0A140N7E6|A0A140N7E6_ECOBD$Threonine--tRNA	ligase	5.80241	73966.8	7	22	0.297431	0.000192677	F211259	Q22695_Mix3-3A	306	11.0592	6	6	0.355347	8	7	7	8	EC
tr|A0A140N9H6|A0A140N9H6_ECOBD$Uncharacterized	protein	9.27095	33852.5	7	13	0.384019	0.00024877	F211255	Q22693_Mix3-1A	197.87	15.2866	5	5	0.59837	6	6	3	4	EC
tr|A0A140NAV6|A0A140NAV6_ECOBD$Periplasmic	serine endoprotease DegP-like	8.64788	49323.4	7	14	0.283841	0.000183873	F211257	Q22694_Mix3-2A	345.22	22.5738	7	7	0.573525	7	3	7	4	EC
tr|A0A140NC11|A0A140NC11_ECOBD$Peptidoglycan-associated	lipoprotein	6.29216	18812.2	7	28	1.48839	0.000964189	F211259	Q22695_Mix3-3A	356.57	38.1503	6	6	2.75068	12	9	7	12	EC
tr|A0A140NDC7|A0A140NDC7_ECOBD$Protein	translocase subunit SecD	7.71561	65126.9	7	11	0.168901	0.000109415	F211255	Q22693_Mix3-1A	337.735	13.9073	7	6	0.411979	6	6	4	1	EC
tr|A0A140NDL3|A0A140NDL3_ECOBD$Virulence-related	outer membrane protein	6.56134	18590.9	7	31	1.66748	0.0010802	F211259	Q22695_Mix3-3A	484.06	53.8012	7	7	3.50034	13	8	10	13	EC
tr|A0A140NEQ0|A0A140NEQ0_ECOBD$ATP-dependent	Clp protease ATP-binding subunit ClpX	5.23572	46327.2	7	12	0.259027	0.000167799	F211259	Q22695_Mix3-3A	404.25	24.7642	8	6	0.734941	6	3	3	6	EC
tr|A0A140NEV5|A0A140NEV5_ECOBD$Alkyl	hydroperoxide reductase, F subunit	5.4749	57365.6	7	12	0.209184	0.000135511	F211255	Q22693_Mix3-1A	174.755	14.3126	5	5	0.39821	6	6	4	2	EC
tr|A0A140NF86|A0A140NF86_ECOBD$ATP-dependent	protease ATPase subunit HslU	5.239	49562.8	7	17	0.342999	0.000222196	F211259	Q22695_Mix3-3A	357.03	18.2844	6	6	0.472333	7	7	3	7	EC
tr|A0A140NFH4|A0A140NFH4_ECOBD$Maltose	operon periplasmic	7.71996	31923.6	7	14	0.438546	0.000284093	F211255	Q22693_Mix3-1A	252.49	22.8758	6	6	0.81337	7	7	3	4	EC
tr|A0A140NFV5|A0A140NFV5_ECOBD$LPS-assembly	protein LptD	4.93649	89615.2	7	11	0.122747	7.95162e-05	F211257	Q22694_Mix3-2A	224.36	7.01531	4	4	0.154534	4	4	4	3	EC
tr|A0A140NGG2|A0A140NGG2_ECOBD$Peptidyl-prolyl	cis-trans isomerase	4.90791	22201.5	7	18	0.810755	0.000525211	F211255	Q22693_Mix3-1A	260.23	28.6408	6	6	1.32531	6	6	5	7	EC
tr|A0A140NHG8|A0A140NHG8_ECOBD$Maltose/maltodextrin	import ATP-binding protein MalK	6.2276	40964.6	7	25	0.610283	0.000395345	F211255	Q22693_Mix3-1A	331.5	21.5633	7	7	1.17353	10	10	7	8	EC
tr|A0A140NI98|A0A140NI98_ECOBD$ATP	synthase subunit b	5.99077	17253.3	7	10	0.579599	0.000375467	F211257	Q22694_Mix3-2A	140.79	25.641	3	3	0.712995	3	3	3	4	EC
tr|A0A140SSA6|A0A140SSA6_ECOBD$Xaa-Pro	dipeptidase	5.60233	50144.3	7	14	0.279194	0.000180863	F211259	Q22695_Mix3-3A	223.17	15.1242	6	6	0.56269	7	2	5	7	EC
DAA07415.1	TPA: alpha-glucosidase MAL32 [Saccharomyces cerevisiae S288C]	5.47408	68099.5	6	11	0.161528	0.000104639	F211259	Q22695_Mix3-3A	242.785	10.9589	6	6	0.326914	6	4	1	6	SC
EFG90305.1	general stress protein [Bacillus subtilis subsp. spizizenii ATCC 6633]	5.37124	14542.6	6	17	1.16898	0.000757272	F211259	Q22695_Mix3-3A	234.83	57.1429	5	5	1.86252	5	5	7	5	BS
EFG90354.1	fumarate hydratase [Bacillus subtilis subsp. spizizenii ATCC 6633]	5.57018	50824.9	6	13	0.25578	0.000165696	F211255	Q22693_Mix3-1A	473.94	29.8701	10	6	1.57089	6	6	5	2	BS
EFG90385.1	GTP-binding protein LepA [Bacillus subtilis subsp. spizizenii ATCC 6633]	5.20715	68425.4	6	13	0.189988	0.000123075	F211259	Q22695_Mix3-3A	239.41	10.6383	5	5	0.325111	6	4	3	6	BS
EFG90593.1	ATP:guanido phosphotransferase [Bacillus subtilis subsp. spizizenii ATCC 6633]	5.23506	41030.1	6	9	0.219351	0.000142097	F211259	Q22695_Mix3-3A	151.91	8.53994	3	3	0.262262	3	3	3	3	BS
EFG90632.1	50S ribosomal protein L29 [Bacillus subtilis subsp. spizizenii ATCC 6633]	10.1001	7724.26	6	19	2.45978	0.00159346	F211259	Q22695_Mix3-3A	209.01	60.6061	4	4	5.6589	7	5	7	7	BS
EFG90658.1	30S ribosomal protein S9 [Bacillus subtilis subsp. spizizenii ATCC 6633]	10.5996	14295.8	6	21	1.46897	0.000951604	F211257	Q22694_Mix3-2A	245.375	32.3077	6	6	2.63218	9	4	9	8	BS
EFG90676.1	phage shock protein PspA [Bacillus subtilis subsp. spizizenii ATCC 6633]	5.87244	25112.5	6	24	0.955701	0.000619108	F211259	Q22695_Mix3-3A	489.27	34.8018	6	6	2.08108	9	7	8	9	BS
EFG90743.1	histidinol-phosphate aminotransferase [Bacillus subtilis subsp. spizizenii ATCC 6633]	4.94507	40053.5	6	12	0.299599	0.000194082	F211259	Q22695_Mix3-3A	257.71	16.3889	5	5	0.611548	6	2	4	6	BS
EFG90820.1	hypothetical protein BSU6633_16220 [Bacillus subtilis subsp. spizizenii ATCC 6633]	5.89651	41729.5	6	13	0.31153	0.000201811	F211259	Q22695_Mix3-3A	283.2	18.1818	5	5	0.581727	6	4	3	6	BS
EFG90926.1	hypothetical protein BSU6633_16750 [Bacillus subtilis subsp. spizizenii ATCC 6633]	5.24743	22116.1	6	16	0.723454	0.000468657	F211259	Q22695_Mix3-3A	269.97	35.6098	5	5	1.3348	6	6	4	6	BS
EFG91018.1	short-chain dehydrogenase/reductase SDR [Bacillus subtilis subsp. spizizenii ATCC 6633]	4.96235	30163.5	6	7	0.232069	0.000150335	F211259	Q22695_Mix3-3A	181.83	13.5714	3	3	0.369773	3	2	2	3	BS
EFG91305.1	putative catabolic enzyme [Bacillus subtilis subsp. spizizenii ATCC 6633]	5.54549	33148	6	9	0.271509	0.000175885	F211259	Q22695_Mix3-3A	255.99	33.5548	5	5	0.613125	5	1	3	5	BS
EFG91399.1	phosphomethylpyrimidine kinase [Bacillus subtilis subsp. spizizenii ATCC 6633]	5.52039	29243.8	6	9	0.307758	0.000199367	F211259	Q22695_Mix3-3A	220.57	29.8893	5	5	0.715795	5	2	2	5	BS
EFG91696.1	hypothetical protein BSU6633_13067 [Bacillus subtilis subsp. spizizenii ATCC 6633]	5.49617	31014.9	6	13	0.419153	0.00027153	F211259	Q22695_Mix3-3A	214.74	27.1375	5	5	0.664964	5	3	5	5	BS
EFG91800.1	putative ABC efflux transporter (ATP-binding protein) [Bacillus subtilis subsp. spizizenii ATCC 6633]	5.27733	59185.4	6	13	0.219649	0.000142289	F211255	Q22693_Mix3-1A	205.435	9.84556	5	5	0.31069	5	5	3	5	BS
EFG91836.1	NAD(P)H-flavin oxidoreductase [Bacillus subtilis subsp. spizizenii ATCC 6633]	5.73652	25612	6	16	0.624707	0.000404688	F211259	Q22695_Mix3-3A	325.94	30.7692	6	6	1.09089	8	5	3	8	BS
EFG92077.1	thioredoxin [Bacillus subtilis subsp. spizizenii ATCC 6633]	4.50853	11385.8	6	26	2.28355	0.00147929	F211259	Q22695_Mix3-3A	331.06	53.8462	5	5	9.92529	11	7	8	11	BS
EFG92101.1	3-isopropylmalate dehydrogenase [Bacillus subtilis subsp. spizizenii ATCC 6633]	4.873	39786.3	6	13	0.326746	0.000211668	F211255	Q22693_Mix3-1A	257.125	18.0822	5	5	0.615753	6	6	3	4	BS
EFG92109.1	ribosome biogenesis GTP-binding protein YsxC [Bacillus subtilis subsp. spizizenii ATCC 6633]	9.41474	21954.7	6	16	0.728774	0.000472104	F211259	Q22695_Mix3-3A	258.25	42.5641	5	5	1.35417	6	4	6	6	BS
EFG92128.1	rod shape-determining protein MreC [Bacillus subtilis subsp. spizizenii ATCC 6633]	6.78789	32150.8	6	10	0.311034	0.000201489	F211257	Q22694_Mix3-2A	161.72	23.1034	4	4	0.48308	4	2	4	4	BS
EFG92136.1	50S ribosomal protein L27 [Bacillus subtilis subsp. spizizenii ATCC 6633]	10.3206	10365.5	6	24	2.31537	0.00149991	F211257	Q22694_Mix3-2A	244.89	55.3191	6	6	6.57659	8	8	8	8	BS
EFG92218.1	2-dehydropantoate 2-reductase [Bacillus subtilis subsp. spizizenii ATCC 6633]	5.76478	33561.3	6	10	0.297963	0.000193022	F211259	Q22695_Mix3-3A	205.53	26.0726	6	6	0.761929	6	3	1	6	BS
EFG92399.1	carrier protein reductase of bacilysin synthesis [Bacillus subtilis subsp. spizizenii ATCC 6633]	6.07716	28081.2	6	16	0.569776	0.000369104	F211259	Q22695_Mix3-3A	212.41	25.0965	5	5	0.964496	6	4	6	6	BS
EFG92513.1	ferrichrome ABC transporter (ferrichrome-binding lipoprotein) [Bacillus subtilis subsp. spizizenii ATCC 6633]	8.70299	34518	6	14	0.405586	0.00026274	F211259	Q22695_Mix3-3A	220.43	17.4603	5	5	0.584299	5	4	5	5	BS
EFG92517.1	putative ABC transporter component [Bacillus subtilis subsp. spizizenii ATCC 6633]	4.8046	43447.7	6	15	0.345242	0.00022365	F211259	Q22695_Mix3-3A	247.63	16.8766	5	5	0.443087	5	7	3	5	BS
EFG92560.1	inositol monophosphatase [Bacillus subtilis subsp. spizizenii ATCC 6633]	5.17265	29809.1	6	11	0.369014	0.000239049	F211257	Q22694_Mix3-2A	271.805	18.8679	6	6	0.889146	6	2	6	3	BS
EFG92618.1	UDP-N-acetylenolpyruvoylglucosamine reductase [Bacillus subtilis subsp. spizizenii ATCC 6633]	5.94855	32887.1	6	15	0.456106	0.000295468	F211259	Q22695_Mix3-3A	203.78	13.2013	5	5	0.781721	6	5	4	6	BS
EFG92644.1	aspartate carbamoyltransferase catalytic subunit [Bacillus subtilis subsp. spizizenii ATCC 6633]	5.69021	34179.3	6	9	0.263318	0.000170579	F211259	Q22695_Mix3-3A	194.88	19.0789	5	5	0.591252	5	2	2	5	BS
EFG92648.1	dihydroorotate dehydrogenase electron transfer subunit [Bacillus subtilis subsp. spizizenii ATCC 6633]	6.32191	28119.4	6	13	0.462314	0.00029949	F211259	Q22695_Mix3-3A	195.22	23.0469	5	5	0.959425	6	3	4	6	BS
EFG92651.1	orotate phosphoribosyltransferase [Bacillus subtilis subsp. spizizenii ATCC 6633]	5.39817	22886.8	6	24	1.04864	0.000679315	F211257	Q22694_Mix3-2A	224.26	24.2857	6	6	1.60368	8	7	8	9	BS
EFG92668.1	RNA-binding Sun protein [Bacillus subtilis subsp. spizizenii ATCC 6633]	6.62687	50118.3	6	15	0.299292	0.000193883	F211257	Q22694_Mix3-2A	262.06	16.1074	6	6	0.466144	6	4	6	5	BS
EFG92669.1	ribosomal RNA large subunit methyltransferase N [Bacillus subtilis subsp. spizizenii ATCC 6633]	6.53706	41543.3	6	10	0.240713	0.000155935	F211257	Q22694_Mix3-2A	148.03	12.3967	4	4	0.358632	4	3	4	3	BS
EFG92693.1	30S ribosomal protein S16 [Bacillus subtilis subsp. spizizenii ATCC 6633]	10.1892	10128.4	6	24	2.36957	0.00153502	F211259	Q22695_Mix3-3A	265.99	63.3333	5	5	4.87527	9	6	9	9	BS
EFG92715.1	flagellar motor switch protein G [Bacillus subtilis subsp. spizizenii ATCC 6633]	4.68218	38166.9	6	14	0.36681	0.000237622	F211259	Q22695_Mix3-3A	196.27	18.0473	5	5	0.517265	5	4	5	5	BS
EFG92750.1	inner membrane zinc metalloprotease required for the extracytoplasmic stress response mediated by sigma(E) [Bacillus subtilis subsp. spizizenii ATCC 6633]	5.50664	46417.6	6	11	0.236979	0.000153516	F211255	Q22693_Mix3-1A	184.79	12.381	5	5	0.409945	5	5	2	4	BS
EFG92765.1	specific processing protease [Bacillus subtilis subsp. spizizenii ATCC 6633]	5.40431	45990.9	6	16	0.347895	0.000225368	F211259	Q22695_Mix3-3A	198.02	11.4914	5	5	0.516138	6	5	5	6	BS
EFG93224.1	putative deacetylase [Bacillus subtilis subsp. spizizenii ATCC 6633]	4.88506	25546.8	6	17	0.665446	0.000431079	F211257	Q22694_Mix3-2A	254.12	22.6244	6	6	1.09089	7	5	7	5	BS
EFG93376.1	putative membrane bound transcriptional regulator [Bacillus subtilis subsp. spizizenii ATCC 6633]	9.01679	41705.3	6	12	0.287733	0.000186395	F211259	Q22695_Mix3-3A	157.83	13.9037	4	4	0.357545	4	4	4	4	BS
EFG93387.1	flagellar hook-associated protein FlgK [Bacillus subtilis subsp. spizizenii ATCC 6633]	4.60336	54293.9	6	13	0.239437	0.000155109	F211255	Q22693_Mix3-1A	238.41	11.2426	4	4	0.342448	5	5	5	3	BS
EFG93517.1	putative subunit of an iron-sulfur protein [Bacillus subtilis subsp. spizizenii ATCC 6633]	5.84698	26242.5	6	16	0.609697	0.000394965	F211259	Q22695_Mix3-3A	247.74	24.1667	5	5	1.05335	6	5	5	6	BS
EFG93701.1	multiple sugar-binding transporter ATP-binding protein [Bacillus subtilis subsp. spizizenii ATCC 6633]	7.11064	41315.6	6	18	0.435671	0.00028223	F211255	Q22693_Mix3-1A	346.49	20.5479	6	6	0.851841	8	8	4	6	BS
EFG93814.1	5-deoxy-D-glucuronic acid isomerase [Bacillus subtilis subsp. spizizenii ATCC 6633]	4.90944	30629	6	13	0.424434	0.00027495	F211255	Q22693_Mix3-1A	236.6	19.1882	5	5	0.676994	5	5	3	5	BS
EFG93924.1	30S ribosomal protein S6 [Bacillus subtilis subsp. spizizenii ATCC 6633]	5.23	11074.7	6	18	1.62533	0.0010529	F211259	Q22695_Mix3-3A	353.585	86.3158	6	6	4.14821	7	6	5	7	BS
EFG93941.1	chromosomal replication initiation protein [Bacillus subtilis subsp. spizizenii ATCC 6633]	6.05559	50841.6	6	16	0.314703	0.000203866	F211255	Q22693_Mix3-1A	286.37	18.3857	6	6	0.652884	8	8	2	6	BS
NP_010673.1	elongation factor 2 [Saccharomyces cerevisiae S288C]	5.92268	93230.2	6	9	0.0965352	6.2536e-05	F211255	Q22693_Mix3-1A	201.49	8.31354	4	4	0.148285	4	4	3	2	SC
sp|P00925.2|ENO2_YEAST	RecName: Full=Enolase 2; AltName: Full=2-phospho-D-glycerate hydro-lyase 2; AltName: Full=2-phosphoglycerate dehydratase 2	5.66674	46885	6	25	0.53322	0.000345422	F211255	Q22693_Mix3-1A	1207.65	65.2174	19	6	4.48371	9	9	8	8	SC
tr|A0A140N201|A0A140N201_ECOBD$PTS	system, mannitol-specific IIC subunit	6.0471	67928.6	6	11	0.161935	0.000104902	F211255	Q22693_Mix3-1A	185.29	7.53532	5	5	0.266775	5	5	5	1	EC
tr|A0A140N3L9|A0A140N3L9_ECOBD$50S	ribosomal protein L28	11.4213	9000.87	6	9	0.999903	0.000647742	F211255	Q22693_Mix3-1A	163.55	35.8974	4	4	2.71654	4	4	2	3	EC
tr|A0A140N4N4|A0A140N4N4_ECOBD$Peptidase	B	5.49279	46181.2	6	11	0.238192	0.000154302	F211259	Q22695_Mix3-3A	154.17	11.9438	4	4	0.318027	4	4	3	4	EC
tr|A0A140N4Y8|A0A140N4Y8_ECOBD$Protein	RecA	5.09347	37949.6	6	16	0.421612	0.000273123	F211255	Q22693_Mix3-1A	300.38	24.6459	6	6	0.653934	6	6	4	6	EC
tr|A0A140N537|A0A140N537_ECOBD$30S	ribosomal protein S8	9.44142	14117.5	6	15	1.06251	0.000688299	F211259	Q22695_Mix3-3A	247.43	48.4615	6	6	4.65474	8	4	3	8	EC
tr|A0A140N583|A0A140N583_ECOBD$Bifunctional	protein HldE	5.2941	51018.7	6	12	0.235208	0.000152369	F211255	Q22693_Mix3-1A	238.92	14.4654	6	6	0.45657	6	6	2	4	EC
tr|A0A140N640|A0A140N640_ECOBD$2,3-bisphosphoglycerate-independent	phosphoglycerate mutase	5.17975	56074.2	6	11	0.196169	0.000127079	F211255	Q22693_Mix3-1A	237.13	12.2568	6	5	0.408291	5	5	3	3	EC
tr|A0A140N6M4|A0A140N6M4_ECOBD$ADP-L-glycero-D-manno-heptose-6-epimerase		4.80046	34871.1	6	15	0.430155	0.000278657	F211257	Q22694_Mix3-2A	276.3	16.7742	5	5	0.575275	5	5	5	5	EC
tr|A0A140N6T7|A0A140N6T7_ECOBD$50S	ribosomal protein L19	10.6192	13125.2	6	19	1.4476	0.000937762	F211257	Q22694_Mix3-2A	305.62	46.087	6	5	5.39818	8	5	8	6	EC
tr|A0A140N6Y5|A0A140N6Y5_ECOBD$30S	ribosomal protein S10	9.68106	11728.4	6	21	1.79052	0.00115991	F211255	Q22693_Mix3-1A	290.58	52.4272	6	6	6.91765	11	11	5	5	EC
tr|A0A140N8V2|A0A140N8V2_ECOBD$Site-determining	protein	5.2459	29595.6	6	12	0.405465	0.000262663	F211259	Q22695_Mix3-3A	239.25	24.8148	5	5	0.705691	5	3	4	5	EC
tr|A0A140N9A4|A0A140N9A4_ECOBD$PTS	system, glucose subfamily, IIA subunit	4.73355	18239.7	6	21	1.15133	0.000745839	F211255	Q22693_Mix3-1A	277.84	49.1124	6	6	2.89741	8	8	6	7	EC
tr|A0A140N9F7|A0A140N9F7_ECOBD$Uncharacterized	protein	5.06816	54654.9	6	8	0.146373	9.48211e-05	F211257	Q22694_Mix3-2A	110.82	11.1554	3	3	0.192006	3	2	3	3	EC
tr|A0A140N9Z8|A0A140N9Z8_ECOBD$Phosphocarrier,	HPr family	4.77404	39671.5	6	11	0.277277	0.000179622	F211259	Q22695_Mix3-3A	191.94	18.3511	5	5	0.493211	5	3	3	5	EC
tr|A0A140NAH0|A0A140NAH0_ECOBD$Fructose-bisphosphate	aldolase	6.24799	38085.2	6	9	0.236312	0.000153084	F211259	Q22695_Mix3-3A	177.31	13.7143	4	4	0.395884	4	2	3	4	EC
tr|A0A140NAS6|A0A140NAS6_ECOBD$FAD	dependent oxidoreductase	6.33489	47139.8	6	12	0.254562	0.000164907	F211255	Q22693_Mix3-1A	193.9	16.1972	5	5	0.403237	5	5	3	4	EC
tr|A0A140NAX1|A0A140NAX1_ECOBD$L-serine	dehydratase 1	5.17796	48875.1	6	12	0.245524	0.000159051	F211259	Q22695_Mix3-3A	155.97	8.59031	4	4	0.38637	5	5	2	5	EC
tr|A0A140NAX3|A0A140NAX3_ECOBD$FAD-dependent	pyridine nucleotide-disulphide oxidoreductase	8.96102	47310.7	6	12	0.253643	0.000164311	F211259	Q22695_Mix3-3A	326.17	17.9724	6	6	0.603373	7	3	2	7	EC
tr|A0A140NBZ3|A0A140NBZ3_ECOBD$Protein	HflK	6.18865	45517.1	6	12	0.263637	0.000170786	F211259	Q22695_Mix3-3A	244.67	14.0811	5	5	0.419241	5	4	3	5	EC
tr|A0A140NC56|A0A140NC56_ECOBD$Purine	nucleoside phosphorylase DeoD-type	5.41801	25919	6	16	0.617308	0.000399895	F211255	Q22693_Mix3-1A	251.52	25.1046	6	6	1.64118	8	8	4	4	EC
tr|A0A140NCH9|A0A140NCH9_ECOBD$DNA-binding	protein	5.43626	15530	6	25	1.60978	0.00104283	F211257	Q22694_Mix3-2A	293.92	58.3942	6	6	3.91008	9	8	9	8	EC
tr|A0A140NCJ7|A0A140NCJ7_ECOBD$Argininosuccinate	lyase	5.10844	50286.6	6	9	0.178974	0.00011594	F211259	Q22695_Mix3-3A	193.19	13.5667	3	3	0.20984	3	3	3	3	EC
tr|A0A140NCQ6|A0A140NCQ6_ECOBD$Adenylosuccinate	lyase	5.67523	51537.6	6	15	0.29105	0.000188543	F211259	Q22695_Mix3-3A	138.635	8.55263	4	4	0.281548	5	5	5	5	EC
tr|A0A140NCU1|A0A140NCU1_ECOBD$Malonyl	CoA-acyl carrier protein transacylase	4.94691	32396.4	6	20	0.617353	0.000399924	F211255	Q22693_Mix3-1A	256.8	35.9223	6	6	0.983975	7	7	7	6	EC
tr|A0A140ND23|A0A140ND23_ECOBD$3-oxoacyl-(Acyl-carrier-protein)	reductase	6.17479	25491.1	6	16	0.62767	0.000406608	F211255	Q22693_Mix3-1A	270.74	24.5902	5	5	1.0974	6	6	5	5	EC
tr|A0A140ND59|A0A140ND59_ECOBD$Aspartate--ammonia	ligase	5.44484	36600.7	6	16	0.43715	0.000283188	F211259	Q22695_Mix3-3A	299.66	23.0303	6	6	0.836578	7	4	5	7	EC
tr|A0A140NE43|A0A140NE43_ECOBD$tRNA-2-methylthio-N(6)-dimethylallyladenosine	synthase	5.19713	53629.1	6	12	0.223759	0.000144952	F211259	Q22695_Mix3-3A	179.44	6.32911	4	4	0.26931	4	4	4	4	EC
tr|A0A140NEF6|A0A140NEF6_ECOBD$Inorganic	pyrophosphatase	5.0266	19719.1	6	15	0.760685	0.000492776	F211257	Q22694_Mix3-2A	187.45	26.7045	5	5	1.20456	5	4	5	6	EC
tr|A0A140NEK4|A0A140NEK4_ECOBD$Modulator	of FtsH protease HflC	6.29931	37626.5	6	13	0.345501	0.000223817	F211259	Q22695_Mix3-3A	195.24	19.4611	5	5	0.66116	7	4	2	7	EC
tr|A0A140NF41|A0A140NF41_ECOBD$ATP	synthase gamma chain	8.83896	31557.3	6	12	0.380261	0.000246335	F211257	Q22694_Mix3-2A	134.19	6.96864	4	4	0.493115	4	4	4	4	EC
tr|A0A140NFM6|A0A140NFM6_ECOBD$Cell	division protein FtsZ	4.64936	40298.6	6	15	0.372222	0.000241127	F211255	Q22693_Mix3-1A	240.82	20.1044	6	6	0.605345	7	7	3	5	EC
tr|A0A140NFX6|A0A140NFX6_ECOBD$Membrane	protein insertase YidC	7.70043	61518.4	6	10	0.162553	0.000105303	F211255	Q22693_Mix3-1A	257.62	14.5985	5	5	0.36689	6	6	3	1	EC
tr|A0A140NGG7|A0A140NGG7_ECOBD$30S	ribosomal protein S6	5.24815	15163.4	6	29	1.9125	0.00123893	F211259	Q22695_Mix3-3A	332.47	48.0916	6	6	4.07532	10	8	11	10	EC
tr|A0A140SS76|A0A140SS76_ECOBD$Bifunctional	purine biosynthesis protein PurH	5.52602	57293	6	13	0.226904	0.00014699	F211255	Q22693_Mix3-1A	276.46	10.9641	5	5	0.32224	5	5	3	5	EC
EFG90265.1	hypothetical protein BSU6633_18847 [Bacillus subtilis subsp. spizizenii ATCC 6633]	9.08989	40616.2	5	7	0.172345	0.000111646	F211259	Q22695_Mix3-3A	136.98	13.6111	3	3	0.265416	3	3	1	3	BS
EFG90270.1	transcription elongation factor GreA [Bacillus subtilis subsp. spizizenii ATCC 6633]	4.63597	17318.9	5	22	1.27029	0.000822902	F211259	Q22695_Mix3-3A	345.86	60.5096	4	4	1.91518	8	5	9	8	BS
EFG90368.1	GTP-binding protein YqeH [Bacillus subtilis subsp. spizizenii ATCC 6633]	5.96532	40953.2	5	6	0.146509	9.4909e-05	F211257	Q22694_Mix3-2A	98.51	9.56284	3	3	0.263043	3	2	3	1	BS
EFG90381.1	30S ribosomal protein S20 [Bacillus subtilis subsp. spizizenii ATCC 6633]	10.9364	9563.32	5	16	1.67306	0.00108382	F211257	Q22694_Mix3-2A	288.13	31.8182	4	4	3.72999	6	4	6	6	BS
EFG90413.1	hypothetical protein BSU6633_19587 [Bacillus subtilis subsp. spizizenii ATCC 6633]	5.84279	30334.1	5	15	0.494493	0.000320335	F211255	Q22693_Mix3-1A	206.02	23.7037	5	5	0.867901	6	6	4	5	BS
EFG90422.1	ATP-dependent RNA helicase; cold shock [Bacillus subtilis subsp. spizizenii ATCC 6633]	9.49612	49899.8	5	13	0.260522	0.000168767	F211255	Q22693_Mix3-1A	219.57	12.7854	5	5	0.4686	6	6	4	3	BS
EFG90441.1	hypothetical protein BSU6633_19727 [Bacillus subtilis subsp. spizizenii ATCC 6633]	5.90311	17109.8	5	12	0.701354	0.00045434	F211259	Q22695_Mix3-3A	219.88	27.2727	3	3	0.718687	3	4	5	3	BS
EFG90535.1	branched-chain alpha-keto acid dehydrogenase E1 subunit [Bacillus subtilis subsp. spizizenii ATCC 6633]	4.96312	36298.7	5	20	0.550983	0.00035693	F211259	Q22695_Mix3-3A	250	19.697	5	5	0.689055	8	6	6	8	BS
EFG90643.1	50S ribosomal protein L15 [Bacillus subtilis subsp. spizizenii ATCC 6633]	10.2829	15373.3	5	25	1.6262	0.00105346	F211257	Q22694_Mix3-2A	253.87	56.8493	5	5	3.96381	10	7	10	8	BS
EFG90690.1	putative ABC transporter (ATP-binding protein) [Bacillus subtilis subsp. spizizenii ATCC 6633]	5.05508	73289.3	5	11	0.15009	9.72291e-05	F211259	Q22695_Mix3-3A	224.41	11.8565	5	5	0.244998	5	4	2	5	BS
EFG90714.1	cytidylate kinase [Bacillus subtilis subsp. spizizenii ATCC 6633]	5.28551	25032.2	5	12	0.479382	0.000310546	F211257	Q22694_Mix3-2A	212.55	32.1429	5	5	0.873552	6	2	6	4	BS
EFG90735.1	3-dehydroquinate synthase [Bacillus subtilis subsp. spizizenii ATCC 6633]	6.09536	40676.8	5	14	0.344176	0.000222959	F211259	Q22695_Mix3-3A	213.67	12.1547	4	4	0.478883	5	5	4	5	BS
EFG90763.1	pantoate--beta-alanine ligase [Bacillus subtilis subsp. spizizenii ATCC 6633]	5.02487	32054.6	5	16	0.499148	0.000323351	F211257	Q22694_Mix3-2A	229.86	17.4825	5	5	0.80973	6	6	6	4	BS
EFG90788.1	cell division protein GpsB [Bacillus subtilis subsp. spizizenii ATCC 6633]	5.74086	11585.1	5	10	0.863181	0.000559173	F211255	Q22693_Mix3-1A	156.43	28.5714	3	3	1.18764	3	3	4	3	BS
EFG90875.1	methyl-accepting chemotaxis protein [Bacillus subtilis subsp. spizizenii ATCC 6633]	4.91057	61746.7	5	13	0.210538	0.000136387	F211259	Q22695_Mix3-3A	342.96	16.0279	6	5	0.365377	5	5	3	5	BS
EFG90938.1	putative phosphatase [Bacillus subtilis subsp. spizizenii ATCC 6633]	4.66618	28179.1	5	17	0.603284	0.00039081	F211257	Q22694_Mix3-2A	238.46	29.7189	5	5	0.959425	6	5	6	6	BS
EFG91026.1	cold-shock protein [Bacillus subtilis subsp. spizizenii ATCC 6633]	4.68177	7307.51	5	14	1.91584	0.00124109	F211255	Q22693_Mix3-1A	246.33	62.6866	5	5	10.0167	6	6	4	4	BS
EFG91137.1	major cold-shock protein, RNA helicase co-factor, RNA co-chaperone [Bacillus subtilis subsp. spizizenii ATCC 6633]	4.54396	7360.61	5	25	3.39646	0.00220024	F211255	Q22693_Mix3-1A	257.58	53.7313	5	5	6.18916	8	8	8	9	BS
EFG91169.1	citrate synthase [Bacillus subtilis subsp. spizizenii ATCC 6633]	5.85659	40902.8	5	10	0.244482	0.000158377	F211255	Q22693_Mix3-1A	154.83	15.5738	5	4	0.47581	4	4	3	3	BS
EFG91612.1	hypothetical protein BSU6633_14042 [Bacillus subtilis subsp. spizizenii ATCC 6633]	5.0583	40119.2	5	10	0.249257	0.00016147	F211255	Q22693_Mix3-1A	195.09	13.1285	5	5	0.48674	5	5	2	3	BS
EFG91741.1	oligoribonuclease (nanoRNAse), 3',5'-bisphosphate nucleotidase [Bacillus subtilis subsp. spizizenii ATCC 6633]	4.87668	35060.7	5	13	0.370786	0.000240197	F211257	Q22694_Mix3-2A	198.73	21.4058	5	5	0.722246	6	2	6	5	BS
EFG91838.1	general stress protein 18 [Bacillus subtilis subsp. spizizenii ATCC 6633]	4.74536	18812.5	5	9	0.478405	0.000309913	F211257	Q22694_Mix3-2A	116.7	26.7442	4	4	1.28465	5	1	5	3	BS
EFG91855.1	putative lipoprotein [Bacillus subtilis subsp. spizizenii ATCC 6633]	5.04603	36562.5	5	12	0.328206	0.000212613	F211259	Q22695_Mix3-3A	180.89	19.5783	5	5	0.683813	6	3	3	6	BS
EFG91937.1	glycine cleavage system protein H [Bacillus subtilis subsp. spizizenii ATCC 6633]	4.12296	14244.8	5	17	1.19341	0.0007731	F211257	Q22694_Mix3-2A	195.55	30.7087	4	4	1.92958	7	5	7	5	BS
EFG91990.1	lipoyl synthase [Bacillus subtilis subsp. spizizenii ATCC 6633]	8.57632	33899.4	5	17	0.501484	0.000324864	F211257	Q22694_Mix3-2A	160.21	15.7718	4	4	0.595979	5	5	5	7	BS
EFG92029.1	putative phosphatase, partial [Bacillus subtilis subsp. spizizenii ATCC 6633]	4.89217	28577.5	5	13	0.454904	0.000294689	F211259	Q22695_Mix3-3A	280.61	24.6032	4	4	0.736878	5	3	5	5	BS
EFG92038.1	50S ribosomal protein L20 [Bacillus subtilis subsp. spizizenii ATCC 6633]	11.4238	13629.5	5	27	1.981	0.0012833	F211255	Q22693_Mix3-1A	281.18	38.6555	5	5	5.04365	9	9	9	9	BS
EFG92159.1	queuine tRNA-ribosyltransferase [Bacillus subtilis subsp. spizizenii ATCC 6633]	6.20669	43648.7	5	11	0.252012	0.000163255	F211255	Q22693_Mix3-1A	259.02	12.0735	4	4	0.440451	5	5	2	4	BS
EFG92322.1	ribose-5-phosphate isomerase B [Bacillus subtilis subsp. spizizenii ATCC 6633]	5.51176	16200.1	5	14	0.864192	0.000559828	F211259	Q22695_Mix3-3A	187.52	28.8591	4	4	1.60027	5	5	4	5	BS
EFG92341.1	UDP-N-acetylglucosamine 1-carboxyvinyltransferase [Bacillus subtilis subsp. spizizenii ATCC 6633]	6.04255	45936.2	5	9	0.195924	0.000126921	F211259	Q22695_Mix3-3A	144.45	11.1888	4	4	0.320622	4	3	2	4	BS
EFG92361.1	nitrate reductase (alpha subunit) [Bacillus subtilis subsp. spizizenii ATCC 6633]	6.05922	138992	5	12	0.0863357	5.59287e-05	F211255	Q22693_Mix3-1A	242.17	4.39739	5	5	0.149623	7	7	2	3	BS
EFG92435.1	pyridoxal kinase [Bacillus subtilis subsp. spizizenii ATCC 6633]	5.09853	28999.9	5	10	0.344829	0.000223382	F211255	Q22693_Mix3-1A	276.55	24.7232	4	4	0.545132	4	4	2	4	BS
EFG92438.1	phosphotransferase system (PTS) sucrose-specific enzyme IIBC component [Bacillus subtilis subsp. spizizenii ATCC 6633]	7.21579	49303.2	5	7	0.141979	9.19745e-05	F211255	Q22693_Mix3-1A	113.79	15.8351	4	4	0.295685	4	4	2	1	BS
EFG92443.1	putative monooxygenase [Bacillus subtilis subsp. spizizenii ATCC 6633]	5.61936	36406.5	5	11	0.302144	0.00019573	F211259	Q22695_Mix3-3A	185.69	12.6126	4	3	0.418282	4	3	4	4	BS
EFG92608.1	S-adenosyl-methyltransferase MraW [Bacillus subtilis subsp. spizizenii ATCC 6633]	6.22637	35193.5	5	11	0.312558	0.000202477	F211259	Q22695_Mix3-3A	202.22	17.0418	5	5	0.568686	5	3	3	5	BS
EFG92655.1	adenylyl-sulfate kinase [Bacillus subtilis subsp. spizizenii ATCC 6633]	5.34338	22497.4	5	18	0.800091	0.000518303	F211257	Q22694_Mix3-2A	296.22	37.0558	5	5	1.30672	6	5	6	7	BS
EFG92665.1	Coenzyme A biosynthesis bifunctional protein CoaBC; phosphopantothenoylcysteine synthetase/decarboxylase [Bacillus subtilis subsp. spizizenii ATCC 6633]	6.03596	44133.9	5	11	0.249241	0.00016146	F211259	Q22695_Mix3-3A	188.53	11.5764	4	4	0.335203	4	3	4	4	BS
EFG92680.1	L-serine dehydratase (alpha chain) [Bacillus subtilis subsp. spizizenii ATCC 6633]	4.9922	30862.6	5	11	0.356419	0.00023089	F211257	Q22694_Mix3-2A	238.17	23.6667	5	5	0.667932	5	3	5	3	BS
EFG92683.1	putative glycerol-3-phosphate acyltransferase PlsX [Bacillus subtilis subsp. spizizenii ATCC 6633]	5.69394	35806.6	5	14	0.39099	0.000253285	F211259	Q22695_Mix3-3A	211.47	18.018	4	4	0.425806	5	5	4	5	BS
EFG92727.1	regulator of chemotaxis and motility [Bacillus subtilis subsp. spizizenii ATCC 6633]	4.93362	13259.7	5	14	1.05583	0.00068397	F211255	Q22693_Mix3-1A	272.75	43.3333	5	5	2.16101	5	5	4	5	BS
EFG92736.1	chemotaxis-specific methylesterase [Bacillus subtilis subsp. spizizenii ATCC 6633]	8.37676	38367.4	5	9	0.234574	0.000151958	F211257	Q22694_Mix3-2A	182.15	14.8876	4	4	0.39325	4	2	4	3	BS
EFG92749.1	1-deoxy-D-xylulose 5-phosphate reductoisomerase [Bacillus subtilis subsp. spizizenii ATCC 6633]	5.2989	42503	5	8	0.188222	0.000121931	F211259	Q22695_Mix3-3A	225.25	20.1044	5	5	0.455346	5	1	2	5	BS
EFG92906.1	DNA topoisomerase IV subunit A [Bacillus subtilis subsp. spizizenii ATCC 6633]	6.31659	91350.5	5	9	0.0985217	6.38228e-05	F211259	Q22695_Mix3-3A	188.3	3.84139	3	3	0.111628	3	3	3	3	BS
EFG92943.1	short chain dehydrogenase [Bacillus subtilis subsp. spizizenii ATCC 6633]	5.90525	26963.8	5	13	0.482127	0.000312325	F211259	Q22695_Mix3-3A	190.74	21.8107	4	4	0.79532	5	4	4	5	BS
EFG93216.1	putative oxidoreductase [Bacillus subtilis subsp. spizizenii ATCC 6633]	5.59226	22307.5	5	8	0.358625	0.000232319	F211259	Q22695_Mix3-3A	138.38	24.7525	3	3	0.524898	3	2	3	3	BS
EFG93244.1	azoreductase [Bacillus subtilis subsp. spizizenii ATCC 6633]	5.0722	23005.6	5	18	0.782417	0.000506854	F211257	Q22694_Mix3-2A	230.73	32.2115	5	5	1.59213	8	5	8	5	BS
EFG93305.1	hypothetical protein BSU6633_04994 [Bacillus subtilis subsp. spizizenii ATCC 6633]	7.1478	26160.1	5	6	0.229357	0.000148579	F211259	Q22695_Mix3-3A	195.75	28.1513	5	5	0.825811	6	0	0	6	BS
EFG93322.1	nitroreductase [Bacillus subtilis subsp. spizizenii ATCC 6633]	5.3512	19948	5	14	0.701824	0.000454645	F211257	Q22694_Mix3-2A	246.44	38.2857	5	5	1.55615	6	4	6	4	BS
EFG93325.1	ribose ABC transporter (ribose-binding lipoprotein) [Bacillus subtilis subsp. spizizenii ATCC 6633]	5.53941	32136.9	5	10	0.311169	0.000201577	F211259	Q22695_Mix3-3A	179.5	18.6885	4	4	0.48308	4	3	3	4	BS
EFG93329.1	ribokinase [Bacillus subtilis subsp. spizizenii ATCC 6633]	4.9097	31134.6	5	8	0.256949	0.000166453	F211259	Q22695_Mix3-3A	117.27	14.3345	3	3	0.356382	3	2	3	3	BS
EFG93336.1	putative hydrolase [Bacillus subtilis subsp. spizizenii ATCC 6633]	5.09081	31657.2	5	12	0.37906	0.000245557	F211257	Q22694_Mix3-2A	210.43	15.035	4	4	0.491075	4	3	4	5	BS
EFG93404.1	cell division protein ftsX [Bacillus subtilis subsp. spizizenii ATCC 6633]	9.57831	33050.1	5	14	0.4236	0.00027441	F211255	Q22693_Mix3-1A	281.01	22.2973	5	5	0.778353	7	7	4	3	BS
EFG93427.1	N-acetylglucosamine-6-phosphate deacetylase [Bacillus subtilis subsp. spizizenii ATCC 6633]	5.45323	42456.6	5	8	0.188428	0.000122064	F211259	Q22695_Mix3-3A	113.98	10.8586	4	4	0.350122	4	3	1	4	BS
EFG93453.1	putative morphogen [Bacillus subtilis subsp. spizizenii ATCC 6633]	9.26589	36303.3	5	10	0.275457	0.000178443	F211259	Q22695_Mix3-3A	203.14	14.557	5	5	0.547759	5	2	3	5	BS
EFG93760.1	aryl-phospho-beta-d-glucosidase [Bacillus subtilis subsp. spizizenii ATCC 6633]	5.21512	53029.2	5	10	0.188575	0.00012216	F211259	Q22695_Mix3-3A	165.1	11.0874	5	5	0.352261	5	3	2	5	BS
EFG93794.1	putative hydrolase [Bacillus subtilis subsp. spizizenii ATCC 6633]	4.91951	30222.3	5	6	0.198529	0.000128608	F211259	Q22695_Mix3-3A	93.45	13.7037	2	2	0.232464	2	2	2	2	BS
EFG93933.1	DNA-binding protein Spo0J-like [Bacillus subtilis subsp. spizizenii ATCC 6633]	5.87269	32774.4	5	10	0.305116	0.000197656	F211259	Q22695_Mix3-3A	151.98	19.4346	4	4	0.47156	4	1	5	4	BS
EFG93993.1	formyltetrahydrofolate deformylase [Bacillus subtilis subsp. spizizenii ATCC 6633]	5.4316	34645.7	5	10	0.288636	0.00018698	F211259	Q22695_Mix3-3A	190.83	21.3333	5	5	0.579753	5	2	3	5	BS
EFG94111.1	putative 2-cys peroxiredoxin [Bacillus subtilis subsp. spizizenii ATCC 6633]	4.7381	20420.1	5	13	0.636627	0.00041241	F211259	Q22695_Mix3-3A	201.4	45.5556	5	5	1.50646	6	4	3	6	BS
EFG94136.1	hypothetical protein BSU6633_00415 [Bacillus subtilis subsp. spizizenii ATCC 6633]	5.57008	11960.2	5	7	0.585275	0.000379144	F211255	Q22693_Mix3-1A	137.68	43.1193	4	4	1.76376	4	4	2	1	BS
EFG94144.1	transition state transcriptional regulatory protein AbrB [Bacillus subtilis subsp. spizizenii ATCC 6633]	6.28531	10487.7	5	19	1.81164	0.00117359	F211259	Q22695_Mix3-3A	255.68	56.383	5	4	4.57778	7	7	5	7	BS
EFG94171.1	hypothetical protein BSU6633_00590 [Bacillus subtilis subsp. spizizenii ATCC 6633]	9.83804	14186.5	5	7	0.493425	0.000319644	F211259	Q22695_Mix3-3A	157.7	24.2188	4	4	1.37797	4	1	2	4	BS
EFG94194.1	D-alanyl-D-alanine carboxypeptidase lipoprotein [Bacillus subtilis subsp. spizizenii ATCC 6633]	5.93725	30829.4	5	12	0.389238	0.000252151	F211259	Q22695_Mix3-3A	226.9	28.9377	5	5	0.670926	5	2	5	5	BS
EFG94219.1	methionine sulfoxide reductase A [Bacillus subtilis subsp. spizizenii ATCC 6633]	5.64941	20132.7	5	12	0.596045	0.000386121	F211257	Q22694_Mix3-2A	206.11	40.678	4	4	0.857171	4	4	4	4	BS
EFG94241.1	homoserine O-succinyltransferase [Bacillus subtilis subsp. spizizenii ATCC 6633]	5.85301	35332.9	5	12	0.339627	0.000220012	F211259	Q22695_Mix3-3A	213.61	18.9369	5	5	0.566523	5	3	4	5	BS
NP_010052.1	Hsp70 family ATPase SSB1 [Saccharomyces cerevisiae S288C]	5.31874	66560.5	5	9	0.135215	8.75931e-05	F211255	Q22693_Mix3-1A	172.88	7.83034	4	4	0.212783	4	4	3	2	SC
sp|P04806.2|HXKA_YEAST	RecName: Full=Hexokinase-1; AltName: Full=Hexokinase PI; AltName: Full=Hexokinase-A	5.28076	53704.5	5	9	0.167584	0.000108562	F211255	Q22693_Mix3-1A	161.89	11.5464	3	3	0.195848	3	3	2	4	SC
tr|A0A140N1Y4|A0A140N1Y4_ECOBD$L-threonine	3-dehydrogenase	5.94328	37230.8	5	11	0.295454	0.000191397	F211255	Q22693_Mix3-1A	167.36	11.437	3	3	0.291722	3	3	4	4	EC
tr|A0A140N4H3|A0A140N4H3_ECOBD$30S	ribosomal protein S12	10.876	13728.5	5	16	1.16546	0.00075499	F211255	Q22693_Mix3-1A	243.39	38.7097	6	4	2.81513	5	5	6	5	EC
tr|A0A140N528|A0A140N528_ECOBD$30S	ribosomal protein S19	10.5238	10423.7	5	17	1.6309	0.0010565	F211255	Q22693_Mix3-1A	282.165	59.7826	6	5	6.57659	6	6	5	6	EC
tr|A0A140N598|A0A140N598_ECOBD$50S	ribosomal protein L13	9.90531	16008.5	5	23	1.43673	0.000930723	F211255	Q22693_Mix3-1A	178.1	28.169	5	5	2.84452	7	7	8	8	EC
tr|A0A140N5D7|A0A140N5D7_ECOBD$50S	ribosomal protein L21	9.84586	11557.2	5	14	1.21137	0.00078473	F211255	Q22693_Mix3-1A	163.12	33.0097	4	4	2.68661	5	5	5	4	EC
tr|A0A140N5Z7|A0A140N5Z7_ECOBD$50S	ribosomal protein L33	10.2483	6367.62	5	10	1.57045	0.00101734	F211255	Q22693_Mix3-1A	231.08	76.3636	5	5	22.1641	7	7	3	0	EC
tr|A0A140N613|A0A140N613_ECOBD$YicC	domain protein	5.09975	33138.3	5	8	0.241413	0.000156388	F211257	Q22694_Mix3-2A	114.79	15.6794	4	4	0.466001	4	2	4	2	EC
tr|A0A140N6J6|A0A140N6J6_ECOBD$Histidine--tRNA	ligase	5.64681	47000	5	13	0.276596	0.00017918	F211257	Q22694_Mix3-2A	189.9	10.8491	3	3	0.312133	4	5	4	4	EC
tr|A0A140N6N3|A0A140N6N3_ECOBD$Phosphoribosylaminoimidazole-succinocarboxamide	synthase	5.07189	26977.7	5	15	0.556014	0.000360189	F211257	Q22694_Mix3-2A	220.44	22.7848	5	5	0.791143	5	4	5	6	EC
tr|A0A140N731|A0A140N731_ECOBD$Cytoskeleton	protein RodZ	5.52929	36150.4	5	17	0.470258	0.000304636	F211255	Q22693_Mix3-1A	268.88	26.1128	5	5	0.694377	7	7	4	6	EC
tr|A0A140N7B0|A0A140N7B0_ECOBD$Acetylornithine/succinyldiaminopimelate	aminotransferase	5.79167	43739.1	5	12	0.274354	0.000177728	F211259	Q22695_Mix3-3A	282.79	13.5468	4	4	0.439145	5	5	2	5	EC
tr|A0A140N7B3|A0A140N7B3_ECOBD$4-aminobutyrate	aminotransferase	5.97375	45559.5	5	9	0.197544	0.00012797	F211257	Q22694_Mix3-2A	272	9.15493	4	4	0.323259	4	2	4	3	EC
tr|A0A140N7F5|A0A140N7F5_ECOBD$50S	ribosomal protein L29	9.98377	7268.98	5	16	2.20113	0.00142591	F211255	Q22693_Mix3-1A	292	71.4286	5	5	15.4334	7	7	5	4	EC
tr|A0A140N7N3|A0A140N7N3_ECOBD$Glutamate	synthase (Ferredoxin)	6.26537	166575	5	5	0.0300165	1.94448e-05	F211255	Q22693_Mix3-1A	184.98	3.62558	5	5	0.101959	5	5	0	0	EC
tr|A0A140N813|A0A140N813_ECOBD$Agmatinase		5.14218	33535.6	5	13	0.387648	0.000251121	F211259	Q22695_Mix3-3A	214.5	18.3007	5	5	0.60321	6	4	3	6	EC
tr|A0A140N846|A0A140N846_ECOBD$50S	ribosomal protein L25	9.59896	10686.7	5	19	1.77791	0.00115174	F211257	Q22694_Mix3-2A	202.99	65.9574	5	5	6.14762	8	7	8	4	EC
tr|A0A140N849|A0A140N849_ECOBD$Aspartate-semialdehyde	dehydrogenase	4.38074	36341.5	5	10	0.275168	0.000178255	F211255	Q22693_Mix3-1A	158.34	24.9258	5	5	0.547759	5	5	3	2	EC
tr|A0A140N8G5|A0A140N8G5_ECOBD$4-aminobutyrate	aminotransferase	5.78472	44700.8	5	7	0.156597	0.000101444	F211255	Q22693_Mix3-1A	170.22	7.36342	3	3	0.238833	3	3	1	3	EC
tr|A0A140N993|A0A140N993_ECOBD$NAD(P)H	dehydrogenase (quinone)	5.59395	20832.4	5	16	0.768034	0.000497536	F211257	Q22694_Mix3-2A	310.21	41.4141	5	5	1.45971	7	4	7	5	EC
tr|A0A140N9F1|A0A140N9F1_ECOBD$Membrane	protein involved in aromatic hydrocarbon degradation	5.08585	48511.5	5	13	0.267978	0.000173597	F211257	Q22694_Mix3-2A	280.7	12.7803	4	4	0.300972	5	5	5	3	EC
tr|A0A140N9N7|A0A140N9N7_ECOBD$UDP-4-amino-4-deoxy-L-arabinose--oxoglutarate	aminotransferase	6.39429	41623.5	5	13	0.312324	0.000202325	F211259	Q22695_Mix3-3A	324.18	16.3588	4	4	0.466821	5	5	3	5	EC
tr|A0A140NAA1|A0A140NAA1_ECOBD$Ribonuclease	E	5.47603	118215	5	5	0.0422959	2.73995e-05	F211255	Q22693_Mix3-1A	145.06	4.61828	4	4	0.115446	4	4	1	0	EC
tr|A0A140NAW2|A0A140NAW2_ECOBD$Cold-shock	DNA-binding domain protein	6.53895	7397.76	5	21	2.8387	0.00183892	F211259	Q22695_Mix3-3A	233.22	78.2609	4	4	6.18916	7	7	7	7	EC
tr|A0A140NAW7|A0A140NAW7_ECOBD$Carboxyl-terminal	protease	6.38136	76513.7	5	10	0.130696	8.46653e-05	F211259	Q22695_Mix3-3A	104.77	6.15836	4	4	0.182955	4	3	3	4	EC
tr|A0A140NBM9|A0A140NBM9_ECOBD$Arginine	N-succinyltransferase	6.02446	38431.4	5	13	0.338265	0.00021913	F211257	Q22694_Mix3-2A	220.77	17.7326	5	5	0.511918	5	4	5	4	EC
tr|A0A140NBN1|A0A140NBN1_ECOBD$Short-chain	dehydrogenase/reductase SDR	5.65177	27231.8	5	8	0.293775	0.000190309	F211255	Q22693_Mix3-1A	154.11	17.7419	4	4	0.588199	4	4	2	2	EC
tr|A0A140NBN7|A0A140NBN7_ECOBD$Tyrosine--tRNA	ligase	5.59411	47511.1	5	16	0.336764	0.000218157	F211259	Q22695_Mix3-3A	234.01	14.1509	4	4	0.398884	6	4	6	6	EC
tr|A0A140NBN8|A0A140NBN8_ECOBD$Beta-lactamase		8.31	44415.7	5	10	0.225146	0.000145851	F211255	Q22693_Mix3-1A	197.95	14.8883	4	4	0.332369	4	4	3	3	EC
tr|A0A140NC45|A0A140NC45_ECOBD$ABC	transporter related	4.98868	59820.3	5	7	0.117017	7.58043e-05	F211255	Q22693_Mix3-1A	137.46	7.16981	4	3	0.239195	3	3	2	2	EC
tr|A0A140NCG0|A0A140NCG0_ECOBD$Thiol	peroxidase	4.74976	17824.2	5	14	0.785449	0.000508818	F211259	Q22695_Mix3-3A	352.62	47.619	5	5	1.38789	5	5	4	5	EC
tr|A0A140NCU2|A0A140NCU2_ECOBD$Acyl-[acyl-carrier-protein]--UDP-N-acetylglucosamine	O-acyltransferase	6.6305	28062.4	5	14	0.498888	0.000323182	F211255	Q22693_Mix3-1A	193.52	20.9924	5	5	0.7554	5	5	6	3	EC
tr|A0A140NDI4|A0A140NDI4_ECOBD$Phosphoserine	aminotransferase	5.48702	39815	5	16	0.401858	0.000260326	F211257	Q22694_Mix3-2A	227.57	16.5746	5	5	0.615753	6	5	6	5	EC
tr|A0A140NDZ1|A0A140NDZ1_ECOBD$Thiamine	pyrophosphate protein TPP binding domain protein	5.86088	61985.6	5	7	0.11293	7.31563e-05	F211255	Q22693_Mix3-1A	130.87	9.96503	4	4	0.229843	4	4	2	1	EC
tr|A0A140NED8|A0A140NED8_ECOBD$Peptidase	U62 modulator of DNA gyrase	5.39659	48339.4	5	7	0.144809	9.38083e-05	F211255	Q22693_Mix3-1A	232.04	12.6667	5	5	0.391488	5	5	1	1	EC
tr|A0A140NEJ3|A0A140NEJ3_ECOBD$6,7-dihydropteridine	reductase	5.6923	23870.2	5	13	0.544611	0.000352802	F211255	Q22693_Mix3-1A	211.77	27.6498	5	5	0.926993	5	5	4	4	EC
tr|A0A140NEM4|A0A140NEM4_ECOBD$Superoxide	dismutase	6.44433	23064.7	5	9	0.390207	0.000252778	F211259	Q22695_Mix3-3A	241.99	21.3592	5	5	0.974553	5	1	3	5	EC
tr|A0A140NER9|A0A140NER9_ECOBD$DNA	polymerase I	5.39541	103054	5	7	0.0679259	4.40027e-05	F211257	Q22694_Mix3-2A	157.87	5.60345	4	4	0.13329	4	2	4	1	EC
tr|A0A140NF24|A0A140NF24_ECOBD$Histone	family protein DNA-binding protein	9.57238	9529.19	5	16	1.67905	0.0010877	F211255	Q22693_Mix3-1A	263.31	76.6667	4	4	2.513	6	6	5	5	EC
tr|A0A140NF95|A0A140NF95_ECOBD$Sulfatase		6.50424	61555.7	5	8	0.129964	8.41911e-05	F211255	Q22693_Mix3-1A	171.11	8.22669	4	4	0.231655	5	5	3	0	EC
tr|A0A140NFA9|A0A140NFA9_ECOBD$Histone	family protein DNA-binding protein	9.69404	9219.99	5	15	1.6269	0.00105391	F211257	Q22694_Mix3-2A	249.49	38.8889	4	4	3.97795	6	4	6	5	EC
tr|A0A140NFE9|A0A140NFE9_ECOBD$Outer	membrane chaperone Skp (OmpH)	9.6944	17677.3	5	15	0.848547	0.000549693	F211259	Q22695_Mix3-3A	244.56	40.3727	5	5	1.40035	6	5	4	6	EC
tr|A0A140NG05|A0A140NG05_ECOBD$UPF0325	protein YaeH	6.61399	15086.9	5	8	0.530261	0.000343506	F211259	Q22695_Mix3-3A	223.28	48.4375	5	5	1.77967	5	1	2	5	EC
tr|A0A140SS57|A0A140SS57_ECOBD$Phosphoribosylamine--glycine	ligase	4.89273	45996.2	5	10	0.217409	0.000140839	F211255	Q22693_Mix3-1A	217.81	9.79021	4	4	0.319752	4	4	4	2	EC
tr|A0A140SSA2|A0A140SSA2_ECOBD$Glutamine	synthetase	5.26363	51870.7	5	18	0.347017	0.000224799	F211259	Q22695_Mix3-3A	175.29	11.5139	4	4	0.360875	8	4	6	8	EC
tr|A0A140SSB8|A0A140SSB8_ECOBD$Uroporphyrinogen-III	C-methyltransferase	4.61164	43594.2	5	9	0.206449	0.000133739	F211255	Q22693_Mix3-1A	219.7	12.9676	5	5	0.441765	5	5	1	3	EC
tr|C6EGE8|C6EGE8_ECOBD$50S	ribosomal protein L23	9.93521	11192.2	5	10	0.893478	0.0005788	F211257	Q22694_Mix3-2A	140.08	46	4	4	1.95158	5	3	5	2	EC
EFG90395.1	30S ribosomal protein S21 [Bacillus subtilis subsp. spizizenii ATCC 6633]	11.0879	6825.84	4	4	0.586009	0.00037962	F211255	Q22693_Mix3-1A	70.25	33.3333	2	2	1.33034	2	2	2	0	BS
EFG90396.1	hypothetical protein BSU6633_19502 [Bacillus subtilis subsp. spizizenii ATCC 6633]	5.40707	16712.9	4	6	0.359004	0.000232565	F211257	Q22694_Mix3-2A	190.05	25.6757	4	4	1.09664	4	1	4	1	BS
EFG90402.1	PhoH family protein [Bacillus subtilis subsp. spizizenii ATCC 6633]	6.13983	35502.7	4	7	0.197168	0.000127726	F211259	Q22695_Mix3-3A	137.89	11.9122	3	3	0.30799	3	2	2	3	BS
EFG90445.1	50S ribosomal protein L33 [Bacillus subtilis subsp. spizizenii ATCC 6633]	9.87878	5897.03	4	10	1.69577	0.00109853	F211255	Q22693_Mix3-1A	132.03	46.9388	3	3	5.77392	4	4	3	3	BS
EFG90562.1	putative N-deacylase [Bacillus subtilis subsp. spizizenii ATCC 6633]	5.1249	61449.1	4	8	0.130189	8.43372e-05	F211255	Q22693_Mix3-1A	194.26	8.45588	4	4	0.232112	4	4	3	1	BS
EFG90648.1	50S ribosomal protein L36 [Bacillus subtilis subsp. spizizenii ATCC 6633]	10.3179	4302.41	4	6	1.39457	0.000903408	F211259	Q22695_Mix3-3A	74.62	54.0541	2	2	5.68796	3	2	1	3	BS
EFG90673.1	hypothetical protein BSU6633_18263 [Bacillus subtilis subsp. spizizenii ATCC 6633]	5.2508	36055.3	4	9	0.249617	0.000161703	F211255	Q22693_Mix3-1A	148.88	13.9319	3	3	0.302716	3	3	3	3	BS
EFG90722.1	NAD(P)H-dependent glycerol-3-phosphate dehydrogenase [Bacillus subtilis subsp. spizizenii ATCC 6633]	6.07179	37543.6	4	10	0.266357	0.000172548	F211255	Q22693_Mix3-1A	167.18	11.8841	3	3	0.402623	4	4	4	2	BS
EFG90746.1	hypothetical protein BSU6633_18008 [Bacillus subtilis subsp. spizizenii ATCC 6633]	4.28183	48219	4	11	0.228126	0.000147781	F211255	Q22693_Mix3-1A	157.76	10.1655	3	3	0.303296	4	4	4	3	BS
EFG90762.1	3-methyl-2-oxobutanoate hydroxymethyltransferase [Bacillus subtilis subsp. spizizenii ATCC 6633]	5.2939	29827.4	4	5	0.167631	0.000108592	F211259	Q22695_Mix3-3A	107.69	23.1047	3	3	0.374462	3	1	1	3	BS
EFG91008.1	anti-anti-sigma factor (antagonist of RsbW) [Bacillus subtilis subsp. spizizenii ATCC 6633]	5.08723	11897.4	4	7	0.588365	0.000381146	F211259	Q22695_Mix3-3A	121.88	27.5229	3	3	1.14351	3	2	2	3	BS
EFG91176.1	negative regulator of the activity of sigma-M [Bacillus subtilis subsp. spizizenii ATCC 6633]	5.65861	40528.3	4	11	0.271415	0.000175824	F211255	Q22693_Mix3-1A	213.76	13.4454	4	4	0.368709	5	5	3	3	BS
EFG91182.1	putative transporter or sensor [Bacillus subtilis subsp. spizizenii ATCC 6633]	4.63137	49632.1	4	7	0.141038	9.1365e-05	F211259	Q22695_Mix3-3A	133.55	8.55856	3	3	0.212882	3	2	2	3	BS
EFG91241.1	ferrochelatase [Bacillus subtilis subsp. spizizenii ATCC 6633]	4.86671	35379.7	4	11	0.310913	0.000201411	F211257	Q22694_Mix3-2A	131.96	12.9032	2	2	0.309067	3	4	3	4	BS
EFG91335.1	degV family protein [Bacillus subtilis subsp. spizizenii ATCC 6633]	4.94308	31252.8	4	7	0.22398	0.000145095	F211259	Q22695_Mix3-3A	210.58	19.4346	4	4	0.499336	4	1	2	4	BS
EFG91369.1	tryptophanyl-tRNA synthetase [Bacillus subtilis subsp. spizizenii ATCC 6633]	6.98224	37076.3	4	7	0.1888	0.000122305	F211255	Q22693_Mix3-1A	96.38	9.39394	3	2	0.292688	3	3	2	2	BS
EFG91389.1	inorganic polyphosphate/ATP-NAD kinase [Bacillus subtilis subsp. spizizenii ATCC 6633]	5.88849	29979.4	4	11	0.366919	0.000237692	F211257	Q22694_Mix3-2A	151.01	14.2857	4	4	0.523538	4	3	4	4	BS
EFG91395.1	FAD-dependent glycine oxidase [Bacillus subtilis subsp. spizizenii ATCC 6633]	5.97094	40865.5	4	6	0.146823	9.51127e-05	F211259	Q22695_Mix3-3A	128.93	10.8401	3	3	0.263043	3	2	1	3	BS
EFG91417.1	cystathionine gamma-synthase [Bacillus subtilis subsp. spizizenii ATCC 6633]	5.28137	42541.6	4	7	0.164545	0.000106593	F211255	Q22693_Mix3-1A	180.34	14.6982	4	4	0.349087	4	4	1	2	BS
EFG91443.1	3-dehydroquinate dehydratase [Bacillus subtilis subsp. spizizenii ATCC 6633]	5.42046	28300.7	4	7	0.247343	0.00016023	F211259	Q22695_Mix3-3A	258.28	20	4	4	0.563183	4	1	2	4	BS
EFG91695.1	putative thiol-disulfide oxidoreductase with thiredoxin domain [Bacillus subtilis subsp. spizizenii ATCC 6633]	4.50424	12689.2	4	10	0.788074	0.000510518	F211257	Q22694_Mix3-2A	141.93	26.1682	3	3	1.05193	3	4	3	3	BS
EFG91700.1	hypothetical protein BSU6633_13087 [Bacillus subtilis subsp. spizizenii ATCC 6633]	9.39756	15557.4	4	7	0.449946	0.000291478	F211259	Q22695_Mix3-3A	150.96	26.4286	3	3	0.808881	3	3	1	3	BS
EFG91724.1	putative metal-dependent hydrolase [Bacillus subtilis subsp. spizizenii ATCC 6633]	5.36393	58496.9	4	7	0.119664	7.75193e-05	F211257	Q22694_Mix3-2A	144.32	7.75047	3	3	0.178756	3	2	3	2	BS
EFG91726.1	signal peptide peptidase [Bacillus subtilis subsp. spizizenii ATCC 6633]	6.48441	36658.6	4	9	0.245508	0.000159042	F211259	Q22695_Mix3-3A	146.32	15.2239	4	4	0.541774	5	3	1	5	BS
EFG91731.1	putative nucleic acid methyltransferase [Bacillus subtilis subsp. spizizenii ATCC 6633]	5.28132	37205.3	4	17	0.456925	0.000295998	F211257	Q22694_Mix3-2A	169.35	11.5854	4	4	0.668545	6	5	6	6	BS
EFG91733.1	molybdenum cofactor biosynthesis protein B [Bacillus subtilis subsp. spizizenii ATCC 6633]	5.50946	18416.5	4	9	0.488693	0.000316578	F211259	Q22695_Mix3-3A	170.15	33.5294	4	4	0.966451	4	2	3	4	BS
EFG91864.1	dihydrolipoamide dehydrogenase [Bacillus subtilis subsp. spizizenii ATCC 6633]	5.46754	48820.4	4	5	0.102416	6.63458e-05	F211257	Q22694_Mix3-2A	134.45	7.20524	2	2	0.139931	2	2	2	1	BS
EFG91922.1	hypothetical protein BSU6633_12662 [Bacillus subtilis subsp. spizizenii ATCC 6633]	5.81662	34353.8	4	5	0.145544	9.42842e-05	F211259	Q22695_Mix3-3A	127.49	10.2041	3	3	0.319108	3	1	1	3	BS
EFG92074.1	electron transfer flavoprotein, beta subunit [Bacillus subtilis subsp. spizizenii ATCC 6633]	4.39178	28474.6	4	5	0.175595	0.000113751	F211255	Q22693_Mix3-1A	100.98	16.3424	2	2	0.248161	2	2	2	1	BS
EFG92091.1	nucleoside-triphosphatase [Bacillus subtilis subsp. spizizenii ATCC 6633]	5.29839	21457.1	4	12	0.559256	0.000362289	F211255	Q22693_Mix3-1A	168.66	38.9744	4	4	1.07026	5	5	4	3	BS
EFG92169.1	adenine phosphoribosyltransferase [Bacillus subtilis subsp. spizizenii ATCC 6633]	5.00999	18891.1	4	12	0.63522	0.000411499	F211259	Q22695_Mix3-3A	291.3	21.7647	4	4	0.929499	4	3	5	4	BS
EFG92177.1	putative enzyme of sulfur-containing coenzyme synthesis [Bacillus subtilis subsp. spizizenii ATCC 6633]	6.61246	28199.9	4	10	0.354611	0.000229719	F211255	Q22693_Mix3-1A	154.32	17.3228	3	3	0.398001	3	3	5	2	BS
EFG92210.1	adenine deaminase [Bacillus subtilis subsp. spizizenii ATCC 6633]	4.99057	62665.4	4	6	0.0957466	6.20252e-05	F211255	Q22693_Mix3-1A	206.29	10.7452	4	4	0.227178	4	4	1	1	BS
EFG92223.1	hypothetical protein BSU6633_09016 [Bacillus subtilis subsp. spizizenii ATCC 6633]	4.95111	22434.4	4	5	0.222872	0.000144378	F211255	Q22693_Mix3-1A	69.4	9.26829	2	2	0.321291	2	2	2	1	BS
EFG92253.1	hypothetical protein BSU6633_09166 [Bacillus subtilis subsp. spizizenii ATCC 6633]	5.95407	15575.3	4	5	0.32102	0.000207959	F211257	Q22694_Mix3-2A	82.32	11.0294	2	2	0.48459	2	1	2	2	BS
EFG92321.1	hypothetical protein BSU6633_09506 [Bacillus subtilis subsp. spizizenii ATCC 6633]	6.4289	19373	4	9	0.464565	0.000300948	F211257	Q22694_Mix3-2A	189.83	27.7778	4	4	0.901862	4	2	4	3	BS
EFG92338.1	50S ribosomal protein L31 [Bacillus subtilis subsp. spizizenii ATCC 6633]	9.20838	7438.68	4	8	1.07546	0.000696688	F211257	Q22694_Mix3-2A	132.25	56.0606	4	4	3.74497	4	2	4	2	BS
EFG92360.1	nitrate reductase (beta subunit) [Bacillus subtilis subsp. spizizenii ATCC 6633]	5.56471	55270	4	14	0.253302	0.00016409	F211257	Q22694_Mix3-2A	179.33	11.2936	4	4	0.26095	5	5	5	4	BS
EFG92380.1	agmatinase [Bacillus subtilis subsp. spizizenii ATCC 6633]	5.04409	32244.3	4	12	0.372159	0.000241087	F211257	Q22694_Mix3-2A	244	22.4138	4	4	0.481122	4	5	4	3	BS
EFG92454.1	galactokinase [Bacillus subtilis subsp. spizizenii ATCC 6633]	5.23511	43482.4	4	10	0.229978	0.000148981	F211255	Q22693_Mix3-1A	130.08	7.69231	3	3	0.246165	3	3	3	4	BS
EFG92556.1	arginine decarboxylase [Bacillus subtilis subsp. spizizenii ATCC 6633]	5.30356	53567.8	4	9	0.168012	0.000108839	F211257	Q22694_Mix3-2A	202.9	11.0204	4	4	0.269928	4	3	4	2	BS
EFG92558.1	hypothetical protein BSU6633_08056 [Bacillus subtilis subsp. spizizenii ATCC 6633]	6.39593	24606.6	4	10	0.406395	0.000263265	F211259	Q22695_Mix3-3A	170.42	26.8868	4	4	0.894191	5	2	3	5	BS
EFG92617.1	undecaprenyldiphospho-muramoylpentapeptide beta-N- acetylglucosaminyltransferase [Bacillus subtilis subsp. spizizenii ATCC 6633]	9.00974	39858.1	4	10	0.25089	0.000162528	F211259	Q22695_Mix3-3A	153.3	9.64187	4	4	0.375746	4	3	3	4	BS
EFG92738.1	modulation of CheA activity in response to attractants (chemotaxis) [Bacillus subtilis subsp. spizizenii ATCC 6633]	4.55112	17531.2	4	13	0.741537	0.000480372	F211259	Q22695_Mix3-3A	162.18	19.8718	4	4	1.0319	5	4	4	5	BS
EFG92761.1	bifunctional riboflavin kinase/FMN adenylyltransferase [Bacillus subtilis subsp. spizizenii ATCC 6633]	6.64517	35696.4	4	10	0.28014	0.000181476	F211255	Q22693_Mix3-1A	141.84	16.7722	4	4	0.427343	4	4	3	3	BS
EFG92790.1	hypothetical protein BSU6633_07421 [Bacillus subtilis subsp. spizizenii ATCC 6633]	6.18088	8790.8	4	10	1.13755	0.000736912	F211259	Q22695_Mix3-3A	205.06	68.6047	3	3	1.73784	3	4	3	3	BS
EFG92904.1	putative CoA-binding protein [Bacillus subtilis subsp. spizizenii ATCC 6633]	5.36822	15017.8	4	6	0.399526	0.000258815	F211255	Q22693_Mix3-1A	144.325	20	3	3	0.846697	3	3	1	2	BS
EFG92905.1	DNA topoisomerase IV subunit B [Bacillus subtilis subsp. spizizenii ATCC 6633]	5.99179	72989.7	4	10	0.137006	8.8753e-05	F211255	Q22693_Mix3-1A	114.87	5.19084	4	4	0.192555	4	4	3	3	BS
EFG92934.1	hypothetical protein BSU6633_06596 [Bacillus subtilis subsp. spizizenii ATCC 6633]	4.62692	25464	4	12	0.471253	0.00030528	F211257	Q22694_Mix3-2A	194.61	20.4444	4	4	0.638531	4	4	4	4	BS
EFG92937.1	hypothetical protein BSU6633_06611 [Bacillus subtilis subsp. spizizenii ATCC 6633]	4.37972	10986.4	4	9	0.819195	0.000530679	F211255	Q22693_Mix3-1A	197.19	58.7629	3	3	1.28653	3	3	3	3	BS
EFG92988.1	putative NADH-dependent butanol dehydrogenase [Bacillus subtilis subsp. spizizenii ATCC 6633]	4.86732	43379.7	4	8	0.184418	0.000119467	F211255	Q22693_Mix3-1A	124.6	10.2564	4	4	0.342005	4	4	2	2	BS
EFG93016.1	transcriptional repressor of the rex ndh operon [Bacillus subtilis subsp. spizizenii ATCC 6633]	4.46314	15573.1	4	10	0.642135	0.000415978	F211257	Q22694_Mix3-2A	219.3	25.7143	4	4	1.20401	4	3	4	3	BS
EFG93117.1	hypothetical protein BSU6633_05669 [Bacillus subtilis subsp. spizizenii ATCC 6633]	6.19192	13400.9	4	4	0.298488	0.000193362	F211259	Q22695_Mix3-3A	95.89	44.6429	4	4	1.49312	4	0	0	4	BS
EFG93232.1	putative nitric-oxide reductase [Bacillus subtilis subsp. spizizenii ATCC 6633]	4.87668	32572.9	4	6	0.184202	0.000119327	F211255	Q22693_Mix3-1A	199.63	21.2838	4	4	0.475339	4	4	0	2	BS
EFG93279.1	copper(I)-transporting ATPase [Bacillus subtilis subsp. spizizenii ATCC 6633]	5.93557	74932.6	4	5	0.0667267	4.32259e-05	F211255	Q22693_Mix3-1A	157.23	5.29328	3	3	0.137228	3	3	2	0	BS
EFG93284.1	azoreductase [Bacillus subtilis subsp. spizizenii ATCC 6633]	5.24999	23257.5	4	6	0.257982	0.000167122	F211259	Q22695_Mix3-3A	114.46	19.9052	3	3	0.498474	3	2	1	3	BS
EFG93394.1	flagellar capping protein [Bacillus subtilis subsp. spizizenii ATCC 6633]	5.16038	54447	4	11	0.202031	0.000130877	F211255	Q22693_Mix3-1A	192.9	9.23695	4	4	0.265065	4	4	4	3	BS
EFG93446.1	efflux transporter (ATP-binding and permease protein) [Bacillus subtilis subsp. spizizenii ATCC 6633]	5.95658	64580.5	4	5	0.0774228	5.01549e-05	F211255	Q22693_Mix3-1A	155.27	5.43294	3	3	0.160799	3	3	1	1	BS
EFG93566.1	phosphoribosylamine--glycine ligase [Bacillus subtilis subsp. spizizenii ATCC 6633]	4.7356	45201	4	7	0.154864	0.000100322	F211259	Q22695_Mix3-3A	99.92	9.47867	3	3	0.235642	3	1	3	3	BS
EFG93667.1	S-ribosylhomocysteinase [Bacillus subtilis subsp. spizizenii ATCC 6633]	5.29103	17702.8	4	13	0.734347	0.000475714	F211259	Q22695_Mix3-3A	247.17	33.758	4	4	1.40035	5	2	6	5	BS
EFG93859.1	hypothetical protein BSU6633_02544 [Bacillus subtilis subsp. spizizenii ATCC 6633]	8.50159	91822.4	4	8	0.0871247	5.64398e-05	F211255	Q22693_Mix3-1A	123.17	3.72272	3	3	0.110924	3	3	2	3	BS
EFG93931.1	chromosome partitioning protein; transcriptional regulator [Bacillus subtilis subsp. spizizenii ATCC 6633]	5.0904	27525.8	4	8	0.290637	0.000188276	F211259	Q22695_Mix3-3A	147.52	20.5534	3	3	0.410906	3	3	2	3	BS
EFG93995.1	gamma-glutamyl phosphate reductase [Bacillus subtilis subsp. spizizenii ATCC 6633]	5.16621	45302.6	4	9	0.198664	0.000128696	F211255	Q22693_Mix3-1A	130.29	6.26506	2	2	0.151104	3	3	3	3	BS
EFG94045.1	transaminase [Bacillus subtilis subsp. spizizenii ATCC 6633]	5.09423	43876	4	5	0.113958	7.38223e-05	F211259	Q22695_Mix3-3A	185.33	8.81612	2	2	0.156338	2	2	1	2	BS
EFG94046.1	2,3-diketo-5-methylthiopentyl-1-phosphate enolase [Bacillus subtilis subsp. spizizenii ATCC 6633]	5.39955	44922.2	4	8	0.178085	0.000115365	F211259	Q22695_Mix3-3A	110.65	12.8641	4	4	0.328665	4	2	2	4	BS
EFG94072.1	Zn transporter [Bacillus subtilis subsp. spizizenii ATCC 6633]	5.02686	68384.5	4	6	0.0877392	5.68379e-05	F211255	Q22693_Mix3-1A	95.06	4.55259	3	3	0.151135	3	3	2	1	BS
EFG94079.1	phosphocarrier protein HPr [Bacillus subtilis subsp. spizizenii ATCC 6633]	4.85817	9197.62	4	14	1.52213	0.000986046	F211255	Q22693_Mix3-1A	203.04	86.3636	4	4	4.06729	5	5	5	4	BS
EFG94089.1	aminotransferase A [Bacillus subtilis subsp. spizizenii ATCC 6633]	6.22468	43569.5	4	7	0.160663	0.000104078	F211259	Q22695_Mix3-3A	138	12.7226	4	3	0.55122	4	2	1	4	BS
EFG94155.1	putative enzyme resulting in alteration of gene expression [Bacillus subtilis subsp. spizizenii ATCC 6633]	5.27437	13610.9	4	10	0.734703	0.000475944	F211255	Q22693_Mix3-1A	143.1	30.4	3	2	1.45838	4	4	3	3	BS
EFG94163.1	transcription-repair coupling factor [Bacillus subtilis subsp. spizizenii ATCC 6633]	5.61517	133841	4	6	0.0448294	2.90407e-05	F211255	Q22693_Mix3-1A	102.945	3.56839	3	3	0.0751045	3	3	2	1	BS
EFG94166.1	putative fusion methylase and nucleotide pyrophosphohydrolase [Bacillus subtilis subsp. spizizenii ATCC 6633]	4.63653	55962.2	4	10	0.178692	0.000115758	F211257	Q22694_Mix3-2A	157.73	7.77096	3	3	0.187111	3	3	3	4	BS
EFG94227.1	threonine dehydratase [Bacillus subtilis subsp. spizizenii ATCC 6633]	5.46713	46632.9	4	4	0.0857764	5.55664e-05	F211259	Q22695_Mix3-3A	85.59	6.16114	2	2	0.146574	2	1	1	2	BS
EFG94236.1	hypothetical protein BSU6633_00230 [Bacillus subtilis subsp. spizizenii ATCC 6633]	4.88465	15873.6	4	8	0.503981	0.000326481	F211255	Q22693_Mix3-1A	104.05	13.8889	2	2	0.472999	2	2	2	4	BS
EFG94243.1	CspD [Bacillus subtilis subsp. spizizenii ATCC 6633]	4.54396	7318.56	4	10	1.36639	0.000885154	F211259	Q22695_Mix3-3A	209.62	40.9091	4	4	3.95109	5	2	3	5	BS
pdb|6B8H|CC	Chain c, ATP synthase subunit beta, mitochondrial	5.11079	51095	4	6	0.117428	7.60707e-05	F211259	Q22695_Mix3-3A	349.35	15.6904	6	4	0.455401	4	1	1	4	SC
tr|A0A140N2S3|A0A140N2S3_ECOBD$50S	ribosomal protein L22	10.2328	12218.8	4	13	1.06394	0.000689224	F211255	Q22693_Mix3-1A	154.425	39.0909	4	4	2.45042	5	5	3	5	EC
tr|A0A140N2Z9|A0A140N2Z9_ECOBD$30S	ribosomal protein S9	10.9435	14847	4	6	0.404122	0.000261792	F211257	Q22694_Mix3-2A	114.56	28.4615	3	3	0.862808	3	2	3	1	EC
tr|A0A140N3T1|A0A140N3T1_ECOBD$Peptidase	M24	5.19698	49772	4	9	0.180824	0.000117139	F211257	Q22694_Mix3-2A	133.6	8.39002	4	4	0.378451	5	1	5	3	EC
tr|A0A140N3U1|A0A140N3U1_ECOBD$tRNA-modifying	protein YgfZ	5.17536	36071.4	4	6	0.166337	0.000107754	F211259	Q22695_Mix3-3A	129.98	15.9509	4	4	0.422764	4	2	0	4	EC
tr|A0A140N4M0|A0A140N4M0_ECOBD$50S	ribosomal protein L17	11.0521	14355.7	4	10	0.69659	0.000451254	F211259	Q22695_Mix3-3A	145.04	21.2598	3	3	0.896892	3	3	4	3	EC
tr|A0A140N4Y5|A0A140N4Y5_ECOBD$Aspartate-semialdehyde	dehydrogenase	5.36847	39992.5	4	7	0.175033	0.000113387	F211259	Q22695_Mix3-3A	152.7	13.3515	4	4	0.374555	4	1	2	4	EC
tr|A0A140N5B4|A0A140N5B4_ECOBD$30S	ribosomal protein S13	10.7826	13091.3	4	12	0.916641	0.000593805	F211259	Q22695_Mix3-3A	191.69	34.7458	4	4	2.21964	5	4	3	5	EC
tr|A0A140N5I1|A0A140N5I1_ECOBD$GTP	cyclohydrolase 1	6.79571	24814.9	4	10	0.402983	0.000261055	F211259	Q22695_Mix3-3A	210.2	17.1171	4	4	0.659661	4	5	1	4	EC
tr|A0A140N5P6|A0A140N5P6_ECOBD$Putative	transferase	5.23087	20213.3	4	7	0.346307	0.00022434	F211257	Q22694_Mix3-2A	155.81	27.1739	4	4	0.851137	4	1	4	2	EC
tr|A0A140N5T5|A0A140N5T5_ECOBD$Periplasmic	serine endoprotease DegP-like	5.76351	47176.1	4	9	0.190774	0.000123585	F211255	Q22693_Mix3-1A	193.97	14.5055	4	4	0.310488	4	4	2	3	EC
tr|A0A140N644|A0A140N644_ECOBD$Glutamate--cysteine	ligase	5.27253	58232.3	4	8	0.137381	8.8996e-05	F211259	Q22695_Mix3-3A	111.91	10.4247	3	3	0.179484	3	2	3	3	EC
tr|A0A140N6F6|A0A140N6F6_ECOBD$Oligopeptidase	A	5.11836	77103.6	4	9	0.116726	7.56157e-05	F211255	Q22693_Mix3-1A	109.31	6.32353	3	3	0.133278	3	3	3	3	EC
tr|A0A140N6K2|A0A140N6K2_ECOBD$N-succinylarginine	dihydrolase	5.73825	49282.9	4	5	0.101455	6.57232e-05	F211255	Q22693_Mix3-1A	121.62	8.50112	3	3	0.214959	3	3	1	1	EC
tr|A0A140N6Z6|A0A140N6Z6_ECOBD$30S	ribosomal protein S17	9.64047	9698.28	4	14	1.44355	0.000935142	F211259	Q22695_Mix3-3A	219.32	42.8571	3	3	2.42152	6	4	4	6	EC
tr|A0A140N737|A0A140N737_ECOBD$UPF0304	protein YfbU	6.0653	19523.5	4	4	0.204882	0.000132723	F211259	Q22695_Mix3-3A	83.26	17.6829	3	3	0.615257	3	0	1	3	EC
tr|A0A140N779|A0A140N779_ECOBD$Undecaprenyl-phosphate	4-deoxy-4-formamido-L-arabinose transferase	6.8043	36315.8	4	8	0.22029	0.000142705	F211255	Q22693_Mix3-1A	137.56	18.6335	4	4	0.418282	4	4	3	1	EC
tr|A0A140N793|A0A140N793_ECOBD$Chaperone	protein HscA	5.02068	65612.1	4	10	0.152411	9.87327e-05	F211255	Q22693_Mix3-1A	179.75	10.3896	4	4	0.276813	5	5	2	3	EC
tr|A0A140N7L9|A0A140N7L9_ECOBD$30S	ribosomal protein S11	11.3283	13836.4	4	11	0.795006	0.000515009	F211257	Q22694_Mix3-2A	218.3	24.8062	4	4	1.42516	4	4	4	3	EC
tr|A0A140N8D8|A0A140N8D8_ECOBD$Histidinol-phosphate	aminotransferase	5.00294	39393.3	4	11	0.279235	0.00018089	F211255	Q22693_Mix3-1A	146.81	12.9213	4	4	0.381817	4	4	4	3	EC
tr|A0A140N931|A0A140N931_ECOBD$N-succinylglutamate	5-semialdehyde dehydrogenase	5.43176	53067.3	4	8	0.150752	9.7658e-05	F211255	Q22693_Mix3-1A	197.52	13.2114	3	3	0.198049	3	3	2	3	EC
tr|A0A140N942|A0A140N942_ECOBD$GTPase	Der	5.5961	55001.4	4	9	0.163632	0.000106002	F211255	Q22693_Mix3-1A	90.61	8.57143	4	4	0.262113	4	4	3	2	EC
tr|A0A140N9F5|A0A140N9F5_ECOBD$Outer	membrane protein assembly factor BamB	4.71817	41831.3	4	9	0.21515	0.000139375	F211259	Q22695_Mix3-3A	252.54	14.5408	4	4	0.356466	4	2	3	4	EC
tr|A0A140N9R4|A0A140N9R4_ECOBD$Translation	initiation factor IF-3	9.53967	20551	4	12	0.583912	0.000378261	F211259	Q22695_Mix3-3A	193.73	30	3	3	0.575669	3	4	5	3	EC
tr|A0A140N9R6|A0A140N9R6_ECOBD$Exoribonuclease	2	5.43569	72430.2	4	8	0.110451	7.15509e-05	F211255	Q22693_Mix3-1A	193.07	7.6087	4	4	0.194146	4	4	1	3	EC
tr|A0A140N9Z7|A0A140N9Z7_ECOBD$NADH-quinone	oxidoreductase subunit F	6.44147	49260.9	4	10	0.203001	0.000131505	F211255	Q22693_Mix3-1A	98.45	11.236	4	4	0.296429	4	4	3	3	EC
tr|A0A140NAS1|A0A140NAS1_ECOBD$PTS	system, galactitol-specific IIC subunit	9.31951	48333.2	4	15	0.310346	0.000201044	F211255	Q22693_Mix3-1A	171.99	5.54324	4	4	0.486536	8	8	4	3	EC
tr|A0A140NB59|A0A140NB59_ECOBD$Phosphofructokinase		5.25167	32435.8	4	7	0.215811	0.000139803	F211255	Q22693_Mix3-1A	149.86	13.2686	3	3	0.339957	3	3	1	3	EC
tr|A0A140NBB5|A0A140NBB5_ECOBD$Alcohol	dehydrogenase zinc-binding domain protein	5.80113	37953.9	4	6	0.158087	0.000102409	F211255	Q22693_Mix3-1A	101.22	9.45559	3	3	0.286054	3	3	1	2	EC
tr|A0A140NBC5|A0A140NBC5_ECOBD$Glutamate	dehydrogenase	5.98224	48550.4	4	6	0.123583	8.00577e-05	F211255	Q22693_Mix3-1A	150.98	12.0805	3	3	0.218151	3	3	2	1	EC
tr|A0A140NBF0|A0A140NBF0_ECOBD$Superoxide	dismutase	5.58127	21252.5	4	8	0.376426	0.000243851	F211259	Q22695_Mix3-3A	246.76	34.1969	5	5	1.08544	4	2	2	4	EC
tr|A0A140NBG5|A0A140NBG5_ECOBD$ATP-dependent	Clp protease, ATP-binding subunit clpA	5.91057	84158.9	4	8	0.0950583	6.15792e-05	F211255	Q22693_Mix3-1A	156.7	5.01319	4	4	0.165192	4	4	2	2	EC
tr|A0A140NBG7|A0A140NBG7_ECOBD$Fumarate	hydratase class II	6.12245	50487.7	4	5	0.099034	6.41547e-05	F211255	Q22693_Mix3-1A	115.55	9.63597	4	2	0.37272	2	2	1	2	EC
tr|A0A140NC67|A0A140NC67_ECOBD$Phosphoglucomutase,	alpha-D-glucose phosphate-specific	5.42905	58356.4	4	8	0.137089	8.88067e-05	F211259	Q22695_Mix3-3A	161.25	6.59341	3	3	0.179119	3	3	2	3	EC
tr|A0A140NCH2|A0A140NCH2_ECOBD$Oligopeptide/dipeptide	ABC transporter, ATPase subunit	7.64706	37157.6	4	6	0.161474	0.000104604	F211255	Q22693_Mix3-1A	107.97	7.18563	2	2	0.186668	2	2	2	2	EC
tr|A0A140NCS6|A0A140NCS6_ECOBD$Ubiquinol	oxidase subunit 2	6.50618	34932.6	4	9	0.257639	0.0001669	F211259	Q22695_Mix3-3A	162.74	26.6667	4	4	0.438418	4	2	3	4	EC
tr|A0A140NCT8|A0A140NCT8_ECOBD$Dihydroxyacetone	kinase, phosphotransfer subunit	4.61148	51416.3	4	7	0.136144	8.81946e-05	F211259	Q22695_Mix3-3A	124.08	13.3475	3	3	0.20496	3	2	2	3	EC
tr|A0A140NDR7|A0A140NDR7_ECOBD$UDP-N-acetylmuramate--L-alanyl-gamma-D-glutamyl-meso-2,6-diaminoheptandioate	ligase	5.5459	49847.1	4	6	0.120368	7.7975e-05	F211257	Q22694_Mix3-2A	129.46	8.53392	3	3	0.211858	3	1	3	2	EC
tr|A0A140NE23|A0A140NE23_ECOBD$Asparagine	synthase (Glutamine-hydrolyzing)	5.5503	62635.1	4	9	0.143689	9.30828e-05	F211255	Q22693_Mix3-1A	116.18	7.03971	3	3	0.165952	3	3	3	3	EC
tr|A0A140NEW5|A0A140NEW5_ECOBD$Aminotransferase		5.31777	43494.1	4	7	0.160941	0.000104259	F211259	Q22695_Mix3-3A	134.64	9.3199	3	3	0.246165	3	3	1	3	EC
tr|A0A140NF32|A0A140NF32_ECOBD$50S	ribosomal protein L11	9.64062	14865.9	4	14	0.941754	0.000610073	F211255	Q22693_Mix3-1A	265.26	38.7324	6	4	2.47005	5	5	4	5	EC
tr|A0A140NFU3|A0A140NFU3_ECOBD$30S	ribosomal protein S20	11.1825	9678.32	4	17	1.7565	0.00113787	F211255	Q22693_Mix3-1A	203.81	44.8276	4	4	5.3289	6	6	6	5	EC
tr|A0A140NGG3|A0A140NGG3_ECOBD$Two	component transcriptional regulator, winged helix family	5.21247	27274.9	4	16	0.586619	0.000380015	F211257	Q22694_Mix3-2A	255.77	22.6891	4	4	1.00151	7	5	7	4	EC
tr|A0A140NI72|A0A140NI72_ECOBD$Ketol-acid	reductoisomerase (NADP(+))	5.20378	54034.3	4	10	0.185068	0.000119888	F211255	Q22693_Mix3-1A	164.96	10.998	4	4	0.267474	4	4	2	4	EC
tr|A0A140SS30|A0A140SS30_ECOBD$Elongation	factor P	4.89692	20578.4	4	8	0.388757	0.000251839	F211257	Q22694_Mix3-2A	141.92	15.9574	3	3	0.575669	3	3	3	2	EC
AAB91597.1	SpaF [Bacillus subtilis subsp. spizizenii ATCC 6633]	7.86584	27221.6	3	5	0.183678	0.000118988	F211255	Q22693_Mix3-1A	101.68	13.3603	3	3	0.414747	3	3	2	0	BS
CAD23199.1	ywiA protein [Bacillus subtilis]	6.07895	51512.5	3	6	0.116477	7.54542e-05	F211259	Q22695_Mix3-3A	110.01	6.25	3	3	0.204484	3	2	1	3	BS
DAA07191.1	TPA: chaperone protein HSP26 [Saccharomyces cerevisiae S288C]	5.31276	23865.1	3	5	0.209511	0.000135722	F211259	Q22695_Mix3-3A	79.91	15.8879	2	2	0.300026	2	1	2	2	SC
DAA07444.1	TPA: glucokinase [Saccharomyces cerevisiae S288C]	5.79545	55342.3	3	4	0.0722774	4.68217e-05	F211259	Q22695_Mix3-3A	94.25	7.4	3	3	0.189527	3	0	1	3	SC
DAA08179.1	TPA: lipid-binding protein PIL1 [Saccharomyces cerevisiae S288C]	4.54094	38326	3	6	0.156552	0.000101415	F211259	Q22695_Mix3-3A	181.25	11.7994	3	3	0.282395	3	2	1	3	SC
EFG90272.1	hypothetical protein BSU6633_18882 [Bacillus subtilis subsp. spizizenii ATCC 6633]	4.80506	25358.3	3	6	0.236609	0.000153276	F211257	Q22694_Mix3-2A	117.19	23.2759	2	2	0.28139	2	2	2	2	BS
EFG90420.1	4-hydroxy-3-methylbut-2-enyl diphosphate reductase [Bacillus subtilis subsp. spizizenii ATCC 6633]	5.6809	34906.2	3	6	0.171889	0.000111351	F211257	Q22694_Mix3-2A	141.93	10.1911	2	2	0.199341	2	2	2	2	BS
EFG90423.1	endonuclease IV [Bacillus subtilis subsp. spizizenii ATCC 6633]	5.52663	32929.7	3	4	0.121471	7.86894e-05	F211259	Q22695_Mix3-3A	87.16	7.09459	2	2	0.212309	2	1	1	2	BS
EFG90435.1	transpeptidase (penicillin-binding protein 2A) [Bacillus subtilis subsp. spizizenii ATCC 6633]	8.99941	80340.6	3	3	0.037341	2.41897e-05	F211255	Q22693_Mix3-1A	106.87	3.63128	2	2	0.0833974	2	2	1	0	BS
EFG90436.1	phosphate ABC transporter (binding lipoprotein) [Bacillus subtilis subsp. spizizenii ATCC 6633]	4.85173	31648.9	3	5	0.157983	0.000102342	F211255	Q22693_Mix3-1A	59.95	12.3333	2	2	0.221096	2	2	2	1	BS
EFG90516.1	response regulator [Bacillus subtilis subsp. spizizenii ATCC 6633]	6.00907	29672.5	3	8	0.26961	0.000174655	F211259	Q22695_Mix3-3A	129.63	8.2397	2	2	0.376051	3	1	4	3	BS
EFG90567.1	pantothenate kinase [Bacillus subtilis subsp. spizizenii ATCC 6633]	6.43452	36615.2	3	5	0.136555	8.84614e-05	F211259	Q22695_Mix3-3A	76.26	7.21003	2	2	0.189683	2	1	2	2	BS
EFG90595.1	DNA repair protein RadA [Bacillus subtilis subsp. spizizenii ATCC 6633]	7.62529	49411.6	3	7	0.141667	9.17726e-05	F211259	Q22695_Mix3-3A	94.84	4.80349	3	3	0.213915	3	1	3	3	BS
EFG90609.1	transcription antitermination protein NusG [Bacillus subtilis subsp. spizizenii ATCC 6633]	5.4314	20113.3	3	11	0.546901	0.000354285	F211255	Q22693_Mix3-1A	174.16	20.904	3	3	0.857171	4	4	2	5	BS
EFG90646.1	methionine aminopeptidase [Bacillus subtilis subsp. spizizenii ATCC 6633]	6.36868	27392.2	3	9	0.328561	0.000212843	F211259	Q22695_Mix3-3A	133.11	12.9032	3	3	0.585312	4	2	3	4	BS
EFG90708.1	putative FAD-dependent disulfide oxidoreductase [Bacillus subtilis subsp. spizizenii ATCC 6633]	6.32641	36292.6	3	8	0.220431	0.000142796	F211257	Q22694_Mix3-2A	158.82	12.3457	3	3	0.300656	3	2	3	3	BS
EFG90782.1	putative phosphotransferase system enzyme IIA component [Bacillus subtilis subsp. spizizenii ATCC 6633]	5.60898	17938.5	3	7	0.390223	0.000252788	F211259	Q22695_Mix3-3A	163.35	27.381	3	3	0.680616	4	1	2	4	BS
EFG90794.1	hypothetical protein BSU6633_17691 [Bacillus subtilis subsp. spizizenii ATCC 6633]	4.73641	11772.8	3	7	0.594591	0.000385179	F211259	Q22695_Mix3-3A	140.85	34.5794	3	3	1.78846	4	2	1	4	BS
EFG90846.1	proline oxidase [Bacillus subtilis subsp. spizizenii ATCC 6633]	7.66894	35240.9	3	6	0.170257	0.000110293	F211255	Q22693_Mix3-1A	140.11	7.54098	2	2	0.197332	2	2	2	2	BS
EFG90865.1	putative ABC transporter (binding lipoprotein) [Bacillus subtilis subsp. spizizenii ATCC 6633]	8.57923	31166	3	6	0.192517	0.000124714	F211259	Q22695_Mix3-3A	106.95	9.54064	3	3	0.356382	3	1	2	3	BS
EFG90927.1	copper resistance protein [Bacillus subtilis subsp. spizizenii ATCC 6633]	9.57923	59754.9	3	4	0.0669401	4.33641e-05	F211255	Q22693_Mix3-1A	84.75	6.4695	2	2	0.113191	2	2	0	2	BS
EFG90971.1	manganese transport protein MntH [Bacillus subtilis subsp. spizizenii ATCC 6633]	9.5182	45502.1	3	15	0.329655	0.000213553	F211255	Q22693_Mix3-1A	142.68	6.83962	3	3	0.420432	6	6	5	4	BS
EFG91129.1	putative integral inner membrane protein; putative exporter subunit [Bacillus subtilis subsp. spizizenii ATCC 6633]	4.65279	22319.4	3	5	0.224021	0.000145122	F211257	Q22694_Mix3-2A	122.64	13.3333	2	2	0.521826	3	1	3	1	BS
EFG91151.1	putative amidohydrolase [Bacillus subtilis subsp. spizizenii ATCC 6633]	5.47807	60152.1	3	9	0.149621	9.69251e-05	F211257	Q22694_Mix3-2A	103.94	4.48343	3	3	0.173473	3	3	3	3	BS
EFG91227.1	putative membrane protein; acid tolerance protein [Bacillus subtilis subsp. spizizenii ATCC 6633]	6.60285	13102	3	9	0.686917	0.000444989	F211257	Q22694_Mix3-2A	121.88	27.9661	2	2	1.00572	3	2	3	4	BS
EFG91260.1	putative oxidoreductase [Bacillus subtilis subsp. spizizenii ATCC 6633]	5.04398	34645	3	7	0.202049	0.000130889	F211257	Q22694_Mix3-2A	107.51	9.39394	3	3	0.31569	3	2	3	2	BS
EFG91262.1	phosphatase [Bacillus subtilis subsp. spizizenii ATCC 6633]	5.78687	22038.2	3	8	0.363006	0.000235157	F211259	Q22695_Mix3-3A	124.57	17.0984	3	3	0.764779	4	1	3	4	BS
EFG91295.1	DNA ATP-dependent repair enzyme [Bacillus subtilis subsp. spizizenii ATCC 6633]	5.48896	128642	3	4	0.031094	2.01429e-05	F211255	Q22693_Mix3-1A	155.61	3.18584	3	3	0.0782467	3	3	1	0	BS
EFG91332.1	putative nucleotide-binding protein [Bacillus subtilis subsp. spizizenii ATCC 6633]	9.17551	18162.9	3	5	0.275287	0.000178332	F211257	Q22694_Mix3-2A	106.54	18.4049	2	2	0.407851	2	1	2	2	BS
EFG91340.1	putative phosphatase [Bacillus subtilis subsp. spizizenii ATCC 6633]	4.92621	30910.3	3	8	0.258813	0.000167661	F211257	Q22694_Mix3-2A	135.91	14.0741	3	3	0.359274	4	2	4	2	BS
EFG91341.1	putative hydrolase [Bacillus subtilis subsp. spizizenii ATCC 6633]	5.60029	29131.1	3	6	0.205965	0.000133425	F211255	Q22693_Mix3-1A	66.02	7.45098	2	2	0.242033	2	2	2	2	BS
EFG91372.1	oligopeptide ABC transporter (permease) [Bacillus subtilis subsp. spizizenii ATCC 6633]	9.73831	33567	3	5	0.148956	9.64942e-05	F211255	Q22693_Mix3-1A	99.19	6.88525	2	2	0.207803	2	2	2	1	BS
EFG91488.1	transcriptional regulator for iron transport and metabolism [Bacillus subtilis subsp. spizizenii ATCC 6633]	5.38616	17416.8	3	7	0.40191	0.000260359	F211259	Q22695_Mix3-3A	129.55	23.4899	3	3	0.70739	3	1	3	3	BS
EFG91494.1	L-asparaginase [Bacillus subtilis subsp. spizizenii ATCC 6633]	4.65105	36459.3	3	6	0.164567	0.000106607	F211257	Q22694_Mix3-2A	127.88	9.72644	3	3	0.298624	3	1	3	2	BS
EFG91647.1	blue light GTP-binding receptor [Bacillus subtilis subsp. spizizenii ATCC 6633]	5.00856	29017.2	3	5	0.172312	0.000111624	F211259	Q22695_Mix3-3A	83.47	11.1111	2	2	0.243033	2	1	2	2	BS
EFG91661.1	dithiobiotin synthetase [Bacillus subtilis subsp. spizizenii ATCC 6633]	5.97615	25001.1	3	3	0.119995	7.77332e-05	F211259	Q22695_Mix3-3A	121.87	16.4502	3	3	0.45747	3	0	0	3	BS
EFG91663.1	cytochrome P450 for pimelic acid formation for biotin biosynthesis [Bacillus subtilis subsp. spizizenii ATCC 6633]	6.71725	44987.1	3	5	0.111143	7.19989e-05	F211257	Q22694_Mix3-2A	91.81	5.56962	2	2	0.152281	2	2	2	1	BS
EFG91770.1	primosomal protein DnaI [Bacillus subtilis subsp. spizizenii ATCC 6633]	5.89861	35987	3	4	0.111151	7.20043e-05	F211259	Q22695_Mix3-3A	77.28	15.1125	3	3	0.302716	3	0	1	3	BS
EFG91837.1	bifunctional 2',3'-cyclic nucleotide 2'-phosphodiesterase/3'-nucleotidase precursor protein [Bacillus subtilis subsp. spizizenii ATCC 6633]	4.87509	154337	3	3	0.019438	1.2592e-05	F211255	Q22693_Mix3-1A	117.69	3.82436	3	3	0.0648525	3	3	0	0	BS
EFG91857.1	histidine phosphokinase/phophatase, putative [Bacillus subtilis subsp. spizizenii ATCC 6633]	5.9072	37319	3	5	0.13398	8.67929e-05	F211259	Q22695_Mix3-3A	104.88	11.9266	3	3	0.290762	3	1	1	3	BS
EFG91943.1	methionine ABC transporter (ATP-binding protein) [Bacillus subtilis subsp. spizizenii ATCC 6633]	6.05063	37893.9	3	6	0.158337	0.000102571	F211255	Q22693_Mix3-1A	132.39	10.2639	3	3	0.286054	3	3	2	1	BS
EFG91993.1	hypothetical protein BSU6633_11790 [Bacillus subtilis subsp. spizizenii ATCC 6633]	4.70631	16715.5	3	4	0.239299	0.000155019	F211257	Q22694_Mix3-2A	114.5	21.5278	2	2	0.447977	2	0	2	2	BS
EFG92093.1	putative stress response protein [Bacillus subtilis subsp. spizizenii ATCC 6633]	4.32528	30772.1	3	5	0.162485	0.000105259	F211255	Q22693_Mix3-1A	91.86	12.4088	2	2	0.227956	2	2	2	1	BS
EFG92102.1	isopropylmalate isomerase large subunit [Bacillus subtilis subsp. spizizenii ATCC 6633]	5.96792	52373.4	3	4	0.0763746	4.94759e-05	F211259	Q22695_Mix3-3A	98.4	4.87288	3	3	0.201215	3	0	1	3	BS
EFG92402.1	alanine-anticapsin ligase [Bacillus subtilis subsp. spizizenii ATCC 6633]	4.80517	52320.5	3	8	0.152904	9.90519e-05	F211257	Q22694_Mix3-2A	110.22	7.41525	3	3	0.276912	4	3	4	1	BS
EFG92442.1	extracellular serine protease [Bacillus subtilis subsp. spizizenii ATCC 6633]	5.86436	85436.2	3	5	0.0585232	3.79116e-05	F211257	Q22694_Mix3-2A	109.75	3.84615	3	3	0.119679	3	1	3	1	BS
EFG92469.1	antibiotic transport system ATP-binding protein [Bacillus subtilis subsp. spizizenii ATCC 6633]	7.85271	23963.7	3	8	0.333838	0.000216262	F211255	Q22693_Mix3-1A	134.84	6.48148	2	2	0.300026	2	2	3	3	BS
EFG92477.1	methyltransferase [Bacillus subtilis subsp. spizizenii ATCC 6633]	9.02978	44228	3	5	0.113051	7.32348e-05	F211255	Q22693_Mix3-1A	104.19	7.8481	3	3	0.241448	3	3	1	1	BS
EFG92478.1	putative lyase [Bacillus subtilis subsp. spizizenii ATCC 6633]	4.62462	14510.2	3	5	0.344585	0.000223224	F211255	Q22693_Mix3-1A	172.5	37.3016	3	3	0.888127	3	3	2	0	BS
EFG92496.1	putative D-alanine esterase for lipoteichoic acid and wall teichoic acid synthesis [Bacillus subtilis subsp. spizizenii ATCC 6633]	9.50527	44675.9	3	6	0.1343	8.70005e-05	F211259	Q22695_Mix3-3A	120.46	9.18367	3	3	0.238833	3	2	1	3	BS
EFG92601.1	hypothetical protein BSU6633_08271 [Bacillus subtilis subsp. spizizenii ATCC 6633]	4.45726	19972	3	5	0.25035	0.000162178	F211255	Q22693_Mix3-1A	137.39	17.4419	2	2	0.367294	2	2	1	2	BS
EFG92604.1	hypothetical protein BSU6633_08286 [Bacillus subtilis subsp. spizizenii ATCC 6633]	5.30724	18911.3	3	5	0.264393	0.000171275	F211257	Q22694_Mix3-2A	96.86	21.25	2	2	0.389064	2	1	2	2	BS
EFG92641.1	pseudouridylate synthase [Bacillus subtilis subsp. spizizenii ATCC 6633]	5.5182	33819	3	4	0.118277	7.66202e-05	F211257	Q22694_Mix3-2A	81.51	10.8911	2	2	0.206343	2	1	2	1	BS
EFG92652.1	(phospho)adenosine phosphosulfate reductase [Bacillus subtilis subsp. spizizenii ATCC 6633]	5.70896	26940.4	3	7	0.259832	0.000168321	F211257	Q22694_Mix3-2A	112.77	5.5794	2	2	0.263737	2	2	2	3	BS
EFG92657.1	sirohydrochlorin ferrochelatase [Bacillus subtilis subsp. spizizenii ATCC 6633]	6.00002	28697.8	3	6	0.209075	0.00013544	F211255	Q22693_Mix3-1A	114.55	18.3908	3	3	0.390981	3	3	1	2	BS
EFG92663.1	guanylate kinase [Bacillus subtilis subsp. spizizenii ATCC 6633]	4.9258	23258.9	3	7	0.300961	0.000194964	F211259	Q22695_Mix3-3A	145.38	17.1569	3	3	0.498474	3	2	2	3	BS
EFG92676.1	50S ribosomal protein L28 [Bacillus subtilis subsp. spizizenii ATCC 6633]	11.7595	6804.81	3	8	1.17564	0.000761585	F211257	Q22694_Mix3-2A	84.435	35.4839	3	3	2.55736	3	2	3	3	BS
EFG92684.1	malonyl CoA-acyl carrier protein transacylase [Bacillus subtilis subsp. spizizenii ATCC 6633]	4.9854	34107.9	3	4	0.117275	7.59714e-05	F211257	Q22694_Mix3-2A	95.87	16.4038	3	3	0.321428	3	1	3	0	BS
EFG92719.1	putative kinesin-like protein [Bacillus subtilis subsp. spizizenii ATCC 6633]	8.84167	22176.9	3	6	0.270552	0.000175265	F211257	Q22694_Mix3-2A	103.05	22.549	3	3	0.528006	3	1	3	2	BS
EFG92725.1	flagellar motor switch protein FliM [Bacillus subtilis subsp. spizizenii ATCC 6633]	4.89646	37505.2	3	8	0.213304	0.000138179	F211259	Q22695_Mix3-3A	106.97	11.747	3	3	0.403999	4	2	2	4	BS
EFG92789.1	YmdB [Bacillus subtilis subsp. spizizenii ATCC 6633]	6.45854	29286.3	3	4	0.136583	8.84791e-05	F211259	Q22695_Mix3-3A	37.55	2.65152	1	1	0.11402	2	1	1	2	BS
EFG92797.1	DNA mismatch repair protein [Bacillus subtilis subsp. spizizenii ATCC 6633]	5.59819	70444.3	3	5	0.0709781	4.598e-05	F211255	Q22693_Mix3-1A	93.07	2.86624	2	2	0.0954905	2	2	1	2	BS
EFG92808.1	acetyl-S-AcpK beta-ketothioester polyketide intermediate transferase [Bacillus subtilis subsp. spizizenii ATCC 6633]	5.36495	46762	3	8	0.171079	0.000110826	F211259	Q22695_Mix3-3A	164.74	7.38095	3	3	0.227144	3	3	2	3	BS
EFG92941.1	bacteriophage SPP1 receptor [Bacillus subtilis subsp. spizizenii ATCC 6633]	4.46744	118827	3	5	0.0420779	2.72583e-05	F211259	Q22695_Mix3-3A	163.325	3.15692	3	3	0.0848968	3	1	1	3	BS
EFG92970.1	two-component response regulator (YufL) [Bacillus subtilis subsp. spizizenii ATCC 6633]	6.00488	26919.2	3	5	0.185741	0.000120324	F211259	Q22695_Mix3-3A	126.25	20	3	3	0.420644	3	1	1	3	BS
EFG93080.1	putative epimerase [Bacillus subtilis subsp. spizizenii ATCC 6633]	5.59727	37199.7	3	12	0.322583	0.000208971	F211257	Q22694_Mix3-2A	123.55	10.1538	3	3	0.406777	4	4	4	4	BS
EFG93230.1	peptidoglycan hydrolase (cell wall-binding d,l-endopeptidase) [Bacillus subtilis subsp. spizizenii ATCC 6633]	9.98602	44006.7	3	5	0.113619	7.36031e-05	F211255	Q22693_Mix3-1A	124.74	7.78589	3	2	0.242777	2	2	2	1	BS
EFG93283.1	putative oxidoreductase [Bacillus subtilis subsp. spizizenii ATCC 6633]	5.58552	39977.4	3	3	0.0750425	4.86129e-05	F211259	Q22695_Mix3-3A	54.5	5.02793	2	2	0.172414	2	1	0	2	BS
EFG93327.1	ribose ABC transporter (ATP-binding protein) [Bacillus subtilis subsp. spizizenii ATCC 6633]	6.03325	54474.6	3	6	0.110143	7.13513e-05	F211255	Q22693_Mix3-1A	141.78	4.25963	2	2	0.124751	2	2	2	2	BS
EFG93403.1	cell-division ABC transporter (ATP-binding protein) [Bacillus subtilis subsp. spizizenii ATCC 6633]	7.84596	25558.7	3	9	0.352131	0.000228112	F211257	Q22694_Mix3-2A	137.87	14.0351	3	3	0.445992	4	2	4	3	BS
EFG93431.1	pyrophosphatase PpaX [Bacillus subtilis subsp. spizizenii ATCC 6633]	4.73079	23992.1	3	6	0.250082	0.000162005	F211255	Q22693_Mix3-1A	107.05	15.7407	2	2	0.298506	2	2	2	2	BS
EFG93448.1	secreted cell wall DL-endopeptidase [Bacillus subtilis subsp. spizizenii ATCC 6633]	6.08171	50646.8	3	5	0.098723	6.39532e-05	F211259	Q22695_Mix3-3A	94.71	7.88913	2	2	0.134477	2	1	2	2	BS
EFG93515.1	putative iron-sulfur heterodisulfide reductase [Bacillus subtilis subsp. spizizenii ATCC 6633]	5.89881	26256.9	3	9	0.342767	0.000222046	F211259	Q22695_Mix3-3A	162.99	15.5462	3	3	0.43295	3	3	3	3	BS
EFG93561.1	phosphoribosylformylglycinamidine synthase II [Bacillus subtilis subsp. spizizenii ATCC 6633]	4.72358	80120.2	3	7	0.0873687	5.65979e-05	F211257	Q22694_Mix3-2A	126.98	5.79515	3	3	0.128041	3	2	3	2	BS
EFG93570.1	adenine deaminase [Bacillus subtilis subsp. spizizenii ATCC 6633]	5.77511	66493.7	3	7	0.105273	6.81965e-05	F211255	Q22693_Mix3-1A	64.25	3.10345	2	2	0.101264	2	2	2	3	BS
EFG93600.1	hypothetical protein BSU6633_03532 [Bacillus subtilis subsp. spizizenii ATCC 6633]	4.48983	26311.1	3	12	0.456082	0.000295452	F211259	Q22695_Mix3-3A	149.85	28.0335	3	3	0.612348	5	3	4	5	BS
EFG93791.1	putative monooxygenase [Bacillus subtilis subsp. spizizenii ATCC 6633]	5.91952	49323.2	3	6	0.121647	7.88033e-05	F211257	Q22694_Mix3-2A	161.91	9.97732	3	3	0.214436	3	1	3	2	BS
EFG93807.1	putative sugar-phosphate epimerase/isomerase [Bacillus subtilis subsp. spizizenii ATCC 6633]	4.85291	31647.9	3	6	0.189586	0.000122815	F211259	Q22695_Mix3-3A	148.12	7.19424	2	2	0.221096	2	2	2	2	BS
EFG93857.1	hypothetical protein BSU6633_02534 [Bacillus subtilis subsp. spizizenii ATCC 6633]	6.47183	67873.8	3	5	0.0736661	4.77213e-05	F211255	Q22693_Mix3-1A	62.74	3.7225	2	2	0.0992078	2	2	2	1	BS
EFG93930.1	site-specific DNA-binding protein [Bacillus subtilis subsp. spizizenii ATCC 6633]	6.63786	32169.4	3	7	0.217598	0.000140961	F211257	Q22694_Mix3-2A	133.92	14.539	3	3	0.34392	3	2	3	2	BS
EFG93934.1	16S rRNA methyltransferase GidB [Bacillus subtilis subsp. spizizenii ATCC 6633]	6.54483	26969.1	3	4	0.148318	9.60812e-05	F211259	Q22695_Mix3-3A	87.49	13.3891	3	3	0.420644	3	0	1	3	BS
EFG93966.1	putative Pit accessory protein [Bacillus subtilis subsp. spizizenii ATCC 6633]	5.0789	23829.2	3	6	0.251792	0.000163112	F211259	Q22695_Mix3-3A	93.97	20.4878	3	3	0.4849	3	2	1	3	BS
EFG93972.1	membrane bound serine protease Do, quality control protease (heat-shock protein) [Bacillus subtilis subsp. spizizenii ATCC 6633]	4.80205	47775	3	5	0.104657	6.77975e-05	F211255	Q22693_Mix3-1A	135.1	8.62832	3	3	0.221996	3	3	1	1	BS
EFG94049.1	acireductone dioxygenase (Ni2+ or Fe2+-requiring) [Bacillus subtilis subsp. spizizenii ATCC 6633]	4.64645	20713.4	3	8	0.386223	0.000250197	F211255	Q22693_Mix3-1A	123.14	17.4157	3	3	0.571985	4	4	2	2	BS
EFG94087.1	penicillin-binding enzyme for formation of rod-shaped peptidoglycan cell wall [Bacillus subtilis subsp. spizizenii ATCC 6633]	7.18369	79346.2	3	3	0.037809	2.44929e-05	F211257	Q22694_Mix3-2A	55.98	4.81586	2	2	0.0844794	2	1	2	0	BS
EFG94097.1	hypothetical protein BSU6633_01439 [Bacillus subtilis subsp. spizizenii ATCC 6633]	4.65524	47959	3	7	0.145958	9.45524e-05	F211259	Q22695_Mix3-3A	139.195	9.09091	3	3	0.220884	3	2	2	3	BS
EFG94119.1	molybdopterin synthase (large subunit) [Bacillus subtilis subsp. spizizenii ATCC 6633]	4.95887	17756.1	3	6	0.337912	0.000218901	F211259	Q22695_Mix3-3A	149.5	22.293	3	3	0.691083	3	2	1	3	BS
EFG94139.1	hypothetical protein BSU6633_00430 [Bacillus subtilis subsp. spizizenii ATCC 6633]	4.98862	31204	3	4	0.128189	8.30413e-05	F211259	Q22695_Mix3-3A	148.4	11.2727	3	3	0.354953	3	0	1	3	BS
EFG94146.1	metal-dependent DNase [Bacillus subtilis subsp. spizizenii ATCC 6633]	5.09873	29141.8	3	5	0.171575	0.000111147	F211259	Q22695_Mix3-3A	87.71	11.7647	3	3	0.384203	3	1	1	3	BS
EFG94156.1	regulatory protein SpoVG [Bacillus subtilis subsp. spizizenii ATCC 6633]	5.2506	10856.5	3	11	1.01322	0.000656371	F211257	Q22694_Mix3-2A	189.76	38.1443	3	3	2.04407	4	3	4	4	BS
EFG94160.1	50S ribosomal protein L25/general stress protein Ctc [Bacillus subtilis subsp. spizizenii ATCC 6633]	4.45108	22257.2	3	17	0.763796	0.000494791	F211259	Q22695_Mix3-3A	210.02	20.9756	3	3	1.02023	6	4	7	6	BS
EFG94218.1	methionine sulfoxide reductase B [Bacillus subtilis subsp. spizizenii ATCC 6633]	5.25234	16657	3	5	0.300173	0.000194454	F211257	Q22694_Mix3-2A	101.41	20.1389	2	2	0.447977	2	1	2	2	BS
EFG94264.1	5-keto-4-deoxyuronate isomerase [Bacillus subtilis subsp. spizizenii ATCC 6633]	5.41325	31005.1	3	5	0.161264	0.000104468	F211259	Q22695_Mix3-3A	109.74	11.6364	3	3	0.357822	3	1	1	3	BS
pdb|3U5C|D	Chain D, s Ribosomal Protein S3	9.42215	26486.2	3	7	0.264289	0.000171208	F211257	Q22694_Mix3-2A	134.56	22.0833	3	3	0.42877	3	2	3	2	SC
pdb|3U5C|T	Chain T, s Ribosomal Protein S19-a	9.61409	15907.3	3	5	0.314321	0.000203619	F211259	Q22695_Mix3-3A	132.96	19.4444	2	2	0.472999	2	2	1	2	SC
pdb|4OZ5|A	Chain A, Bacillus Subtilis Hmob	5.74761	17784.1	3	9	0.50607	0.000327835	F211257	Q22694_Mix3-2A	128	29.6774	3	3	1.00637	5	2	5	2	BS
pdb|5Y81|G	Chain G, Actin	5.44316	41662.8	3	4	0.0960088	6.2195e-05	F211259	Q22695_Mix3-3A	79.5	5.33333	2	2	0.165138	2	1	1	2	SC
sp|P06106.3|CYSD_YEAST	RecName: Full=Homocysteine/cysteine synthase; AltName: Full=O-acetylserine/O-acetylhomoserine sulfhydrylase; Short=OAS-OAH SHLase; Short=OAS-OAH sulfhydrylase	5.97396	48641.7	3	6	0.123351	7.99074e-05	F211259	Q22695_Mix3-3A	157.26	9.00901	3	3	0.217612	3	2	1	3	SC
sp|P06168.1|ILV5_YEAST	RecName: Full=Ketol-acid reductoisomerase, mitochondrial; AltName: Full=Acetohydroxy-acid reductoisomerase; AltName: Full=Alpha-keto-beta-hydroxylacyl reductoisomerase; Flags: Precursor	9.10415	44340.7	3	3	0.067658	4.38292e-05	F211259	Q22695_Mix3-3A	48.15	3.79747	1	1	0.0745649	1	1	1	1	SC
sp|P0C0W9.2|RL11A_YEAST	RecName: Full=60S ribosomal protein L11-A; AltName: Full=L16; AltName: Full=Large ribosomal subunit protein uL5-A; AltName: Full=RP39; AltName: Full=YL22	9.91901	19707.4	3	6	0.304454	0.000197227	F211255	Q22693_Mix3-1A	143.79	22.9885	3	3	0.606916	3	3	2	1	SC
tr|A0A140N2B1|A0A140N2B1_ECOBD$Glutathione-disulfide	reductase	5.63929	48711.6	3	4	0.0821159	5.31951e-05	F211259	Q22695_Mix3-3A	101.955	8.22222	2	2	0.140265	2	1	1	2	EC
tr|A0A140N394|A0A140N394_ECOBD$Two	component transcriptional regulator, winged helix family	6.36894	27384.2	3	7	0.255622	0.000165593	F211259	Q22695_Mix3-3A	137.77	16.7364	3	3	0.412817	3	2	2	3	EC
tr|A0A140N3Y7|A0A140N3Y7_ECOBD$Aldo/keto	reductase	6.26573	38475.6	3	4	0.103962	6.73471e-05	F211255	Q22693_Mix3-1A	69.11	5.20231	2	2	0.179808	2	2	0	2	EC
tr|A0A140N4F0|A0A140N4F0_ECOBD$Beta	sliding clamp	5.24978	40560.7	3	7	0.172581	0.000111799	F211255	Q22693_Mix3-1A	115.65	10.1093	3	3	0.265416	3	3	1	3	EC
tr|A0A140N4F2|A0A140N4F2_ECOBD$Cold-shock	DNA-binding domain protein	5.57811	7398.63	3	10	1.3516	0.000875575	F211255	Q22693_Mix3-1A	108	38.5714	2	2	2.26593	4	4	3	3	EC
tr|A0A140N508|A0A140N508_ECOBD$Bacterioferritin		4.6902	18483.3	3	7	0.37872	0.000245337	F211259	Q22695_Mix3-3A	114.16	20.2532	2	2	0.399583	2	2	3	2	EC
tr|A0A140N5S7|A0A140N5S7_ECOBD$50S	ribosomal protein L3 glutamine methyltransferase	4.59247	35019.5	3	4	0.114222	7.39937e-05	F211255	Q22693_Mix3-1A	92.76	9.35484	2	2	0.198667	2	2	0	2	EC
tr|A0A140N5X0|A0A140N5X0_ECOBD$UDP-N-acetylglucosamine	1-carboxyvinyltransferase	5.8088	44789.5	3	7	0.156287	0.000101243	F211255	Q22693_Mix3-1A	132.24	8.35322	3	3	0.238188	3	3	2	2	EC
tr|A0A140N690|A0A140N690_ECOBD$Glycine--tRNA	ligase alpha subunit	4.9442	34694.2	3	8	0.230586	0.000149375	F211255	Q22693_Mix3-1A	135.88	14.5215	4	3	0.579753	4	4	2	2	EC
tr|A0A140N6E7|A0A140N6E7_ECOBD$Peptide	chain release factor 2	4.64256	41195.3	3	5	0.121373	7.86261e-05	F211259	Q22695_Mix3-3A	85.41	6.84932	2	2	0.167017	3	1	1	3	EC
tr|A0A140N6F1|A0A140N6F1_ECOBD$Cytochrome-c3	hydrogenase	5.84279	62451.7	3	3	0.0480371	3.11187e-05	F211255	Q22693_Mix3-1A	108.13	7.23104	3	3	0.16658	3	3	0	0	EC
tr|A0A140N6N1|A0A140N6N1_ECOBD$Glycerol-3-phosphate	dehydrogenase	6.96399	56715.1	3	7	0.123424	7.99547e-05	F211255	Q22693_Mix3-1A	94.43	6.38723	3	3	0.184756	3	3	1	3	EC
tr|A0A140N6R8|A0A140N6R8_ECOBD$Cell	division protein DamX	5.68739	46032.3	3	3	0.0651717	4.22185e-05	F211255	Q22693_Mix3-1A	77.33	11.215	3	3	0.231315	3	3	0	0	EC
tr|A0A140N6V1|A0A140N6V1_ECOBD$Peptidyl-prolyl	cis-trans isomerase	4.85618	20839.7	3	9	0.431868	0.000279766	F211257	Q22694_Mix3-2A	214.42	17.3469	3	3	0.568347	3	3	3	3	EC
tr|A0A140N711|A0A140N711_ECOBD$50S	ribosomal protein L15	11.1849	14957.3	3	5	0.334285	0.000216551	F211259	Q22695_Mix3-3A	178.99	24.3056	3	3	0.854678	3	1	1	3	EC
tr|A0A140N770|A0A140N770_ECOBD$4-hydroxy-tetrahydrodipicolinate	synthase	5.98382	31264.1	3	6	0.191913	0.000124322	F211257	Q22694_Mix3-2A	73.76	9.93151	2	2	0.224474	3	1	3	2	EC
tr|A0A140N788|A0A140N788_ECOBD$Glutamate	synthase, small subunit	5.51482	51963	3	4	0.0769779	4.98667e-05	F211255	Q22693_Mix3-1A	191.43	6.14407	2	2	0.130876	2	2	0	2	EC
tr|A0A140N7A5|A0A140N7A5_ECOBD$Nucleoside	diphosphate kinase	5.54018	15453.8	3	7	0.452963	0.000293432	F211259	Q22695_Mix3-3A	143.83	34.2657	3	3	0.816178	3	4	0	3	EC
tr|A0A140N7C6|A0A140N7C6_ECOBD$NH(3)-dependent	NAD(+) synthetase	5.57499	30646.8	3	6	0.195779	0.000126827	F211255	Q22693_Mix3-1A	157.17	11.2727	3	3	0.362213	3	3	1	2	EC
tr|A0A140N7D8|A0A140N7D8_ECOBD$30S	ribosomal protein S16	10.5426	9184.95	3	12	1.30649	0.000846348	F211255	Q22693_Mix3-1A	128.74	58.5366	3	3	2.66286	5	5	3	4	EC
tr|A0A140N7K8|A0A140N7K8_ECOBD$30S	ribosomal protein S14	11.1629	11573.3	3	7	0.604842	0.00039182	F211255	Q22693_Mix3-1A	86.915	29.703	3	3	1.18764	3	3	2	2	EC
tr|A0A140N7W7|A0A140N7W7_ECOBD$Glutathionylspermidine	amidase	5.09704	70545.4	3	6	0.0850516	5.50969e-05	F211255	Q22693_Mix3-1A	91.755	6.78514	3	3	0.199759	4	4	0	2	EC
tr|A0A140N7Y1|A0A140N7Y1_ECOBD$Uncharacterized	protein	9.04624	11044.9	3	3	0.271619	0.000175956	F211259	Q22695_Mix3-3A	98.92	25.7426	2	2	0.726707	2	0	1	2	EC
tr|A0A140N811|A0A140N811_ECOBD$30S	ribosomal protein S15	10.4021	10262.5	3	12	1.16931	0.000757482	F211257	Q22694_Mix3-2A	110.243	26.9663	3	3	1.40258	5	3	5	4	EC
tr|A0A140N822|A0A140N822_ECOBD$Cytidine	deaminase	5.41949	31519.9	3	6	0.190356	0.000123314	F211255	Q22693_Mix3-1A	132.94	12.2449	2	2	0.352129	3	3	1	2	EC
tr|A0A140N8B4|A0A140N8B4_ECOBD$30S	ribosomal protein S21	11.1503	8494.72	3	4	0.47088	0.000305039	F211255	Q22693_Mix3-1A	103.43	40.8451	3	3	1.83783	3	3	1	0	EC
tr|A0A140N8N2|A0A140N8N2_ECOBD$Ferritin		4.76785	19411.4	3	14	0.721226	0.000467214	F211257	Q22694_Mix3-2A	144.57	24.8485	3	3	1.23344	6	4	6	4	EC
tr|A0A140N8N3|A0A140N8N3_ECOBD$UTP--glucose-1-phosphate	uridylyltransferase	5.10803	32921	3	5	0.151879	9.83879e-05	F211259	Q22695_Mix3-3A	106.22	7.94702	2	2	0.212309	2	1	2	2	EC
tr|A0A140N8V0|A0A140N8V0_ECOBD$dTDP-glucose	4,6-dehydratase	5.26982	40688.2	3	7	0.17204	0.000111448	F211259	Q22695_Mix3-3A	146.23	8.31025	3	3	0.264621	3	2	2	3	EC
tr|A0A140N8X2|A0A140N8X2_ECOBD$Two	component transcriptional regulator, winged helix family	5.09817	25519.3	3	8	0.313488	0.000203079	F211257	Q22694_Mix3-2A	137.7	15.2466	3	3	0.448242	3	2	3	3	EC
tr|A0A140N935|A0A140N935_ECOBD$Peptidoglycan-binding	LysM	5.70753	16026.3	3	6	0.374385	0.000242529	F211257	Q22694_Mix3-2A	109.6	18.7919	3	3	0.780929	3	1	3	2	EC
tr|A0A140N983|A0A140N983_ECOBD$Arginine--tRNA	ligase	5.32104	64641.8	3	8	0.123759	8.01717e-05	F211257	Q22694_Mix3-2A	166.34	6.93241	3	3	0.160506	3	3	3	2	EC
tr|A0A140N9C4|A0A140N9C4_ECOBD$17	kDa surface antigen	9.3558	15592.1	3	6	0.384811	0.000249283	F211255	Q22693_Mix3-1A	135.67	32.9032	3	3	0.808881	3	3	2	1	EC
tr|A0A140N9J2|A0A140N9J2_ECOBD$Uncharacterized	protein	4.37931	65610.1	3	5	0.0762078	4.93678e-05	F211255	Q22693_Mix3-1A	146.96	6.31399	3	3	0.157914	3	3	1	1	EC
tr|A0A140N9J8|A0A140N9J8_ECOBD$Transketolase		5.86262	72996.8	3	5	0.0684961	4.43721e-05	F211255	Q22693_Mix3-1A	194.45	5.84708	4	2	0.246229	3	3	1	1	EC
tr|A0A140N9R2|A0A140N9R2_ECOBD$Phosphoribosylformylglycinamidine	cyclo-ligase	4.83078	36849.7	3	3	0.0814118	5.2739e-05	F211255	Q22693_Mix3-1A	115.27	11.5942	2	2	0.188465	2	2	0	1	EC
tr|A0A140NA20|A0A140NA20_ECOBD$Dihydroxyacetone	kinase, DhaK subunit	4.81539	38191.1	3	9	0.235657	0.00015266	F211257	Q22694_Mix3-2A	112.73	11.5169	3	3	0.394563	4	3	4	2	EC
tr|A0A140NAC4|A0A140NAC4_ECOBD$PhoH	family protein	6.23808	40629.4	3	5	0.123064	7.97213e-05	F211255	Q22693_Mix3-1A	197.2	7.79944	2	2	0.169428	2	2	1	2	EC
tr|A0A140NAG2|A0A140NAG2_ECOBD$Aldehyde	Dehydrogenase	5.70513	53385.4	3	7	0.131122	8.49414e-05	F211259	Q22695_Mix3-3A	111.66	10.5051	3	3	0.197163	3	2	2	3	EC
tr|A0A140NAR3|A0A140NAR3_ECOBD$Cysteine--tRNA	ligase	5.32559	52150.7	3	3	0.0575256	3.72654e-05	F211259	Q22695_Mix3-3A	92.36	6.72451	2	2	0.130584	2	1	0	2	EC
tr|A0A140NAU7|A0A140NAU7_ECOBD$Ribosome-recycling	factor	6.43615	20625.9	3	8	0.387863	0.000251259	F211259	Q22695_Mix3-3A	123.75	20	3	3	0.833524	4	2	2	4	EC
tr|A0A140NB21|A0A140NB21_ECOBD$Putative	glucose-6-phosphate 1-epimerase	5.94006	32706.7	3	7	0.214023	0.000138645	F211259	Q22695_Mix3-3A	143.26	11.5646	3	3	0.337365	3	2	2	3	EC
tr|A0A140NB75|A0A140NB75_ECOBD$Delta-aminolevulinic	acid dehydratase	5.24988	35619.8	3	5	0.140371	9.09332e-05	F211259	Q22695_Mix3-3A	110	3.7037	2	2	0.306921	3	1	1	3	EC
tr|A0A140NBA0|A0A140NBA0_ECOBD$Probable	transcriptional regulatory protein YebC	4.71428	26419.9	3	6	0.227101	0.000147117	F211257	Q22694_Mix3-2A	152.42	16.6667	3	3	0.42877	3	1	3	2	EC
tr|A0A140NBN5|A0A140NBN5_ECOBD$3-hydroxydecanoyl-[acyl-carrier-protein]	dehydratase	6.12557	18956.7	3	5	0.263759	0.000170865	F211259	Q22695_Mix3-3A	92.99	17.4419	3	3	0.637131	4	0	1	4	EC
tr|A0A140NBR3|A0A140NBR3_ECOBD$Carbonic	anhydrase	6.16406	25080.8	3	6	0.239227	0.000154972	F211255	Q22693_Mix3-1A	143.26	15	3	3	0.45747	3	3	1	2	EC
tr|A0A140NBR4|A0A140NBR4_ECOBD$Chromosome	partition protein MukB	5.22407	170111	3	3	0.0176356	1.14244e-05	F211255	Q22693_Mix3-1A	102.4	1.54778	3	3	0.0587015	3	3	0	0	EC
tr|A0A140NBX8|A0A140NBX8_ECOBD$Cationic	amino acid ABC transporter, periplasmic binding protein	5.79193	26912.7	3	5	0.185786	0.000120353	F211255	Q22693_Mix3-1A	68.61	13.9918	2	2	0.263737	2	2	2	1	EC
tr|A0A140NC19|A0A140NC19_ECOBD$Uncharacterized	protein	5.06724	26891.7	3	4	0.148745	9.63577e-05	F211259	Q22695_Mix3-3A	184.89	13.7652	2	2	0.263737	2	2	0	2	EC
tr|A0A140NC34|A0A140NC34_ECOBD$Extracellular	solute-binding protein family 5	8.22198	56434.7	3	4	0.0708783	4.59154e-05	F211255	Q22693_Mix3-1A	47.98	4.10156	2	2	0.12015	2	2	2	0	EC
tr|A0A140NC71|A0A140NC71_ECOBD$Glycosyl	transferase, family 3-like protein	6.37737	35026.1	3	5	0.142751	9.24747e-05	F211259	Q22695_Mix3-3A	97.3	10	3	3	0.312344	3	1	1	3	EC
tr|A0A140NCB1|A0A140NCB1_ECOBD$Alcohol	dehydrogenase zinc-binding domain protein	8.66061	35149.5	3	4	0.113799	7.37199e-05	F211259	Q22695_Mix3-3A	159.61	17.1254	3	3	0.311244	3	1	0	3	EC
tr|A0A140NCT4|A0A140NCT4_ECOBD$Efflux	pump membrane transporter	5.38703	113501	3	3	0.0264315	1.71225e-05	F211255	Q22693_Mix3-1A	121.6	3.14585	2	2	0.0585015	2	2	1	0	EC
tr|A0A140NDJ2|A0A140NDJ2_ECOBD$2-methylcitrate	dehydratase	5.67743	53883.5	3	4	0.0742343	4.80893e-05	F211255	Q22693_Mix3-1A	94.26	4.7619	2	2	0.126092	2	2	0	2	EC
tr|A0A140NDJ4|A0A140NDJ4_ECOBD$Ribosomal	protein S12 methylthiotransferase RimO	5.30489	49550.4	3	12	0.242178	0.000156884	F211255	Q22693_Mix3-1A	125.97	10.4308	3	3	0.213397	4	4	4	4	EC
tr|A0A140NDK1|A0A140NDK1_ECOBD$Membrane-bound	PQQ-dependent dehydrogenase, glucose/quinate/shikimate family	5.39904	86721.8	3	4	0.0461245	2.98797e-05	F211255	Q22693_Mix3-1A	153.37	5.40201	3	3	0.117756	3	3	1	0	EC
tr|A0A140NDZ9|A0A140NDZ9_ECOBD$Succinate	dehydrogenase iron-sulfur subunit	6.80517	26708.3	3	6	0.22465	0.000145529	F211259	Q22695_Mix3-3A	158.35	14.7059	3	3	0.424668	3	2	1	3	EC
tr|A0A140NE35|A0A140NE35_ECOBD$GMP	reductase	6.10292	37373.8	3	8	0.214054	0.000138665	F211259	Q22695_Mix3-3A	135.17	8.93372	3	3	0.290762	3	2	3	3	EC
tr|A0A140NE46|A0A140NE46_ECOBD$Beta-lactamase		7.73769	43581.3	3	3	0.0688368	4.45928e-05	F211259	Q22695_Mix3-3A	48.16	8.5	2	2	0.157598	2	0	1	2	EC
tr|A0A140NEN6|A0A140NEN6_ECOBD$10	kDa chaperonin	5.14699	10380.6	3	10	0.963337	0.000624055	F211257	Q22694_Mix3-2A	148.6	42.268	3	3	2.18095	4	2	4	4	EC
tr|A0A140NEW8|A0A140NEW8_ECOBD$ATP-dependent	Clp protease proteolytic subunit	5.52249	23171.6	3	5	0.215781	0.000139784	F211255	Q22693_Mix3-1A	129.71	24.1546	3	3	0.501279	3	3	0	2	EC
tr|A0A140NFF3|A0A140NFF3_ECOBD$Phosphoheptose	isomerase	5.96593	20801.6	3	5	0.240366	0.00015571	F211259	Q22695_Mix3-3A	98.14	13.5417	2	2	0.349879	2	2	1	2	EC
tr|A0A140NFR6|A0A140NFR6_ECOBD$Chaperone	SurA	6.47771	47254.3	3	8	0.169297	0.000109671	F211259	Q22695_Mix3-3A	126.73	7.24299	3	3	0.224827	3	3	2	3	EC
tr|A0A140NFT6|A0A140NFT6_ECOBD$ATP	synthase subunit delta	4.94477	19320	3	4	0.20704	0.000134121	F211255	Q22693_Mix3-1A	95.7	14.1243	2	2	0.37908	2	2	1	1	EC
tr|A0A140NGE1|A0A140NGE1_ECOBD$Fructose-1,6-bisphosphatase	class 1	5.66506	36810.7	3	4	0.108664	7.03932e-05	F211255	Q22693_Mix3-1A	50.91	6.92771	2	2	0.188465	2	2	1	1	EC
tr|A0A140NGH1|A0A140NGH1_ECOBD$30S	ribosomal protein S18	10.5954	8980.85	3	11	1.22483	0.000793451	F211255	Q22693_Mix3-1A	159.02	50.6667	3	3	2.77225	4	4	3	4	EC
tr|A0A140NHL8|A0A140NHL8_ECOBD$Transcription	termination/antitermination protein NusG	6.33913	20518.5	3	8	0.389893	0.000252575	F211257	Q22694_Mix3-2A	111.37	19.337	3	3	0.5794	3	2	3	3	EC
tr|A0A140NHP9|A0A140NHP9_ECOBD$Periplasmic	binding protein/LacI transcriptional regulator	6.84923	30919.3	3	7	0.226396	0.00014666	F211257	Q22694_Mix3-2A	174.13	17.2297	3	3	0.359274	3	2	3	2	EC
tr|A0A140SS63|A0A140SS63_ECOBD$50S	ribosomal protein L7/L12	4.60254	12287.5	3	10	0.813835	0.000527206	F211259	Q22695_Mix3-3A	164.87	29.7521	3	3	1.10244	3	5	2	3	EC
tr|A0A140SS89|A0A140SS89_ECOBD$Fatty	acid oxidation complex subunit alpha	5.88194	79544.4	3	5	0.062858	4.07197e-05	F211259	Q22695_Mix3-3A	73.1	2.19479	2	2	0.0842365	2	2	1	2	EC
tr|A0A140SSC4|A0A140SSC4_ECOBD$tRNA	uridine 5-carboxymethylaminomethyl modification enzyme MnmG	6.19544	69462.8	3	4	0.0575848	3.73037e-05	F211255	Q22693_Mix3-1A	103.47	3.33863	2	2	0.0969115	2	2	1	1	EC
DAA06875.1	TPA: phosphogluconate dehydrogenase (decarboxylating) GND1 [Saccharomyces cerevisiae S288C]	6.18824	53509.3	2	2	0.0373767	2.42128e-05	F211255	Q22693_Mix3-1A	73.43	3.88548	2	2	0.126911	2	2	0	0	SC
DAA07310.1	TPA: glucose-6-phosphate isomerase [Saccharomyces cerevisiae S288C]	5.99527	61261	2	4	0.0652943	4.2298e-05	F211259	Q22695_Mix3-3A	76.5	2.70758	1	1	0.0537646	1	2	1	1	SC
DAA07840.1	TPA: 14-3-3 family protein BMH1 [Saccharomyces cerevisiae S288C]	4.81789	30072.8	2	6	0.199516	0.000129247	F211255	Q22693_Mix3-1A	131.34	8.2397	2	2	0.234317	2	2	2	2	SC
DAA08370.1	TPA: glucan 1,3-beta-glucosidase [Saccharomyces cerevisiae S288C]	4.32467	34097.2	2	2	0.0586558	3.79975e-05	F211255	Q22693_Mix3-1A	32.98	2.8754	1	1	0.0973566	1	1	1	0	SC
DAA08662.1	TPA: translation initiation factor eIF4A [Saccharomyces cerevisiae S288C]	5.01618	44669	2	3	0.0671607	4.35071e-05	F211257	Q22694_Mix3-2A	77.94	6.58228	2	2	0.153476	2	0	2	1	SC
DAA09101.1	TPA: Tma19p [Saccharomyces cerevisiae S288C]	4.41448	18729.1	2	5	0.266964	0.000172941	F211255	Q22693_Mix3-1A	59.5	12.5749	2	2	0.394254	2	2	2	1	SC
DAA09303.1	TPA: ATP-binding cassette bilirubin transporter BPT1 [Saccharomyces cerevisiae S288C]	7.68653	176761	2	9	0.0509161	3.29837e-05	F211259	Q22695_Mix3-3A	63.58	1.21873	2	2	0.037281	4	3	2	4	SC
EFG90230.1	Levodione reductase [Bacillus subtilis subsp. spizizenii ATCC 6633]	5.5643	26290.6	2	4	0.152146	9.85607e-05	F211257	Q22694_Mix3-2A	130.68	15.261	2	2	0.271025	2	2	2	0	BS
EFG90251.1	recombination factor protein RarA [Bacillus subtilis subsp. spizizenii ATCC 6633]	6.9805	46451.4	2	7	0.150695	9.76212e-05	F211255	Q22693_Mix3-1A	72.56	4.038	2	2	0.228913	3	3	2	2	BS
EFG90252.1	transcriptional regulator of cysteine biosynthesis [Bacillus subtilis subsp. spizizenii ATCC 6633]	4.86416	15245.9	2	5	0.327957	0.000212452	F211259	Q22695_Mix3-3A	44.4	21.7391	2	2	0.496757	2	1	2	2	BS
EFG90253.1	cysteine desulfurase involved in tRNA thiolation [Bacillus subtilis subsp. spizizenii ATCC 6633]	5.47971	41345.2	2	4	0.0967465	6.26729e-05	F211255	Q22693_Mix3-1A	54.82	6.84211	2	2	0.166543	2	2	0	2	BS
EFG90255.1	putative tetratricopeptide repeat family protein [Bacillus subtilis subsp. spizizenii ATCC 6633]	4.48865	24168.8	2	4	0.165502	0.000107213	F211257	Q22694_Mix3-2A	95.04	9.25926	2	2	0.297001	2	1	2	1	BS
EFG90263.1	Holliday junction resolvase-like protein [Bacillus subtilis subsp. spizizenii ATCC 6633]	5.53062	15214	2	3	0.197187	0.000127739	F211259	Q22695_Mix3-3A	76.28	13.0435	2	2	0.496757	2	1	0	2	BS
EFG90268.1	putative hydrolase [Bacillus subtilis subsp. spizizenii ATCC 6633]	4.99108	47550.7	2	3	0.0630906	4.08704e-05	F211257	Q22694_Mix3-2A	82.43	3.5545	2	2	0.143702	2	0	2	1	BS
EFG90281.1	hypothetical protein BSU6633_18927 [Bacillus subtilis subsp. spizizenii ATCC 6633]	6.08549	13901.2	2	3	0.215809	0.000139802	F211255	Q22693_Mix3-1A	75.22	8.19672	1	1	0.245843	1	1	1	1	BS
EFG90369.1	shikimate 5-dehydrogenase [Bacillus subtilis subsp. spizizenii ATCC 6633]	6.00105	30613.9	2	2	0.0653299	4.2321e-05	F211259	Q22695_Mix3-3A	61.66	6.07143	2	2	0.229738	2	0	0	2	BS
EFG90370.1	putative RNA-binding protein [Bacillus subtilis subsp. spizizenii ATCC 6633]	9.13084	10751.8	2	2	0.186016	0.000120502	F211259	Q22695_Mix3-3A	49.55	15.625	1	1	0.324412	1	1	0	1	BS
EFG90407.1	GTP-binding protein Era [Bacillus subtilis subsp. spizizenii ATCC 6633]	7.83947	34009.1	2	6	0.176423	0.000114288	F211259	Q22695_Mix3-3A	98.75	6.64452	2	2	0.204904	2	1	3	2	BS
EFG90451.1	glucose kinase [Bacillus subtilis subsp. spizizenii ATCC 6633]	5.85444	33596.5	2	3	0.089295	5.78458e-05	F211257	Q22694_Mix3-2A	64.77	7.16511	2	2	0.207803	2	1	2	0	BS
EFG90483.1	putative sulfur transferase [Bacillus subtilis subsp. spizizenii ATCC 6633]	10.0069	14551.8	2	2	0.13744	8.90346e-05	F211259	Q22695_Mix3-3A	71.55	21.4286	2	2	0.522997	2	0	0	2	BS
EFG90484.1	lipoate-protein ligase A [Bacillus subtilis subsp. spizizenii ATCC 6633]	5.71024	32210.3	2	5	0.15523	0.000100559	F211259	Q22695_Mix3-3A	98.88	6.47482	2	2	0.217013	2	2	1	2	BS
EFG90490.1	3-dehydroquinate dehydratase [Bacillus subtilis subsp. spizizenii ATCC 6633]	5.29052	16233.4	2	3	0.184805	0.000119717	F211255	Q22693_Mix3-1A	50.04	15.0685	2	2	0.461944	2	2	0	1	BS
EFG90502.1	acetyl-CoA carboxylase biotin carboxyl carrier protein subunit [Bacillus subtilis subsp. spizizenii ATCC 6633]	4.58736	17372.8	2	8	0.46049	0.000298307	F211259	Q22695_Mix3-3A	172.22	20	2	2	0.70739	3	2	3	3	BS
EFG90531.1	phosphate butyryltransferase [Bacillus subtilis subsp. spizizenii ATCC 6633]	7.77399	31676.8	2	4	0.126275	8.18019e-05	F211257	Q22694_Mix3-2A	52.97	5.68562	2	2	0.221096	2	1	2	1	BS
EFG90533.1	butyrate kinase [Bacillus subtilis subsp. spizizenii ATCC 6633]	5.69194	39564.3	2	5	0.126377	8.18674e-05	F211257	Q22694_Mix3-2A	75.7	12.1884	2	2	0.174464	2	2	2	1	BS
EFG90597.1	PilT domain-containing protein [Bacillus subtilis subsp. spizizenii ATCC 6633]	5.15107	40819.2	2	4	0.097993	6.34804e-05	F211255	Q22693_Mix3-1A	113.17	4.91803	2	2	0.16894	2	2	1	1	BS
EFG90604.1	23S rRNA methyltransferase [Bacillus subtilis subsp. spizizenii ATCC 6633]	8.47715	27549.4	2	4	0.145194	9.40573e-05	F211255	Q22693_Mix3-1A	51.67	9.23695	2	2	0.256829	2	2	1	1	BS
EFG90644.1	preprotein translocase subunit SecY [Bacillus subtilis subsp. spizizenii ATCC 6633]	9.86201	47287.6	2	4	0.0845888	5.47971e-05	F211255	Q22693_Mix3-1A	79.97	6.03248	2	2	0.144409	2	2	1	1	BS
EFG90647.1	translation initiation factor IF-1 [Bacillus subtilis subsp. spizizenii ATCC 6633]	6.82607	8208.35	2	10	1.21827	0.000789203	F211259	Q22695_Mix3-3A	123.38	47.2222	2	2	1.94927	4	3	3	4	BS
EFG90727.1	GTP cyclohydrolase I [Bacillus subtilis subsp. spizizenii ATCC 6633]	6.31675	21206	2	2	0.0943131	6.10965e-05	F211257	Q22694_Mix3-2A	45.69	7.36842	1	1	0.158349	1	0	1	1	BS
EFG90764.1	aspartate alpha-decarboxylase [Bacillus subtilis subsp. spizizenii ATCC 6633]	5.65309	13891.1	2	4	0.287954	0.000186538	F211255	Q22693_Mix3-1A	63.16	18.8976	2	2	0.552125	2	2	1	1	BS
EFG90802.1	glutamine amidotransferase subunit PdxT [Bacillus subtilis subsp. spizizenii ATCC 6633]	5.49274	21502.2	2	4	0.186028	0.00012051	F211255	Q22693_Mix3-1A	81.73	19.898	2	2	0.337858	2	2	1	1	BS
EFG90826.1	glycine betaine ABC transporter (glycine betaine-binding lipoprotein) [Bacillus subtilis subsp. spizizenii ATCC 6633]	8.29364	32111.4	2	3	0.0934247	6.0521e-05	F211257	Q22694_Mix3-2A	74.7	10.2389	2	2	0.217818	2	0	2	1	BS
EFG90856.1	assimilatory nitrite reductase subunit [Bacillus subtilis subsp. spizizenii ATCC 6633]	5.18118	88343.7	2	2	0.0226388	1.46656e-05	F211255	Q22693_Mix3-1A	76.46	2.1118	2	2	0.0756463	2	2	0	0	BS
EFG90911.1	aspartate kinase [Bacillus subtilis subsp. spizizenii ATCC 6633]	5.02241	49843.4	2	4	0.0802514	5.19873e-05	F211259	Q22695_Mix3-3A	37.86	2.20264	1	1	0.0661474	1	1	2	1	BS
EFG90939.1	LamB/YcsF family protein [Bacillus subtilis subsp. spizizenii ATCC 6633]	5.33116	27248.9	2	4	0.146795	9.50944e-05	F211257	Q22694_Mix3-2A	83.3	17.5097	2	2	0.260238	2	1	2	1	BS
EFG90949.1	putative oxidoreductase [Bacillus subtilis subsp. spizizenii ATCC 6633]	5.54381	33926.1	2	5	0.147379	9.54729e-05	F211259	Q22695_Mix3-3A	106.9	7.33333	2	2	0.205621	2	1	2	2	BS
EFG90982.1	C4-dicarboxylate transporter DctA [Bacillus subtilis subsp. spizizenii ATCC 6633]	8.58388	45425.4	2	8	0.176113	0.000114087	F211255	Q22693_Mix3-1A	121.8	6.17577	2	2	0.23439	3	3	3	2	BS
EFG90985.1	putative ABC transporter (ATP-binding protein) [Bacillus subtilis subsp. spizizenii ATCC 6633]	5.07496	34324.9	2	5	0.145667	9.43637e-05	F211257	Q22694_Mix3-2A	84.23	7.79221	2	2	0.202782	2	1	2	2	BS
EFG90992.1	putative thioredoxin or thiol-disulfide isomerase [Bacillus subtilis subsp. spizizenii ATCC 6633]	4.60755	12438	2	3	0.241196	0.000156248	F211255	Q22693_Mix3-1A	110.31	19.8113	2	2	1.07661	3	3	0	0	BS
EFG91001.1	alanine racemase [Bacillus subtilis subsp. spizizenii ATCC 6633]	8.12756	43415.4	2	5	0.115166	7.46054e-05	F211259	Q22695_Mix3-3A	54.86	5.14139	2	2	0.158023	2	1	2	2	BS
EFG91010.1	RNA polymerase sigma factor SigB [Bacillus subtilis subsp. spizizenii ATCC 6633]	5.42087	29870.4	2	5	0.16739	0.000108436	F211259	Q22695_Mix3-3A	72.9	8.77863	2	2	0.235254	2	1	2	2	BS
EFG91035.1	YddR [Bacillus subtilis subsp. spizizenii ATCC 6633]	5.06729	28349.4	2	3	0.105822	6.85522e-05	F211257	Q22694_Mix3-2A	44.78	9.48617	2	2	0.249213	2	0	2	1	BS
EFG91121.1	putative rRNA methylase [Bacillus subtilis subsp. spizizenii ATCC 6633]	5.29211	18297.1	2	5	0.273267	0.000177024	F211257	Q22694_Mix3-2A	95.8	15.9236	2	2	0.405058	2	1	2	2	BS
EFG91140.1	sodium-cystine symporter [Bacillus subtilis subsp. spizizenii ATCC 6633]	8.97846	48958.7	2	3	0.0612761	3.9695e-05	F211255	Q22693_Mix3-1A	97.21	6.2635	2	2	0.139266	2	2	1	0	BS
EFG91232.1	ABC transporter (ATP-binding protein) [Bacillus subtilis subsp. spizizenii ATCC 6633]	5.72343	27718.3	2	3	0.108232	7.01131e-05	F211259	Q22695_Mix3-3A	88.6	9.7166	2	2	0.255713	2	0	1	2	BS
EFG91250.1	proton/sodium-glutamate symport protein [Bacillus subtilis subsp. spizizenii ATCC 6633]	8.87443	45873	2	8	0.174394	0.000112974	F211255	Q22693_Mix3-1A	105.36	5.82751	2	2	0.231924	3	3	3	2	BS
EFG91252.1	putative metal-dependent hydrolase [Bacillus subtilis subsp. spizizenii ATCC 6633]	5.52699	26479.1	2	6	0.226594	0.000146789	F211259	Q22695_Mix3-3A	104.9	16.3934	2	2	0.42877	3	1	2	3	BS
EFG91294.1	DNA repair exonuclease [Bacillus subtilis subsp. spizizenii ATCC 6633]	5.28485	43562.4	2	3	0.0688668	4.46123e-05	F211255	Q22693_Mix3-1A	94.01	7.41688	2	2	0.157598	2	2	1	0	BS
EFG91316.1	hypothetical protein BSU6633_15452 [Bacillus subtilis subsp. spizizenii ATCC 6633]	6.09505	19476.7	2	5	0.256717	0.000166303	F211259	Q22695_Mix3-3A	72.24	18.9349	2	2	0.376663	2	1	2	2	BS
EFG91360.1	3-oxoacyl-(acyl carrier protein) synthase III [Bacillus subtilis subsp. spizizenii ATCC 6633]	5.21017	33756.1	2	5	0.148121	9.59538e-05	F211259	Q22695_Mix3-3A	90.12	8.97436	2	2	0.206343	2	2	1	2	BS
EFG91371.1	oligopeptide ABC transporter (permease) [Bacillus subtilis subsp. spizizenii ATCC 6633]	9.43846	34196.4	2	7	0.2047	0.000132606	F211255	Q22693_Mix3-1A	105.31	7.3955	2	2	0.448374	4	4	2	1	BS
EFG91379.1	adaptor protein [Bacillus subtilis subsp. spizizenii ATCC 6633]	4.38304	25761.6	2	2	0.0776348	5.02922e-05	F211259	Q22695_Mix3-3A	60.39	9.63303	2	2	0.276111	2	0	0	2	BS
EFG91388.1	(p)ppGpp synthetase [Bacillus subtilis subsp. spizizenii ATCC 6633]	6.61665	24660.8	2	5	0.202751	0.000131343	F211257	Q22694_Mix3-2A	80.58	9.00474	2	2	0.289696	2	1	2	2	BS
EFG91416.1	putative hydrolase [Bacillus subtilis subsp. spizizenii ATCC 6633]	5.85501	27872.2	2	3	0.107634	6.9726e-05	F211259	Q22695_Mix3-3A	98.53	14.1667	2	2	0.253509	2	0	1	2	BS
EFG91448.1	factor required for cytochrome c synthesis [Bacillus subtilis subsp. spizizenii ATCC 6633]	9.49959	43585.5	2	2	0.0458869	2.97258e-05	F211255	Q22693_Mix3-1A	35.11	2.55754	1	1	0.0759173	1	1	0	1	BS
EFG91462.1	riboflavin synthase subunit alpha [Bacillus subtilis subsp. spizizenii ATCC 6633]	5.87453	23469.9	2	5	0.213039	0.000138008	F211257	Q22694_Mix3-2A	85.85	10.2326	2	2	0.306265	2	2	2	1	BS
EFG91510.1	N-acetylmuramic acid-6-phosphate etherase [Bacillus subtilis subsp. spizizenii ATCC 6633]	6.79842	32682.8	2	5	0.152986	9.9105e-05	F211255	Q22693_Mix3-1A	77.47	8.52459	2	2	0.213854	2	2	2	1	BS
EFG91515.1	hypothetical protein BSU6633_13557 [Bacillus subtilis subsp. spizizenii ATCC 6633]	7.786	30527.2	2	3	0.0982729	6.36617e-05	F211257	Q22694_Mix3-2A	57.09	7.32601	2	2	0.229738	2	1	2	0	BS
EFG91516.1	hypothetical protein BSU6633_13562 [Bacillus subtilis subsp. spizizenii ATCC 6633]	4.76586	52890.7	2	4	0.0756276	4.8992e-05	F211255	Q22693_Mix3-1A	63.57	3.5124	1	1	0.0623466	1	1	1	2	BS
EFG91623.1	hypothetical protein BSU6633_12692 [Bacillus subtilis subsp. spizizenii ATCC 6633]	6.57269	9246.77	2	4	0.432584	0.00028023	F211255	Q22693_Mix3-1A	86.74	17.5	2	2	0.900292	2	2	1	1	BS
EFG91658.1	6-carboxyhexanoate--CoA ligase [Bacillus subtilis subsp. spizizenii ATCC 6633]	5.95913	29441.8	2	7	0.237757	0.00015402	F211259	Q22695_Mix3-3A	80.64	9.30233	2	2	0.239081	2	3	2	2	BS
EFG91692.1	hypothetical protein BSU6633_13047 [Bacillus subtilis subsp. spizizenii ATCC 6633]	7.81273	11617.1	2	5	0.4304	0.000278815	F211259	Q22695_Mix3-3A	105.62	27.619	2	2	0.685197	2	2	1	2	BS
EFG91694.1	putative enzyme with sugar binding fold protein [Bacillus subtilis subsp. spizizenii ATCC 6633]	5.83717	16748.7	2	3	0.179118	0.000116034	F211259	Q22695_Mix3-3A	92.19	12.8378	2	2	0.447977	2	1	0	2	BS
EFG91721.1	thiamine biosynthesis protein ThiI [Bacillus subtilis subsp. spizizenii ATCC 6633]	6.64078	45391.3	2	4	0.0881225	5.70862e-05	F211255	Q22693_Mix3-1A	56.61	11.2219	2	2	0.151104	2	2	1	1	BS
EFG91757.1	two-component response regulator [Bacillus subtilis subsp. spizizenii ATCC 6633]	5.17536	27607.5	2	3	0.108666	7.03945e-05	F211255	Q22693_Mix3-1A	114.15	11.6667	2	2	0.256829	2	2	0	1	BS
EFG91916.1	putative ABC transporter (ATP-binding protein) [Bacillus subtilis subsp. spizizenii ATCC 6633]	6.91568	65734.6	2	2	0.0304254	1.97097e-05	F211255	Q22693_Mix3-1A	62.93	3.96552	2	2	0.102504	2	2	0	0	BS
EFG91919.1	putative bacterioferritin comigratory protein; putative peroxiredoxin [Bacillus subtilis subsp. spizizenii ATCC 6633]	5.70871	18056.2	2	2	0.110765	7.17543e-05	F211259	Q22695_Mix3-3A	39.24	5.73248	1	1	0.187722	1	0	1	1	BS
EFG91920.1	transcriptional regulator (Fur family) protein [Bacillus subtilis subsp. spizizenii ATCC 6633]	5.89483	16413.1	2	5	0.304635	0.000197344	F211259	Q22695_Mix3-3A	60.76	28.2759	2	2	0.458372	2	1	2	2	BS
EFG91933.1	enoyl-CoA hydratase / 3-hydroxyacyl-CoA dehydrogenase [Bacillus subtilis subsp. spizizenii ATCC 6633]	6.37563	86935.1	2	4	0.0460114	2.98064e-05	F211259	Q22695_Mix3-3A	104.44	3.67554	2	2	0.0768366	2	1	1	2	BS
EFG91959.1	putative excinuclease [Bacillus subtilis subsp. spizizenii ATCC 6633]	7.85997	14800.7	2	4	0.270258	0.000175074	F211255	Q22693_Mix3-1A	54.32	17.7419	2	2	0.513952	2	2	1	1	BS
EFG91994.1	putative p-nitrophenyl phosphatase [Bacillus subtilis subsp. spizizenii ATCC 6633]	4.86671	27951	2	4	0.143107	9.27057e-05	F211255	Q22693_Mix3-1A	126.09	8.59375	2	2	0.253509	2	2	1	1	BS
EFG92001.1	putative iron-sulfur scaffold protein [Bacillus subtilis subsp. spizizenii ATCC 6633]	4.34276	8539.4	2	4	0.468417	0.000303443	F211259	Q22695_Mix3-3A	124.42	41.0256	2	2	1.00443	2	1	1	2	BS
EFG92006.1	diaminopimelate epimerase [Bacillus subtilis subsp. spizizenii ATCC 6633]	4.69864	30684.1	2	7	0.228131	0.000147785	F211255	Q22693_Mix3-1A	158.3	13.3803	2	2	0.362213	3	3	1	3	BS
EFG92009.1	polyamine N-acetyltransferase [Bacillus subtilis subsp. spizizenii ATCC 6633]	5.77792	19991	2	2	0.100045	6.48096e-05	F211259	Q22695_Mix3-3A	51.34	17.4419	2	2	0.365023	2	0	0	2	BS
EFG92026.1	hypothetical protein BSU6633_11420 [Bacillus subtilis subsp. spizizenii ATCC 6633]	9.57821	19291	2	5	0.259188	0.000167903	F211257	Q22694_Mix3-2A	117.61	14.3646	2	2	0.381528	2	2	2	1	BS
EFG92037.1	50S ribosomal protein L35 [Bacillus subtilis subsp. spizizenii ATCC 6633]	12.0417	7552.27	2	7	0.926874	0.000600434	F211255	Q22693_Mix3-1A	65.2	30.303	2	2	2.16608	3	3	2	2	BS
EFG92056.1	glyoxalase family protein [Bacillus subtilis subsp. spizizenii ATCC 6633]	5.39066	14210.3	2	5	0.351858	0.000227935	F211259	Q22695_Mix3-3A	50.25	16.6667	2	2	0.537172	2	1	2	2	BS
EFG92152.1	putative oxidoreductase [Bacillus subtilis subsp. spizizenii ATCC 6633]	6.1314	40770.6	2	3	0.0735824	4.7667e-05	F211257	Q22694_Mix3-2A	44.93	6.31868	1	1	0.0811755	1	1	1	1	BS
EFG92206.1	peptide deformylase [Bacillus subtilis subsp. spizizenii ATCC 6633]	5.66245	20665.6	2	2	0.096779	6.2694e-05	F211259	Q22695_Mix3-3A	63.31	13.0435	2	2	0.351965	2	0	0	2	BS
EFG92214.1	transcriptional regulator [Bacillus subtilis subsp. spizizenii ATCC 6633]	5.87198	10283.5	2	7	0.6807	0.000440961	F211259	Q22695_Mix3-3A	101.17	17.3913	3	2	1.40258	2	2	3	2	BS
EFG92238.1	hypothetical protein BSU6633_09091 [Bacillus subtilis subsp. spizizenii ATCC 6633]	4.21282	21285.4	2	4	0.187922	0.000121737	F211259	Q22695_Mix3-3A	61.67	14.2077	2	2	0.341772	2	1	1	2	BS
EFG92259.1	(3R)-hydroxymyristoyl-ACP dehydratase [Bacillus subtilis subsp. spizizenii ATCC 6633]	5.96521	15730.3	2	6	0.38143	0.000247093	F211259	Q22695_Mix3-3A	73.29	12.0567	2	2	0.801711	3	1	2	3	BS
EFG92298.1	response regulator aspartate phosphatase [Bacillus subtilis subsp. spizizenii ATCC 6633]	5.27626	44946.4	2	6	0.133492	8.64771e-05	F211259	Q22695_Mix3-3A	71.48	5.83554	2	2	0.237546	3	2	1	3	BS
EFG92309.1	F0F1 ATP synthase subunit epsilon [Bacillus subtilis subsp. spizizenii ATCC 6633]	5.44883	14115.5	2	6	0.425064	0.000275359	F211257	Q22694_Mix3-2A	104.46	15.9091	2	2	0.542067	2	2	2	2	BS
EFG92336.1	malate dehydrogenase [Bacillus subtilis subsp. spizizenii ATCC 6633]	4.98515	62012.2	2	4	0.0645034	4.17856e-05	F211257	Q22694_Mix3-2A	75.89	5.84071	2	2	0.108983	2	1	2	1	BS
EFG92384.1	hypothetical protein BSU6633_09821 [Bacillus subtilis subsp. spizizenii ATCC 6633]	5.86002	19425.9	2	3	0.154433	0.000100042	F211259	Q22695_Mix3-3A	53.94	12.2093	2	2	0.376663	2	1	0	2	BS
EFG92391.1	putative metal-dependent phosphohydrolase [Bacillus subtilis subsp. spizizenii ATCC 6633]	5.80788	51000.8	2	4	0.0784302	5.08075e-05	F211259	Q22695_Mix3-3A	91.93	4.38799	2	2	0.133558	2	1	1	2	BS
EFG92403.1	bacilysin biosynthesis oxidoreductase [Bacillus subtilis subsp. spizizenii ATCC 6633]	4.84575	27188.8	2	3	0.11034	7.14786e-05	F211259	Q22695_Mix3-3A	80.78	9.48617	2	2	0.261394	2	1	0	2	BS
EFG92412.1	member of the processed secretome [Bacillus subtilis subsp. spizizenii ATCC 6633]	8.00616	16720.9	2	4	0.239222	0.000154969	F211257	Q22694_Mix3-2A	61.23	9.74026	2	2	0.447977	2	0	2	2	BS
EFG92450.1	cytochrome aa3-600 quinol oxidase (subunit I) [Bacillus subtilis subsp. spizizenii ATCC 6633]	8.84248	73771.5	2	4	0.0542215	3.5125e-05	F211257	Q22694_Mix3-2A	78.37	5.23883	2	2	0.0910408	2	1	2	1	BS
EFG92453.1	galactose-1-phosphate uridylyltransferase [Bacillus subtilis subsp. spizizenii ATCC 6633]	6.13078	58870	2	4	0.0679463	4.4016e-05	F211255	Q22693_Mix3-1A	76.88	5.65302	2	2	0.114967	2	2	0	2	BS
EFG92464.1	thiamine-phosphate pyrophosphorylase [Bacillus subtilis subsp. spizizenii ATCC 6633]	5.04925	23637.2	2	3	0.126919	8.22187e-05	F211257	Q22694_Mix3-2A	47.66	9.54545	2	2	0.304681	2	0	2	1	BS
EFG92497.1	putative oxidoreductase [Bacillus subtilis subsp. spizizenii ATCC 6633]	5.17234	28182.4	2	5	0.177416	0.000114931	F211257	Q22694_Mix3-2A	80.84	7.93651	2	2	0.251343	2	1	2	2	BS
EFG92535.1	modulator of liaIHGFSR (yvqIHGFEC) operon expression [Bacillus subtilis subsp. spizizenii ATCC 6633]	5.77445	25725	2	3	0.116618	7.55457e-05	F211259	Q22695_Mix3-3A	83.47	10.177	2	2	0.277412	2	0	1	2	BS
EFG92583.1	cytochrome caa3 oxidase (subunit II) [Bacillus subtilis subsp. spizizenii ATCC 6633]	8.09214	40019	2	3	0.0749644	4.85624e-05	F211255	Q22693_Mix3-1A	103.58	8.42697	2	2	0.172414	2	2	1	0	BS
EFG92602.1	50S ribosomal protein L32 [Bacillus subtilis subsp. spizizenii ATCC 6633]	10.315	6724.41	2	8	1.1897	0.000770691	F211259	Q22695_Mix3-3A	113.14	49.1525	2	2	4.56681	4	2	2	4	BS
EFG92610.1	penicillin-binding protein 2B [Bacillus subtilis subsp. spizizenii ATCC 6633]	8.99808	79134.8	2	3	0.03791	2.45583e-05	F211257	Q22694_Mix3-2A	52.47	2.52454	2	2	0.0847236	2	1	2	0	BS
EFG92670.1	phosphorylated protein phosphatase [Bacillus subtilis subsp. spizizenii ATCC 6633]	4.54651	27565.6	2	4	0.145108	9.4002e-05	F211257	Q22694_Mix3-2A	101.22	10.6299	2	2	0.256829	2	1	2	1	BS
EFG92673.1	ribulose-phosphate 3-epimerase [Bacillus subtilis subsp. spizizenii ATCC 6633]	5.69383	23357.5	2	3	0.128439	8.32031e-05	F211257	Q22694_Mix3-2A	59.09	13.3641	2	2	0.307865	2	0	2	1	BS
EFG92677.1	hypothetical protein BSU6633_08661 [Bacillus subtilis subsp. spizizenii ATCC 6633]	6.08406	13253.9	2	7	0.528148	0.000342137	F211259	Q22695_Mix3-3A	107.74	20	2	2	0.584639	3	2	2	3	BS
EFG92699.1	ribosomal biogenesis GTPase [Bacillus subtilis subsp. spizizenii ATCC 6633]	9.1408	31980.2	2	6	0.187616	0.000121539	F211257	Q22694_Mix3-2A	121.68	8.15603	2	2	0.218628	2	2	2	2	BS
EFG92709.1	ATP-dependent protease peptidase subunit [Bacillus subtilis subsp. spizizenii ATCC 6633]	6.11504	19452	2	7	0.359859	0.000233119	F211259	Q22695_Mix3-3A	95.18	17.1271	2	2	0.615257	3	2	2	3	BS
EFG92759.1	ribosome-binding factor A [Bacillus subtilis subsp. spizizenii ATCC 6633]	7.95663	13437.2	2	5	0.372102	0.00024105	F211259	Q22695_Mix3-3A	119.22	16.2393	2	2	0.573389	2	2	1	2	BS
EFG92794.1	master regulator for biofilm formation [Bacillus subtilis subsp. spizizenii ATCC 6633]	5.24666	16190.3	2	4	0.247061	0.000160048	F211255	Q22693_Mix3-1A	53.01	18.1818	2	2	0.465572	2	2	1	1	BS
EFG92816.1	cytochrome P450 of bacillaene metabolism [Bacillus subtilis subsp. spizizenii ATCC 6633]	5.90893	46674.9	2	6	0.128549	8.32745e-05	F211255	Q22693_Mix3-1A	60.84	7.90123	2	2	0.146574	2	2	2	2	BS
EFG92984.1	hypothetical protein BSU6633_06846 [Bacillus subtilis subsp. spizizenii ATCC 6633]	5.26926	42237.3	2	4	0.094703	6.13491e-05	F211255	Q22693_Mix3-1A	61.72	7.51295	2	2	0.162846	2	2	1	1	BS
EFG92985.1	general stress protein 13 [Bacillus subtilis subsp. spizizenii ATCC 6633]	5.95218	14304.5	2	2	0.139816	9.05737e-05	F211259	Q22695_Mix3-3A	84.79	21.5385	2	2	0.537172	2	0	0	2	BS
EFG93008.1	putative monooxygenase (cytochrome P450) [Bacillus subtilis subsp. spizizenii ATCC 6633]	5.3398	45028	2	2	0.0444168	2.87735e-05	F211257	Q22694_Mix3-2A	54.11	3.78788	1	1	0.0734434	1	1	1	0	BS
EFG93052.1	putative capsid protein of PBSX prophage [Bacillus subtilis subsp. spizizenii ATCC 6633]	5.38463	34578	2	4	0.115681	7.49384e-05	F211255	Q22693_Mix3-1A	115.73	13.1833	2	2	0.316821	3	3	0	1	BS
EFG93116.1	hypothetical protein BSU6633_05664 [Bacillus subtilis subsp. spizizenii ATCC 6633]	5.09745	29109	2	2	0.0687073	4.4509e-05	F211259	Q22695_Mix3-3A	89.41	8.76494	2	2	0.242033	2	0	0	2	BS
EFG93173.1	putative methyl-accepting chemotaxis protein [Bacillus subtilis subsp. spizizenii ATCC 6633]	4.97482	61563.5	2	4	0.0649736	4.20902e-05	F211255	Q22693_Mix3-1A	103.25	4.09982	2	2	0.109799	2	2	1	1	BS
EFG93278.1	thiol-disulfide oxidoreductase [Bacillus subtilis subsp. spizizenii ATCC 6633]	5.41867	24953.9	2	4	0.160296	0.00010384	F211259	Q22695_Mix3-3A	66.24	14.4144	2	2	0.286874	2	1	1	2	BS
EFG93294.1	carboxylesterase [Bacillus subtilis subsp. spizizenii ATCC 6633]	5.23071	28200.9	2	4	0.141839	9.18843e-05	F211259	Q22695_Mix3-3A	91.07	12.1951	2	2	0.250273	2	1	1	2	BS
EFG93377.1	hypothetical protein BSU6633_04032 [Bacillus subtilis subsp. spizizenii ATCC 6633]	5.73115	24709.4	2	6	0.242823	0.000157302	F211257	Q22694_Mix3-2A	134.95	9.67742	2	2	0.289696	3	2	3	1	BS
EFG93380.1	hypothetical protein BSU6633_04047 [Bacillus subtilis subsp. spizizenii ATCC 6633]	5.27677	31494.1	2	3	0.095256	6.17073e-05	F211255	Q22693_Mix3-1A	40.08	2.4911	1	1	0.10579	1	1	1	1	BS
EFG93388.1	flagellar hook-associated protein FlgL [Bacillus subtilis subsp. spizizenii ATCC 6633]	4.54759	32633.2	2	2	0.0612872	3.97022e-05	F211259	Q22695_Mix3-3A	72.61	8.38926	1	1	0.102105	1	1	0	1	BS
EFG93426.1	N-acetylglucosamine-6-phosphate isomerase [Bacillus subtilis subsp. spizizenii ATCC 6633]	5.98919	26858.7	2	5	0.186159	0.000120595	F211259	Q22695_Mix3-3A	80.81	9.09091	2	2	0.264925	2	1	2	2	BS
EFG93531.1	hypothetical protein BSU6633_04807 [Bacillus subtilis subsp. spizizenii ATCC 6633]	5.65897	67558.8	2	4	0.0592077	3.83551e-05	F211255	Q22693_Mix3-1A	67.51	3.49418	2	2	0.0997141	2	2	1	1	BS
EFG93572.1	hypothetical protein BSU6633_03392 [Bacillus subtilis subsp. spizizenii ATCC 6633]	5.04337	12024	2	5	0.415836	0.000269381	F211259	Q22695_Mix3-3A	164.47	20.1923	2	2	0.655202	2	2	1	2	BS
EFG93659.1	manganese ABC transporter (permease) [Bacillus subtilis subsp. spizizenii ATCC 6633]	9.34573	48003.8	2	4	0.0833268	5.39795e-05	F211255	Q22693_Mix3-1A	99.04	3.65297	2	2	0.220884	3	3	1	0	BS
EFG93668.1	putative lipoprotein [Bacillus subtilis subsp. spizizenii ATCC 6633]	4.91292	15950.7	2	3	0.188079	0.000121839	F211259	Q22695_Mix3-3A	82.56	23.9726	2	2	0.472999	2	1	0	2	BS
EFG93670.1	DNA-protecting protein, ferritin [Bacillus subtilis subsp. spizizenii ATCC 6633]	4.57856	16598.1	2	5	0.301239	0.000195144	F211255	Q22693_Mix3-1A	106.67	16.5517	2	2	0.45139	2	2	1	2	BS
EFG93751.1	hypothetical protein BSU6633_01994 [Bacillus subtilis subsp. spizizenii ATCC 6633]	4.76473	17989.6	2	4	0.222351	0.00014404	F211259	Q22695_Mix3-3A	78.27	11.7647	2	2	0.410683	2	1	1	2	BS
EFG93786.1	putative amidohydrolase [Bacillus subtilis subsp. spizizenii ATCC 6633]	5.27616	41443.3	2	4	0.0965175	6.25245e-05	F211257	Q22694_Mix3-2A	77.35	3.68421	1	1	0.0798482	1	2	1	1	BS
EFG93789.1	putative ABC transporter (binding lipoprotein) [Bacillus subtilis subsp. spizizenii ATCC 6633]	8.58992	29445.3	2	5	0.169806	0.000110001	F211259	Q22695_Mix3-3A	93.36	8.33333	2	2	0.239081	2	2	1	2	BS
EFG93806.1	2-deoxy-5-keto-D-gluconic acid 6-phosphate aldolase [Bacillus subtilis subsp. spizizenii ATCC 6633]	5.04056	31523.8	2	5	0.15861	0.000102749	F211255	Q22693_Mix3-1A	55.65	6.89655	2	2	0.222772	2	2	1	2	BS
EFG93853.1	fructose-1,6-bisphosphatase class 3 [Bacillus subtilis subsp. spizizenii ATCC 6633]	5.48236	74385.9	2	4	0.0537737	3.48349e-05	F211259	Q22695_Mix3-3A	67.11	2.34009	2	2	0.0902002	2	1	1	2	BS
EFG93869.1	response regulator aspartate phosphatase [Bacillus subtilis subsp. spizizenii ATCC 6633]	5.11125	41177.5	2	2	0.0485702	3.14641e-05	F211259	Q22695_Mix3-3A	84.21	10.5714	2	2	0.167494	2	0	0	2	BS
EFG93922.1	30S ribosomal protein S18 [Bacillus subtilis subsp. spizizenii ATCC 6633]	11.0419	8963.94	2	5	0.557791	0.00036134	F211255	Q22693_Mix3-1A	66.42	26.5823	2	2	0.942228	2	2	1	2	BS
EFG93938.1	OxaA-like protein precursor [Bacillus subtilis subsp. spizizenii ATCC 6633]	9.5708	29249.6	2	7	0.239319	0.000155032	F211255	Q22693_Mix3-1A	78.14	8.49421	2	2	0.382545	4	4	2	1	BS
EFG93986.1	nitric oxide dioxygenase [Bacillus subtilis subsp. spizizenii ATCC 6633]	5.42481	44400.7	2	3	0.0675666	4.377e-05	F211259	Q22695_Mix3-3A	49.81	10.2757	2	2	0.154283	2	0	1	2	BS
EFG94034.1	heat shock protein HtpX [Bacillus subtilis subsp. spizizenii ATCC 6633]	9.75508	32830.5	2	4	0.121838	7.89271e-05	F211257	Q22694_Mix3-2A	130.65	8.72483	2	2	0.213079	2	1	2	1	BS
EFG94055.1	flagellar motor protein MotB [Bacillus subtilis subsp. spizizenii ATCC 6633]	6.56793	29468.4	2	6	0.203608	0.000131898	F211259	Q22695_Mix3-3A	107.36	8.04598	2	2	0.239081	2	2	2	2	BS
EFG94113.1	repressor of comK [Bacillus subtilis subsp. spizizenii ATCC 6633]	9.17316	22230.7	2	4	0.179932	0.000116561	F211257	Q22694_Mix3-2A	113.5	22.5641	2	2	0.324831	2	1	2	1	BS
EFG94167.1	putative ribosomal RNA binding protein; heat shock protein [Bacillus subtilis subsp. spizizenii ATCC 6633]	9.64405	9697.29	2	6	0.618729	0.000400816	F211259	Q22695_Mix3-3A	82.58	26.7442	2	2	1.51573	3	1	2	3	BS
EFG94185.1	dihydropteroate synthase [Bacillus subtilis subsp. spizizenii ATCC 6633]	5.38667	31040.9	2	2	0.0644311	4.17388e-05	F211255	Q22693_Mix3-1A	26.71	2.45614	1	1	0.10734	1	1	1	0	BS
EFG94232.1	thymidylate synthase [Bacillus subtilis subsp. spizizenii ATCC 6633]	6.17137	30484.3	2	4	0.131215	8.50017e-05	F211259	Q22695_Mix3-3A	105.36	9.4697	2	2	0.230639	2	1	1	2	BS
NP_010439.1	peptidylprolyl isomerase CPR1 [Saccharomyces cerevisiae S288C]	6.89789	17379.7	2	6	0.34523	0.000223642	F211259	Q22695_Mix3-3A	107.16	14.8148	2	2	0.428527	2	2	2	2	SC
pdb|3U5C|A	Chain A, s Ribosomal Protein S0-a	4.64512	28007.2	2	3	0.107115	6.93898e-05	F211259	Q22695_Mix3-3A	90.39	17.0635	2	2	0.252421	2	0	1	2	SC
pdb|3U5C|F	Chain F, s Ribosomal Protein S5	8.6237	25023.3	2	3	0.119888	7.76643e-05	F211259	Q22695_Mix3-3A	85.1	11.5556	2	2	0.285483	2	1	0	2	SC
pdb|3U5C|U	Chain U, s Ribosomal Protein S20	9.52055	13898.5	2	5	0.35975	0.000233048	F211259	Q22695_Mix3-3A	74.895	18.1818	2	2	0.552125	2	2	1	2	SC
pdb|3U5E|D	Chain D, s Ribosomal Protein L5	6.35759	33694.2	2	4	0.118715	7.69042e-05	F211257	Q22694_Mix3-2A	67.71	6.39731	2	2	0.207071	2	1	2	1	SC
pdb|4DSQ|A	Chain A, Peroxiredoxin Type-2	5.79729	20113	2	5	0.248596	0.000161042	F211255	Q22693_Mix3-1A	114.18	16.8478	2	2	0.362781	2	2	2	1	SC
sp|P00331.3|ADH2_YEAST	RecName: Full=Alcohol dehydrogenase 2; AltName: Full=Alcohol dehydrogenase II; AltName: Full=YADH-2	6.26358	36708.6	2	6	0.163449	0.000105883	F211259	Q22695_Mix3-3A	295.36	17.5287	6	2	0.833281	3	2	1	3	SC
sp|P00445.2|SODC_YEAST	RecName: Full=Superoxide dismutase [Cu-Zn]	5.62263	15844.9	2	5	0.31556	0.000204421	F211259	Q22695_Mix3-3A	72.37	11.6883	2	2	0.476802	2	1	2	2	SC
sp|P04840.4|VDAC1_YEAST	RecName: Full=Mitochondrial outer membrane protein porin 1; AltName: Full=Voltage-dependent anion-selective channel protein 1; Short=VDAC-1	7.70002	30409.5	2	3	0.0986533	6.39081e-05	F211257	Q22694_Mix3-2A	80.35	9.54064	2	2	0.231548	2	1	2	0	SC
sp|P05694.4|METE_YEAST	RecName: Full=5-methyltetrahydropteroyltriglutamate--homocysteine methyltransferase; AltName: Full=Cobalamin-independent methionine synthase; AltName: Full=Delta-P8 protein; AltName: Full=Methionine synthase, vitamin-B12 independent isozyme	6.06637	85806.6	2	2	0.0233082	1.50992e-05	F211255	Q22693_Mix3-1A	27.5	0.912647	1	1	0.0381991	1	1	0	1	SC
sp|P0CX37.1|RS6A_YEAST	RecName: Full=40S ribosomal protein S6-A; AltName: Full=RP9; AltName: Full=S10; AltName: Full=Small ribosomal subunit protein eS6-A; AltName: Full=YS4	10.4445	26979.9	2	4	0.148259	9.60427e-05	F211257	Q22694_Mix3-2A	75.97	15.678	2	2	0.26256	2	1	2	1	SC
sp|P0CX39.1|RS8A_YEAST	RecName: Full=40S ribosomal protein S8-A; AltName: Full=RP19; AltName: Full=S14; AltName: Full=Small ribosomal subunit protein eS8-A; AltName: Full=YS9	10.6693	22476	2	2	0.0889839	5.76442e-05	F211259	Q22695_Mix3-3A	39.87	6.5	1	1	0.149474	1	0	1	1	SC
sp|Q04409.1|EMI2_YEAST	RecName: Full=Putative glucokinase-2; AltName: Full=Early meiotic induction protein 2; AltName: Full=Glucose kinase 2; Short=GLK-2	5.87525	55885.6	2	2	0.0357874	2.31833e-05	F211255	Q22693_Mix3-1A	61.69	4.2	2	2	0.121394	2	2	0	0	SC
tr|A0A140N1P7|A0A140N1P7_ECOBD$Cof-like	hydrolase	5.10752	29702.2	2	5	0.168337	0.00010905	F211255	Q22693_Mix3-1A	161.89	11.1111	2	2	0.237152	2	2	1	2	EC
tr|A0A140N2J1|A0A140N2J1_ECOBD$33	kDa chaperonin	4.35442	32513.9	2	3	0.0922682	5.97718e-05	F211259	Q22695_Mix3-3A	58.55	7.87671	2	2	0.215422	2	1	0	2	EC
tr|A0A140N3I1|A0A140N3I1_ECOBD$Protein	translocase subunit SecY	9.89442	48480.2	2	4	0.0825079	5.34491e-05	F211257	Q22694_Mix3-2A	49.43	3.386	2	2	0.140939	2	1	2	1	EC
tr|A0A140N490|A0A140N490_ECOBD$Glycogen	synthase	6.14469	52789.1	2	4	0.0757733	4.90863e-05	F211255	Q22693_Mix3-1A	63.4	3.98323	2	2	0.128863	2	2	1	1	EC
tr|A0A140N4F6|A0A140N4F6_ECOBD$Ribose-5-phosphate	isomerase A	5.20357	22846	2	4	0.175085	0.000113421	F211259	Q22695_Mix3-3A	76.08	10.5023	2	2	0.316122	2	1	1	2	EC
tr|A0A140N4G2|A0A140N4G2_ECOBD$Protein-export	protein SecB	4.26471	17266.2	2	2	0.115833	7.50372e-05	F211259	Q22695_Mix3-3A	61.11	22.5806	2	2	0.431652	2	0	0	2	EC
tr|A0A140N4S7|A0A140N4S7_ECOBD$Glutathione	S-transferase domain protein	5.22141	24289.4	2	5	0.205851	0.000133351	F211255	Q22693_Mix3-1A	140.66	15.0943	2	2	0.474557	3	3	2	0	EC
tr|A0A140N5E8|A0A140N5E8_ECOBD$Phosphoglucosamine	mutase	5.71121	47513.5	2	2	0.0420933	2.72682e-05	F211257	Q22694_Mix3-2A	28.06	1.79775	1	1	0.0694399	1	0	1	1	EC
tr|A0A140N5H1|A0A140N5H1_ECOBD$Uncharacterized	protein	5.64808	14951.5	2	2	0.133766	8.66541e-05	F211259	Q22695_Mix3-3A	37.65	12.8788	1	1	0.228635	1	1	0	1	EC
tr|A0A140N5P0|A0A140N5P0_ECOBD$Ribosomal	RNA small subunit methyltransferase I	5.82791	31328.6	2	4	0.127679	8.27111e-05	F211257	Q22694_Mix3-2A	125.05	15.035	2	2	0.22362	2	1	2	1	EC
tr|A0A140N5T6|A0A140N5T6_ECOBD$Erythronate-4-phosphate	dehydrogenase	6.22673	41351.8	2	2	0.0483655	3.13314e-05	F211255	Q22693_Mix3-1A	51.74	7.93651	2	2	0.166543	2	2	0	0	EC
tr|A0A140N604|A0A140N604_ECOBD$Penicillin-binding	protein activator LpoA	5.26466	72794	2	5	0.068687	4.44958e-05	F211259	Q22695_Mix3-3A	98.6	3.53982	2	2	0.0923316	2	2	1	2	EC
tr|A0A140N633|A0A140N633_ECOBD$Short-chain	dehydrogenase/reductase SDR	6.31981	31468.3	2	3	0.095334	6.17578e-05	F211257	Q22694_Mix3-2A	78.86	7.14286	2	2	0.222772	2	0	2	1	EC
tr|A0A140N679|A0A140N679_ECOBD$Phosphofructokinase		5.37241	33734.3	2	5	0.148217	9.60157e-05	F211259	Q22695_Mix3-3A	83.92	5.12821	2	2	0.207071	2	2	1	2	EC
tr|A0A140N6A0|A0A140N6A0_ECOBD$OmpA/MotB	domain protein	9.80967	22211.6	2	3	0.135065	8.74957e-05	F211257	Q22694_Mix3-2A	59.08	9.13242	1	1	0.151013	1	1	1	1	EC
tr|A0A140N6C6|A0A140N6C6_ECOBD$Elongation	factor 4	5.40129	66528.3	2	3	0.0450936	2.92118e-05	F211255	Q22693_Mix3-1A	82.15	3.00501	2	2	0.101264	2	2	0	1	EC
tr|A0A140N6J8|A0A140N6J8_ECOBD$Regulatory	protein GalF	5.73299	32808.1	2	3	0.0914407	5.92358e-05	F211259	Q22695_Mix3-3A	81.1	7.07071	2	2	0.213079	2	0	1	2	EC
tr|A0A140N6Z1|A0A140N6Z1_ECOBD$Mannose-6-phosphate	isomerase	5.27698	42804	2	3	0.070087	4.54027e-05	F211255	Q22693_Mix3-1A	108.65	10.2302	2	2	0.160618	2	2	1	0	EC
tr|A0A140N6Z2|A0A140N6Z2_ECOBD$50S	ribosomal protein L16	11.2249	15271.5	2	4	0.261927	0.000169677	F211259	Q22695_Mix3-3A	98.08	22.0588	2	2	0.496757	2	0	2	2	EC
tr|A0A140N752|A0A140N752_ECOBD$Biotin	carboxyl carrier protein of acetyl-CoA carboxylase	4.65754	16676.4	2	2	0.11993	7.76911e-05	F211255	Q22693_Mix3-1A	25.58	5.76923	1	1	0.203319	1	1	0	1	EC
tr|A0A140N7A4|A0A140N7A4_ECOBD$Alcohol	dehydrogenase zinc-binding domain protein	5.94313	35357.1	2	3	0.0848487	5.49654e-05	F211259	Q22695_Mix3-3A	108.82	7.44048	2	2	0.196671	2	0	1	2	EC
tr|A0A140N7G4|A0A140N7G4_ECOBD$50S	ribosomal protein L30	10.9565	6537.64	2	4	0.611841	0.000396354	F211259	Q22695_Mix3-3A	45.38	40.678	2	2	1.42136	2	1	1	2	EC
tr|A0A140N7K3|A0A140N7K3_ECOBD$Acetyl-coenzyme	A carboxylase carboxyl transferase subunit beta	7.5777	33300.1	2	5	0.15015	9.72678e-05	F211259	Q22695_Mix3-3A	101.09	7.56579	2	2	0.329818	3	1	1	3	EC
tr|A0A140N7Q1|A0A140N7Q1_ECOBD$Uridine	kinase	6.39281	24337.6	2	4	0.164355	0.00010647	F211259	Q22695_Mix3-3A	59.87	7.51174	2	2	0.294035	2	1	1	2	EC
tr|A0A140N7T7|A0A140N7T7_ECOBD$DegT/DnrJ/EryC1/StrS	aminotransferase	6.46074	41343.6	2	4	0.0967501	6.26752e-05	F211259	Q22695_Mix3-3A	88.39	10	2	2	0.166543	2	1	1	2	EC
tr|A0A140N7W3|A0A140N7W3_ECOBD$UPF0265	protein YeeX	9.29881	12769.8	2	3	0.23493	0.000152189	F211257	Q22694_Mix3-2A	69.81	22.0183	2	2	0.608495	2	0	2	1	EC
tr|A0A140N856|A0A140N856_ECOBD$Cationic	amino acid ABC transporter, periplasmic binding protein	5.46509	28465.6	2	4	0.14052	9.10298e-05	F211259	Q22695_Mix3-3A	108.31	12.3077	2	2	0.248161	2	1	1	2	EC
tr|A0A140N893|A0A140N893_ECOBD$D-isomer	specific 2-hydroxyacid dehydrogenase NAD-binding	5.27841	36497.4	2	2	0.0547984	3.54987e-05	F211259	Q22695_Mix3-3A	58.61	5.47112	1	1	0.0910077	1	1	0	1	EC
tr|A0A140N8J0|A0A140N8J0_ECOBD$PTS	system, fructose subfamily, IIC subunit	8.91103	57481.6	2	2	0.0347937	2.25395e-05	F211257	Q22694_Mix3-2A	42.21	2.30906	1	1	0.057343	1	1	1	0	EC
tr|A0A140N8M5|A0A140N8M5_ECOBD$Oligopeptide/dipeptide	ABC transporter, ATPase subunit	5.77654	37121.9	2	3	0.0808148	5.23523e-05	F211255	Q22693_Mix3-1A	82.81	7.4184	2	2	0.186668	2	2	0	1	EC
tr|A0A140N8N0|A0A140N8N0_ECOBD$S-ribosylhomocysteine	lyase	5.18082	19403.6	2	2	0.103074	6.67716e-05	F211257	Q22694_Mix3-2A	117.76	16.9591	2	2	0.37908	2	0	2	0	EC
tr|A0A140N8Q5|A0A140N8Q5_ECOBD$Putative	PTS IIA-like nitrogen-regulatory protein PtsN	5.30054	16995.9	2	3	0.176514	0.000114346	F211257	Q22694_Mix3-2A	38.2	9.33333	1	1	0.199182	1	1	1	1	EC
tr|A0A140N8Y2|A0A140N8Y2_ECOBD$Thymidylate	synthase	5.50291	30391.1	2	6	0.197426	0.000127894	F211259	Q22695_Mix3-3A	84.94	14.3939	3	3	0.366712	2	1	3	2	EC
tr|A0A140N914|A0A140N914_ECOBD$Nitroreductase		6.31388	20046.1	2	4	0.19954	0.000129263	F211259	Q22695_Mix3-3A	114.82	14.7541	2	2	0.365023	2	1	1	2	EC
tr|A0A140N934|A0A140N934_ECOBD$Sulfurtransferase		4.5617	30792.6	2	3	0.097426	6.31131e-05	F211257	Q22694_Mix3-2A	56.22	12.8114	2	2	0.227956	2	0	2	1	EC
tr|A0A140N984|A0A140N984_ECOBD$Extracellular	solute-binding protein family 5	6.28761	57632.2	2	3	0.0520542	3.3721e-05	F211257	Q22694_Mix3-2A	58.47	4.65116	2	2	0.117501	2	1	2	0	EC
tr|A0A140N9A3|A0A140N9A3_ECOBD$Cyclopropane-fatty-acyl-phospholipid	synthase	5.69424	43880.7	2	5	0.113945	7.38144e-05	F211259	Q22695_Mix3-3A	132.95	6.02094	2	2	0.156338	2	2	1	2	EC
tr|A0A140N9C2|A0A140N9C2_ECOBD$Sulfate	ABC transporter, periplasmic sulfate-binding protein	8.4426	37604.3	2	2	0.0531854	3.44538e-05	F211257	Q22694_Mix3-2A	36.12	5.32544	1	1	0.0882665	1	0	1	1	EC
tr|A0A140N9E9|A0A140N9E9_ECOBD$PTS	system, mannose/fructose/sorbose family, IID subunit	9.3214	30935.5	2	3	0.096976	6.28216e-05	F211257	Q22694_Mix3-2A	80.7	2.82686	2	2	0.227076	2	0	2	1	EC
tr|A0A140N9G6|A0A140N9G6_ECOBD$Outer	membrane protein assembly factor BamD	6.15828	27811.8	2	3	0.107868	6.98773e-05	F211259	Q22695_Mix3-3A	57.55	8.97959	2	2	0.254606	2	1	0	2	EC
tr|A0A140N9P2|A0A140N9P2_ECOBD$Endolytic	peptidoglycan transglycosylase RlpA	5.51462	37476.8	2	4	0.106733	6.9142e-05	F211259	Q22695_Mix3-3A	58.14	6.62983	2	2	0.184904	2	1	1	2	EC
tr|A0A140NA70|A0A140NA70_ECOBD$Cytochrome	d ubiquinol oxidase, subunit II	6.90065	42425	2	5	0.117855	7.63472e-05	F211255	Q22693_Mix3-1A	69.36	5.80475	2	2	0.161948	2	2	1	2	EC
tr|A0A140NAA6|A0A140NAA6_ECOBD$Uncharacterized	protein	5.34982	11298.8	2	4	0.354019	0.000229336	F211259	Q22695_Mix3-3A	84.55	21.7822	2	2	0.709525	2	0	2	2	EC
tr|A0A140NAD7|A0A140NAD7_ECOBD$Peroxiredoxin		5.57039	15078.7	2	4	0.265276	0.000171847	F211257	Q22694_Mix3-2A	78.73	31.4685	2	2	0.50521	2	1	2	1	EC
tr|A0A140NAZ2|A0A140NAZ2_ECOBD$50S	ribosomal protein L32	11.0319	6442.43	2	2	0.310442	0.000201106	F211255	Q22693_Mix3-1A	109.41	50.8772	2	2	1.42136	2	2	0	0	EC
tr|A0A140NB38|A0A140NB38_ECOBD$2-dehydro-3-deoxyphosphogluconate	aldolase/4-hydroxy-2-oxoglutarate aldolase	5.56875	22269.9	2	3	0.134711	8.72665e-05	F211259	Q22695_Mix3-3A	65.43	12.2066	2	2	0.324831	2	0	1	2	EC
tr|A0A140NB69|A0A140NB69_ECOBD$Integration	host factor subunit alpha	9.3422	11347	2	3	0.264388	0.000171272	F211259	Q22695_Mix3-3A	89.2	20.202	2	2	0.701229	2	1	0	2	EC
tr|A0A140NBE4|A0A140NBE4_ECOBD$Protein	TolQ	6.52985	25581.4	2	5	0.195455	0.000126617	F211259	Q22695_Mix3-3A	51.34	9.56522	2	2	0.278725	2	1	2	2	EC
tr|A0A140NBF8|A0A140NBF8_ECOBD$Cationic	amino acid ABC transporter, periplasmic binding protein	6.83359	26839.7	2	3	0.111775	7.24083e-05	F211259	Q22695_Mix3-3A	44.03	7.40741	1	1	0.124689	1	1	1	1	EC
tr|A0A140NBL6|A0A140NBL6_ECOBD$Molybdenum	cofactor synthesis domain protein	5.08728	44108.6	2	2	0.0453426	2.93732e-05	F211259	Q22695_Mix3-3A	53.37	2.91971	1	1	0.0749464	1	0	1	1	EC
tr|A0A140NBX3|A0A140NBX3_ECOBD$Peptidyl-dipeptidase	Dcp	5.60106	79954.2	2	2	0.0250143	1.62044e-05	F211259	Q22695_Mix3-3A	37.28	0.995733	1	1	0.0410355	1	1	0	1	EC
tr|A0A140NBZ6|A0A140NBZ6_ECOBD$Extracellular	solute-binding protein family 1	7.001	42268.1	2	2	0.047317	3.06522e-05	F211255	Q22693_Mix3-1A	36.5	3.93701	1	1	0.0783535	1	1	0	1	EC
tr|A0A140NC35|A0A140NC35_ECOBD$Bifunctional	aspartokinase/homoserine dehydrogenase	5.50465	88994.8	2	3	0.0337098	2.18374e-05	F211257	Q22694_Mix3-2A	70.27	2.56098	2	2	0.0750649	2	1	2	0	EC
tr|A0A140NC65|A0A140NC65_ECOBD$Peptide	chain release factor 3	5.65463	59536.3	2	3	0.0503894	3.26425e-05	F211255	Q22693_Mix3-1A	87.3	5.67108	2	2	0.11363	2	2	0	1	EC
tr|A0A140NC74|A0A140NC74_ECOBD$UspA	domain protein	5.1569	35684.3	2	4	0.112094	7.26151e-05	F211259	Q22695_Mix3-3A	64.8	14.557	2	2	0.194715	2	1	1	2	EC
tr|A0A140NCC4|A0A140NCC4_ECOBD$Alpha	amylase catalytic region	5.92999	69101.3	2	2	0.028943	1.87494e-05	F211259	Q22695_Mix3-3A	37.5	2.31405	1	1	0.047566	1	1	0	1	EC
tr|A0A140NCE1|A0A140NCE1_ECOBD$30S	ribosomal subunit S22	11.0436	5092.76	2	3	0.589071	0.000381603	F211257	Q22694_Mix3-2A	67.095	40	2	2	2.00503	2	1	2	0	EC
tr|A0A140NCJ4|A0A140NCJ4_ECOBD$D-amino	acid dehydrogenase	6.17423	47577.1	2	2	0.0420371	2.72318e-05	F211255	Q22693_Mix3-1A	82.54	5.32407	2	2	0.143702	2	2	0	0	EC
tr|A0A140NCL5|A0A140NCL5_ECOBD$Periplasmic	trehalase	5.59952	63596.5	2	5	0.0786206	5.09308e-05	F211255	Q22693_Mix3-1A	103.54	4.77876	2	2	0.163487	3	3	1	1	EC
tr|A0A140NCL7|A0A140NCL7_ECOBD$Pseudouridine	synthase	10.0294	32691.4	2	2	0.0611782	3.96315e-05	F211259	Q22695_Mix3-3A	81.57	6.18557	2	2	0.213854	2	0	0	2	EC
tr|A0A140NCM3|A0A140NCM3_ECOBD$tRNA-specific	2-thiouridylase MnmA	4.93551	40933.6	2	3	0.0732894	4.74773e-05	F211259	Q22695_Mix3-3A	133.855	8.96739	3	2	0.263043	2	1	0	2	EC
tr|A0A140NCM5|A0A140NCM5_ECOBD$Pyruvate-flavodoxin	oxidoreductase	5.51462	128787	2	2	0.0155295	1.00601e-05	F211255	Q22693_Mix3-1A	80.57	1.87394	2	2	0.0514164	2	2	0	0	EC
tr|A0A140NCU5|A0A140NCU5_ECOBD$6,7-dimethyl-8-ribityllumazine	synthase	5.15476	16146.6	2	5	0.309663	0.000200601	F211257	Q22694_Mix3-2A	130.87	21.7949	2	2	0.465572	2	2	2	1	EC
tr|A0A140NCZ5|A0A140NCZ5_ECOBD$Preprotein	translocase, YajC subunit	9.57167	11879.4	2	5	0.420896	0.000272659	F211255	Q22693_Mix3-1A	80.34	26.3636	2	2	0.662456	2	2	2	1	EC
tr|A0A140NDA6|A0A140NDA6_ECOBD$Thioredoxin	reductase	5.29543	34601.4	2	4	0.115602	7.48878e-05	F211257	Q22694_Mix3-2A	98.67	9.96885	2	2	0.201391	2	1	2	1	EC
tr|A0A140NDQ1|A0A140NDQ1_ECOBD$Xanthine	phosphoribosyltransferase	5.52039	16959.8	2	5	0.294815	0.000190983	F211257	Q22694_Mix3-2A	73.88	11.8421	2	2	0.441302	2	1	2	2	EC
tr|A0A140NDS7|A0A140NDS7_ECOBD$Peptide	methionine sulfoxide reductase MsrA	4.98893	23300.1	2	6	0.25751	0.000166816	F211259	Q22695_Mix3-3A	126.05	13.6792	2	2	0.309482	2	2	2	2	EC
tr|A0A140NDV2|A0A140NDV2_ECOBD$Integration	host factor subunit beta	9.34379	10644.5	2	4	0.37578	0.000243432	F211259	Q22695_Mix3-3A	69.03	22.3404	2	2	0.763641	2	1	1	2	EC
tr|A0A140NDZ5|A0A140NDZ5_ECOBD$Ribosomal	RNA small subunit methyltransferase C	5.9988	37601.1	2	3	0.0797849	5.16851e-05	F211259	Q22695_Mix3-3A	73.56	8.16327	2	2	0.184324	2	0	1	2	EC
tr|A0A140NE87|A0A140NE87_ECOBD$Single-stranded	DNA-binding protein	5.44106	18963.2	2	6	0.316402	0.000204967	F211255	Q22693_Mix3-1A	104.81	16.8539	2	2	0.637131	3	3	2	1	EC
tr|A0A140NEQ9|A0A140NEQ9_ECOBD$Two	component transcriptional regulator, winged helix family	5.66301	24985.1	2	2	0.0800476	5.18552e-05	F211255	Q22693_Mix3-1A	46.14	6.30631	2	2	0.285483	2	2	0	0	EC
tr|A0A140NF10|A0A140NF10_ECOBD$Dihydroxy-acid	dehydratase	5.67354	65517.9	2	5	0.0763151	4.94373e-05	F211255	Q22693_Mix3-1A	127	4.05844	2	2	0.102864	2	2	2	1	EC
tr|A0A140NFG5|A0A140NFG5_ECOBD$Methionine	aminopeptidase	5.64057	29311.9	2	4	0.136463	8.84016e-05	F211259	Q22695_Mix3-3A	67.44	8.71212	2	2	0.240057	2	1	1	2	EC
tr|A0A140NG32|A0A140NG32_ECOBD$Pantothenate	synthetase	5.91502	31605.7	2	5	0.158199	0.000102482	F211259	Q22695_Mix3-3A	77.86	8.12721	2	2	0.221931	2	2	1	2	EC
tr|A0A140NG76|A0A140NG76_ECOBD$UDP-N-acetylmuramate--L-alanine	ligase	5.46371	53564.3	2	2	0.0373383	2.41879e-05	F211255	Q22693_Mix3-1A	68.11	5.09165	1	1	0.0615605	1	1	0	1	EC
tr|A0A140NGB9|A0A140NGB9_ECOBD$Ornithine	carbamoyltransferase	5.45364	36839.5	2	5	0.135724	8.79227e-05	F211255	Q22693_Mix3-1A	59.55	5.98802	2	2	0.188465	2	2	1	2	EC
tr|A0A140NGD0|A0A140NGD0_ECOBD$Alpha,alpha-phosphotrehalase		5.5435	63831.2	2	6	0.0939979	6.08923e-05	F211259	Q22695_Mix3-3A	116.29	3.81125	2	2	0.105644	2	2	2	2	EC
tr|A0A140NGH9|A0A140NGH9_ECOBD$Deoxyribose-phosphate	aldolase	5.50414	27730.3	2	4	0.144246	9.34435e-05	F211255	Q22693_Mix3-1A	99.27	8.88031	2	2	0.255713	2	2	1	1	EC
tr|A0A140NGV4|A0A140NGV4_ECOBD$UvrABC	system protein A	6.19156	103793	2	4	0.0385384	2.49654e-05	F211259	Q22695_Mix3-3A	116.6	2.65957	2	1	0.0640669	1	2	1	1	EC
tr|A0A140NH47|A0A140NH47_ECOBD$N-acetyl-gamma-glutamyl-phosphate	reductase	5.58194	35929.4	2	5	0.139162	9.01497e-05	F211259	Q22695_Mix3-3A	107.78	6.88623	2	2	0.193432	2	2	1	2	EC
tr|A0A140NHM8|A0A140NHM8_ECOBD$Soluble	pyridine nucleotide transhydrogenase	6.08355	51543.8	2	5	0.0970049	6.28403e-05	F211259	Q22695_Mix3-3A	84.21	5.5794	2	2	0.132055	2	1	2	2	EC
tr|A0A140NHP0|A0A140NHP0_ECOBD$Branched-chain-amino-acid	aminotransferase	5.53461	34058.1	2	5	0.146808	9.5103e-05	F211257	Q22694_Mix3-2A	93.61	7.11974	2	2	0.204904	2	1	2	2	EC
tr|A0A140NHQ8|A0A140NHQ8_ECOBD$ATP-dependent	protease subunit HslV	5.95688	19081	2	4	0.209633	0.000135801	F211255	Q22693_Mix3-1A	114.46	10.2273	2	1	0.386519	2	2	1	1	EC
tr|A0A140NIC8|A0A140NIC8_ECOBD$tRNA	modification GTPase MnmE	4.89687	49214.6	2	2	0.0406383	2.63257e-05	F211257	Q22694_Mix3-2A	67.74	3.96476	2	2	0.138608	1	0	1	1	EC
tr|A0A140SS84|A0A140SS84_ECOBD$Acetylornithine	deacetylase	5.53772	42332.5	2	2	0.047245	3.06056e-05	F211255	Q22693_Mix3-1A	41.16	3.39426	1	1	0.0781446	1	1	0	1	EC
tr|A0A140SSA5|A0A140SSA5_ECOBD$ATP-dependent	RNA helicase RhlB	7.28986	47096.5	2	3	0.0636991	4.12646e-05	F211259	Q22695_Mix3-3A	128.23	7.36342	2	2	0.145124	2	1	0	2	EC
AAA22778.1	subtilin precursor peptide [Bacillus subtilis subsp. spizizenii ATCC 6633]	7.58107	6214.03	1	3	0.482779	0.000312747	F211255	Q22693_Mix3-1A	38.5	21.4286	1	1	0.589061	1	1	1	1	BS
AAB91594.1	SpaR [Bacillus subtilis subsp. spizizenii ATCC 6633]	6.45931	25599.4	1	2	0.078127	5.06111e-05	F211259	Q22695_Mix3-3A	27.29	7.72727	1	1	0.130807	1	1	0	1	BS
AAB91598.1	SpaI [Bacillus subtilis subsp. spizizenii ATCC 6633]	4.99593	19282.7	1	2	0.10372	6.71903e-05	F211259	Q22695_Mix3-3A	55.99	10.303	1	1	0.175384	1	0	1	1	BS
ASK51184.1	UDP-glycosyltransferase GT-6 [Bacillus subtilis subsp. spizizenii ATCC 6633]	6.16299	41922.1	1	2	0.0477075	3.09052e-05	F211259	Q22695_Mix3-3A	44.56	2.65252	1	1	0.0789872	1	0	1	1	BS
AVF19681.1	glycosyltransferase [Bacillus subtilis subsp. spizizenii ATCC 6633]	5.27677	30580.2	1	1	0.0327009	2.11838e-05	F211257	Q22694_Mix3-2A	47.225	9.32836	1	1	0.108936	1	0	1	0	BS
BAB85974.1	azoreductase [Bacillus subtilis]	6.42266	18936	1	2	0.105619	6.84205e-05	F211259	Q22695_Mix3-3A	49.16	8.04598	1	1	0.178586	1	1	0	1	BS
DAA06690.1	TPA: tRNA threonylcarbamoyladenosine dehydratase [Saccharomyces cerevisiae S288C]	6.36413	48852.1	1	1	0.0204699	1.32605e-05	F211255	Q22693_Mix3-1A	22.57	1.6317	1	1	0.0675195	1	1	0	0	SC
DAA06722.1	TPA: Rrm3p [Saccharomyces cerevisiae S288C]	9.69379	81530.1	1	6	0.0735924	4.76735e-05	F211259	Q22695_Mix3-3A	29.75	1.38313	1	1	0.082112	2	2	2	2	SC
DAA06775.1	TPA: Lam4p [Saccharomyces cerevisiae S288C]	8.74674	149588	1	1	0.00668504	4.3306e-06	F211257	Q22694_Mix3-2A	28.3	0.594796	1	1	0.0218452	1	0	1	0	SC
DAA06813.1	TPA: histone methyltransferase SET1 [Saccharomyces cerevisiae S288C]	9.05672	123836	1	1	0.0080752	5.23116e-06	F211257	Q22694_Mix3-2A	27.57	0.648148	1	1	0.0264163	1	0	1	0	SC
DAA07056.1	TPA: thioredoxin peroxidase PRX1 [Saccharomyces cerevisiae S288C]	8.96931	29477.4	1	1	0.0339243	2.19763e-05	F211259	Q22695_Mix3-3A	28.8	3.06513	1	1	0.11314	1	0	0	1	SC
DAA07150.1	TPA: phosphatidate cytidylyltransferase [Saccharomyces cerevisiae S288C]	8.8409	51789.2	1	1	0.0193091	1.25085e-05	F211255	Q22693_Mix3-1A	23.42	1.53173	1	1	0.0637023	1	1	0	0	SC
DAA07506.1	TPA: putative GTPase RHB1 [Saccharomyces cerevisiae S288C]	5.80706	23323	1	1	0.0428762	2.77754e-05	F211257	Q22694_Mix3-2A	15.46	3.34928	1	1	0.143619	1	0	1	0	SC
DAA07619.1	TPA: translation elongation factor eIF-5A [Saccharomyces cerevisiae S288C]	4.81401	17103.3	1	5	0.292341	0.00018938	F211255	Q22693_Mix3-1A	65.4	7.64331	1	1	0.434822	2	2	1	2	SC
DAA07697.1	TPA: adenosylhomocysteinase [Saccharomyces cerevisiae S288C]	5.82653	49094	1	2	0.0407382	2.63904e-05	F211259	Q22695_Mix3-3A	28.89	3.11804	1	1	0.0672097	1	1	0	1	SC
DAA07721.1	TPA: glycerol-1-phosphatase HOR2 [Saccharomyces cerevisiae S288C]	5.80225	27796.3	1	2	0.071952	4.66109e-05	F211259	Q22695_Mix3-3A	76.47	6	1	1	0.120092	1	1	0	1	SC
DAA07870.1	TPA: Zip2p [Saccharomyces cerevisiae S288C]	8.48538	82763.5	1	4	0.0483305	3.13088e-05	F211255	Q22693_Mix3-1A	27.7	0.994318	1	1	0.0396469	1	1	2	1	SC
DAA07930.1	TPA: putative hydroxyacid dehydrogenase [Saccharomyces cerevisiae S288C]	8.19708	42957	1	2	0.0465581	3.01606e-05	F211257	Q22694_Mix3-2A	21.08	1.84697	1	1	0.0769138	1	1	1	0	SC
DAA08216.1	TPA: protein serine/threonine phosphatase [Saccharomyces cerevisiae S288C]	7.5937	57958.1	1	2	0.0345077	2.23543e-05	F211257	Q22694_Mix3-2A	28.62	2.14425	1	1	0.0567872	1	1	1	0	SC
DAA08275.1	TPA: ribonucleotide-diphosphate reductase subunit RNR4 [Saccharomyces cerevisiae S288C]	5.10916	40028.8	1	2	0.049964	3.23669e-05	F211259	Q22695_Mix3-3A	27.65	2.02899	1	1	0.0827808	2	0	0	2	SC
DAA08416.1	TPA: Om45p [Saccharomyces cerevisiae S288C]	8.55142	44553.5	1	1	0.0224449	1.45399e-05	F211257	Q22694_Mix3-2A	27.61	4.3257	1	1	0.0741873	1	0	1	0	SC
DAA08423.1	TPA: Asg1p [Saccharomyces cerevisiae S288C]	5.80696	108714	1	1	0.00919845	5.95881e-06	F211259	Q22695_Mix3-3A	25.5	0.726141	1	1	0.0301097	1	0	0	1	SC
DAA08535.1	TPA: thioredoxin peroxidase DOT5 [Saccharomyces cerevisiae S288C]	9.37604	24104.8	1	1	0.0414856	2.68746e-05	F211257	Q22694_Mix3-2A	23.14	3.25581	1	1	0.138859	1	0	1	0	SC
DAA08890.1	TPA: adenosine kinase [Saccharomyces cerevisiae S288C]	4.98975	36349.5	1	3	0.0825321	5.34647e-05	F211255	Q22693_Mix3-1A	71.01	3.52941	1	1	0.0912912	1	1	1	1	SC
DAA08988.1	TPA: Coy1p [Saccharomyces cerevisiae S288C]	5.8229	77466.6	1	1	0.0129088	8.36238e-06	F211255	Q22693_Mix3-1A	21.65	1.1782	1	1	0.0424018	1	1	0	0	SC
DAA09366.1	TPA: ribosomal 40S subunit protein S0B [Saccharomyces cerevisiae S288C]	4.68571	27945.3	1	1	0.0357843	2.31812e-05	F211255	Q22693_Mix3-1A	57.37	4.7619	1	1	0.119602	1	1	0	0	SC
DAA09401.1	TPA: Arp6p [Saccharomyces cerevisiae S288C]	5.32917	50011.9	1	3	0.0599857	3.88591e-05	F211259	Q22695_Mix3-3A	20.4	1.59817	1	1	0.0659984	2	1	0	2	SC
DAA09445.1	TPA: indolepyruvate decarboxylase 5 [Saccharomyces cerevisiae S288C]	5.99364	61873	1	2	0.0323243	2.09398e-05	F211255	Q22693_Mix3-1A	176.75	7.81528	3	1	0.168171	1	1	0	1	SC
DAA09572.1	TPA: chaperone ATPase HSP60 [Saccharomyces cerevisiae S288C]	5.22703	60713.9	1	1	0.0164707	1.06698e-05	F211259	Q22695_Mix3-3A	122.07	2.97203	1	1	0.0542626	1	0	0	1	SC
DAA10001.1	TPA: phosphoglucomutase PGM2 [Saccharomyces cerevisiae S288C]	6.18123	63048.9	1	3	0.0475821	3.08239e-05	F211255	Q22693_Mix3-1A	44.85	2.6362	1	1	0.0521378	1	1	1	1	SC
DAA10280.1	TPA: delta(14)-sterol reductase [Saccharomyces cerevisiae S288C]	8.99676	50582.6	1	1	0.0197697	1.28069e-05	F211255	Q22693_Mix3-1A	31.4	1.59817	1	1	0.0652633	1	1	0	0	SC
DAA10407.1	TPA: adenine deaminase [Saccharomyces cerevisiae S288C]	5.20521	39610	1	2	0.0504922	3.27091e-05	F211259	Q22695_Mix3-3A	27.59	2.01729	1	1	0.0837269	1	0	1	1	SC
DAA10431.1	TPA: malate synthase MLS1 [Saccharomyces cerevisiae S288C]	6.71888	62751.3	1	2	0.0318719	2.06468e-05	F211259	Q22695_Mix3-3A	38.35	1.26354	1	1	0.0524177	1	1	0	1	SC
DAA10440.1	TPA: phosphatidylinositol-3-/phosphoinositide 5-phosphatase INP52 [Saccharomyces cerevisiae S288C]	8.79295	133248	1	1	0.00750479	4.86164e-06	F211259	Q22695_Mix3-3A	26.14	0.760778	1	1	0.0245353	1	0	0	1	SC
DAA11000.1	TPA: transcriptional modulator [Saccharomyces cerevisiae S288C]	5.18251	48353	1	1	0.0206812	1.33974e-05	F211255	Q22693_Mix3-1A	23.24	3.20366	1	1	0.0683066	1	1	0	0	SC
DAA11054.1	TPA: SWI/SNF catalytic subunit SNF2 [Saccharomyces cerevisiae S288C]	6.54192	193931	1	1	0.00515646	3.34038e-06	F211259	Q22695_Mix3-3A	20.58	0.411039	1	1	0.0168253	1	0	0	1	SC
DAA11108.1	TPA: pyruvate kinase PYK2 [Saccharomyces cerevisiae S288C]	6.43426	55160.7	1	1	0.0181288	1.1744e-05	F211255	Q22693_Mix3-1A	83.64	3.35968	2	1	0.123179	1	1	0	0	SC
DAA11358.1	TPA: putative AAA family ATPase YTA6 [Saccharomyces cerevisiae S288C]	9.6374	85247.9	1	2	0.023461	1.51982e-05	F211255	Q22693_Mix3-1A	19.28	0.928382	1	1	0.0385004	1	1	1	0	SC
DAA11389.1	TPA: isoleucine--tRNA ligase ISM1 [Saccharomyces cerevisiae S288C]	8.34798	115721	1	1	0.00864149	5.598e-06	F211255	Q22693_Mix3-1A	24.64	0.698603	1	1	0.0282782	1	1	0	0	SC
EFG90264.1	hypothetical protein BSU6633_18842 [Bacillus subtilis subsp. spizizenii ATCC 6633]	3.58419	10817.8	1	1	0.0924406	5.98835e-05	F211257	Q22694_Mix3-2A	97.9	29.0323	1	1	0.320881	1	0	1	0	BS
EFG90267.1	putative hydrolase [Bacillus subtilis subsp. spizizenii ATCC 6633]	4.83078	34984.4	1	2	0.0571683	3.70339e-05	F211257	Q22694_Mix3-2A	39.59	3.55987	1	1	0.0948363	1	0	1	1	BS
EFG90269.1	uridine kinase [Bacillus subtilis subsp. spizizenii ATCC 6633]	5.47802	24471.7	1	1	0.0408635	2.64716e-05	F211259	Q22695_Mix3-3A	30.4	8.05687	1	1	0.136915	1	0	0	1	BS
EFG90293.1	putative transcriptional regulator [Bacillus subtilis subsp. spizizenii ATCC 6633]	5.41954	31684.4	1	1	0.0315613	2.04455e-05	F211257	Q22694_Mix3-2A	21.43	3.63636	1	1	0.105032	1	0	1	0	BS
EFG90306.1	putative dehydrogenase [Bacillus subtilis subsp. spizizenii ATCC 6633]	5.07496	37863.9	1	1	0.0264104	1.71088e-05	F211257	Q22694_Mix3-2A	21.77	2.86533	1	1	0.087476	1	0	1	0	BS
EFG90335.1	transcriptional regulator, GntR family protein [Bacillus subtilis subsp. spizizenii ATCC 6633]	5.39434	27895.1	1	2	0.0716972	4.64458e-05	F211257	Q22694_Mix3-2A	32.57	3.71901	1	1	0.119602	1	1	1	0	BS
EFG90373.1	YqeL [Bacillus subtilis subsp. spizizenii ATCC 6633]	4.53097	13356.7	1	2	0.149738	9.70011e-05	F211257	Q22694_Mix3-2A	85.58	11.8644	1	1	0.256567	1	0	1	1	BS
EFG90374.1	hypothetical protein BSU6633_19392 [Bacillus subtilis subsp. spizizenii ATCC 6633]	4.48885	28358.7	1	3	0.105788	6.85297e-05	F211257	Q22694_Mix3-2A	62.01	6.47773	1	1	0.117682	1	1	1	1	BS
EFG90391.1	ribosomal protein L11 methyltransferase [Bacillus subtilis subsp. spizizenii ATCC 6633]	4.68709	34517.8	1	3	0.0869117	5.63018e-05	F211259	Q22695_Mix3-3A	32.88	2.57235	1	1	0.096396	1	1	1	1	BS
EFG90399.1	hypothetical protein BSU6633_19517 [Bacillus subtilis subsp. spizizenii ATCC 6633]	10.0931	15736.4	1	1	0.063547	4.11661e-05	F211259	Q22695_Mix3-3A	36.17	8.69565	1	1	0.216826	1	0	0	1	BS
EFG90406.1	cytidine deaminase [Bacillus subtilis subsp. spizizenii ATCC 6633]	4.89549	14816.3	1	2	0.134986	8.74449e-05	F211259	Q22695_Mix3-3A	48.3	7.35294	1	1	0.230427	1	1	0	1	BS
EFG90412.1	negative regulator of gluconeogenesis [Bacillus subtilis subsp. spizizenii ATCC 6633]	6.97186	23854.8	1	2	0.0838405	5.43123e-05	F211259	Q22695_Mix3-3A	32	3.77358	1	1	0.14086	1	1	0	1	BS
EFG90417.1	cytochrome c550 [Bacillus subtilis subsp. spizizenii ATCC 6633]	5.0059	12776.5	1	1	0.0782688	5.07029e-05	F211257	Q22694_Mix3-2A	30.21	10	1	1	0.268265	1	0	1	0	BS
EFG90442.1	hypothetical protein BSU6633_19732 [Bacillus subtilis subsp. spizizenii ATCC 6633]	5.4246	13297.1	1	3	0.225613	0.000146153	F211255	Q22693_Mix3-1A	67.29	15.3846	1	1	0.258824	1	1	0	2	BS
EFG90457.1	putative metal-binding hydrolase [Bacillus subtilis subsp. spizizenii ATCC 6633]	4.81273	23260.8	1	3	0.128973	8.35491e-05	F211257	Q22694_Mix3-2A	71.97	8.53081	1	1	0.144326	1	1	1	1	BS
EFG90504.1	hypothetical protein BSU6633_20042 [Bacillus subtilis subsp. spizizenii ATCC 6633]	4.52356	14630.5	1	3	0.205051	0.000132833	F211257	Q22694_Mix3-2A	63.65	7.40741	1	1	0.234098	1	1	1	1	BS
EFG90511.1	1-deoxy-D-xylulose-5-phosphate synthase [Bacillus subtilis subsp. spizizenii ATCC 6633]	5.92831	69471.6	1	2	0.0287887	1.86495e-05	F211257	Q22694_Mix3-2A	30.66	1.73776	1	1	0.0473354	1	0	1	1	BS
EFG90514.1	factor for double strand breaks DNA repair and genetic recombination [Bacillus subtilis subsp. spizizenii ATCC 6633]	5.03483	64538.3	1	1	0.0154947	1.00375e-05	F211255	Q22693_Mix3-1A	24.1	2.08333	1	1	0.0509587	1	1	0	0	BS
EFG90530.1	transcriptional regulator [Bacillus subtilis subsp. spizizenii ATCC 6633]	6.17438	77747.1	1	3	0.0385867	2.49966e-05	F211255	Q22693_Mix3-1A	40.95	1.01302	1	1	0.0422185	1	1	1	1	BS
EFG90538.1	transcriptional regulator (MerR family) protein [Bacillus subtilis subsp. spizizenii ATCC 6633]	5.66776	32615.7	1	1	0.0306601	1.98618e-05	F211257	Q22694_Mix3-2A	25.63	6.11511	1	1	0.102105	1	0	1	0	BS
EFG90541.1	hypothetical protein BSU6633_20227 [Bacillus subtilis subsp. spizizenii ATCC 6633]	4.9966	16185.9	1	2	0.123565	8.00458e-05	F211259	Q22695_Mix3-3A	55.28	7.58621	1	1	0.210608	1	0	1	1	BS
EFG90551.1	hypothetical protein BSU6633_20277 [Bacillus subtilis subsp. spizizenii ATCC 6633]	7.14208	28548.4	1	1	0.0350282	2.26914e-05	F211259	Q22695_Mix3-3A	21.01	2.89256	1	1	0.116745	1	0	0	1	BS
EFG90557.1	ribonuclease Z [Bacillus subtilis subsp. spizizenii ATCC 6633]	6.22612	33879.9	1	2	0.0590321	3.82413e-05	F211257	Q22694_Mix3-2A	33.48	2.9316	1	1	0.0980078	1	0	1	1	BS
EFG90592.1	activator of protein kinase McsB [Bacillus subtilis subsp. spizizenii ATCC 6633]	7.13247	20997.3	1	1	0.0476252	3.08518e-05	F211259	Q22695_Mix3-3A	25.27	4.32432	1	1	0.160077	1	0	0	1	BS
EFG90599.1	2-C-methyl-D-erythritol 2,4-cyclodiphosphate synthase [Bacillus subtilis subsp. spizizenii ATCC 6633]	5.49289	17114.9	1	1	0.0584285	3.78503e-05	F211257	Q22694_Mix3-2A	96.37	9.49367	1	1	0.19784	1	0	1	0	BS
EFG90637.1	30S ribosomal protein S14 [Bacillus subtilis subsp. spizizenii ATCC 6633]	10.4646	7240.89	1	1	0.138105	8.94649e-05	F211257	Q22694_Mix3-2A	28.63	13.1148	1	1	0.491678	1	0	1	0	BS
EFG90667.1	hypothetical protein BSU6633_18233 [Bacillus subtilis subsp. spizizenii ATCC 6633]	6.5642	39416.1	1	1	0.0253703	1.6435e-05	F211259	Q22695_Mix3-3A	24.76	2.30548	1	1	0.0839668	1	0	0	1	BS
EFG90674.1	hypothetical protein BSU6633_18268 [Bacillus subtilis subsp. spizizenii ATCC 6633]	6.84397	28074.2	1	1	0.0356199	2.30748e-05	F211257	Q22694_Mix3-2A	37.73	5.09804	1	1	0.119116	1	0	1	0	BS
EFG90675.1	putative phage replication protein [Bacillus subtilis subsp. spizizenii ATCC 6633]	5.13952	38162.4	1	1	0.0262038	1.69749e-05	F211259	Q22695_Mix3-3A	20.46	2.34604	1	1	0.0869569	1	0	0	1	BS
EFG90688.1	redox-sensing transcriptional repressor Rex [Bacillus subtilis subsp. spizizenii ATCC 6633]	7.07	24075.7	1	3	0.124607	8.07212e-05	F211259	Q22695_Mix3-3A	46.64	4.18605	1	1	0.13952	1	1	1	1	BS
EFG90699.1	ferredoxin [Bacillus subtilis subsp. spizizenii ATCC 6633]	3.77475	8864.04	1	5	0.564077	0.000365412	F211257	Q22694_Mix3-2A	65.52	17.0732	1	1	0.398951	1	2	1	2	BS
EFG90705.1	putative phosphoesterase [Bacillus subtilis subsp. spizizenii ATCC 6633]	8.69787	28516	1	2	0.0701362	4.54346e-05	F211259	Q22695_Mix3-3A	52.03	3.0888	1	1	0.117211	1	0	1	1	BS
EFG90729.1	heptaprenyl diphosphate synthase component I [Bacillus subtilis subsp. spizizenii ATCC 6633]	6.37134	29166.2	1	1	0.0342863	2.22108e-05	F211257	Q22694_Mix3-2A	30.41	3.58566	1	1	0.114465	1	0	1	0	BS
EFG90730.1	ubiquinone/menaquinone biosynthesis methyltransferase [Bacillus subtilis subsp. spizizenii ATCC 6633]	8.27161	26576.2	1	1	0.0376276	2.43754e-05	F211259	Q22695_Mix3-3A	23.96	4.29185	1	1	0.125758	1	0	0	1	BS
EFG90731.1	heptaprenyl diphosphate synthase component II [Bacillus subtilis subsp. spizizenii ATCC 6633]	6.27381	36314	1	1	0.0275376	1.7839e-05	F211257	Q22694_Mix3-2A	37.45	6.875	1	1	0.0912912	1	0	1	0	BS
EFG90733.1	methyl-accepting chemotaxis proteins (MCPs) methyltransferase [Bacillus subtilis subsp. spizizenii ATCC 6633]	9.0196	29818.5	1	1	0.0335363	2.1725e-05	F211255	Q22693_Mix3-1A	23.71	3.125	1	1	0.111845	1	1	0	0	BS
EFG90749.1	menaquinol:cytochrome c oxidoreductase (iron-sulfur subunit) [Bacillus subtilis subsp. spizizenii ATCC 6633]	6.0769	18713.2	1	3	0.160315	0.000103853	F211259	Q22695_Mix3-3A	43.46	4.79042	1	1	0.180785	1	1	1	1	BS
EFG90758.1	hypothetical protein BSU6633_18068 [Bacillus subtilis subsp. spizizenii ATCC 6633]	6.39587	26236.4	1	1	0.038115	2.46911e-05	F211259	Q22695_Mix3-3A	29.95	3.38983	1	1	0.127397	1	0	0	1	BS
EFG90760.1	tRNA CCA-pyrophosphorylase [Bacillus subtilis subsp. spizizenii ATCC 6633]	6.01326	45505.8	1	2	0.0439505	2.84714e-05	F211257	Q22694_Mix3-2A	64.41	4.53401	1	1	0.0727144	1	1	1	0	BS
EFG90765.1	bifunctional ATP-dependent DNA helicase/DNA polymerase III subunit epsilon [Bacillus subtilis subsp. spizizenii ATCC 6633]	6.07655	108818	1	1	0.00918964	5.9531e-06	F211255	Q22693_Mix3-1A	31.955	1.04822	1	1	0.0300788	1	1	0	0	BS
EFG90783.1	putative ATP-dependent helicase [Bacillus subtilis subsp. spizizenii ATCC 6633]	6.14545	84576.8	1	1	0.0118236	7.65937e-06	F211255	Q22693_Mix3-1A	33.18	1.06809	1	1	0.0388065	1	1	0	0	BS
EFG90789.1	putative methylase with RNA interaction domain [Bacillus subtilis subsp. spizizenii ATCC 6633]	6.87576	43423.4	1	1	0.0230291	1.49183e-05	F211257	Q22694_Mix3-2A	42.81	2.85714	1	1	0.0761146	1	0	1	0	BS
EFG90795.1	DNA polymerase III subunits gamma and tau [Bacillus subtilis subsp. spizizenii ATCC 6633]	5.53333	62681.4	1	1	0.0159537	1.03349e-05	F211255	Q22693_Mix3-1A	39.37	2.13144	1	1	0.0525117	1	1	0	0	BS
EFG90800.1	deoxyadenosine/deoxycytidine kinase [Bacillus subtilis subsp. spizizenii ATCC 6633]	5.50383	25839.9	1	3	0.116099	7.52098e-05	F211255	Q22693_Mix3-1A	59.52	5.88235	1	1	0.129651	1	1	1	1	BS
EFG90873.1	inhibitor of the DNA degrading activity of NucA (competence) [Bacillus subtilis subsp. spizizenii ATCC 6633]	4.72384	14890.4	1	3	0.201472	0.000130515	F211255	Q22693_Mix3-1A	62.59	9.09091	1	1	0.228635	1	1	1	1	BS
EFG90895.1	nonoxidative vanillate/4-hydroxybenzoate decarboxylase subunit [Bacillus subtilis subsp. spizizenii ATCC 6633]	5.77838	8519.04	1	1	0.117384	7.60421e-05	F211255	Q22693_Mix3-1A	43.89	18.6667	1	1	0.415779	1	1	0	0	BS
EFG90914.1	putative iron-siderophore ABC transporter (ATP-binding protein) [Bacillus subtilis subsp. spizizenii ATCC 6633]	5.35774	28338.8	1	1	0.0352873	2.28593e-05	F211257	Q22694_Mix3-2A	25.29	3.57143	1	1	0.117682	1	0	1	0	BS
EFG90918.1	NADPH-FMN oxidoreductase (nitroreductase) [Bacillus subtilis subsp. spizizenii ATCC 6633]	5.28025	27830.3	1	3	0.107796	6.98308e-05	F211257	Q22694_Mix3-2A	57.1	6.4257	1	1	0.120092	1	1	1	1	BS
EFG90931.1	Mannitol-specific phosphotransferase enzyme IIA component [Bacillus subtilis subsp. spizizenii ATCC 6633]	4.48134	15710.9	1	1	0.0636503	4.1233e-05	F211255	Q22693_Mix3-1A	21.76	5.59441	1	1	0.216826	1	1	0	0	BS
EFG90933.1	tartrate dehydrogenase [Bacillus subtilis subsp. spizizenii ATCC 6633]	5.05538	38617.3	1	3	0.0776854	5.0325e-05	F211257	Q22694_Mix3-2A	50.43	1.98864	1	1	0.0859368	1	1	1	1	BS
EFG90956.1	putative general stress protein [Bacillus subtilis subsp. spizizenii ATCC 6633]	5.20715	15930.1	1	2	0.125549	8.13312e-05	F211257	Q22694_Mix3-2A	29.72	5	1	1	0.213672	1	0	1	1	BS
EFG90965.1	putative regulator [Bacillus subtilis subsp. spizizenii ATCC 6633]	5.56809	76518.2	1	1	0.0130688	8.46603e-06	F211257	Q22694_Mix3-2A	23.23	1.43266	1	1	0.0428986	1	0	1	0	BS
EFG91004.1	component of the piezosome (stressosome); positive regulation of sigma(B) activity in response to salt and heat stress [Bacillus subtilis subsp. spizizenii ATCC 6633]	5.00938	30954.3	1	6	0.193834	0.000125567	F211255	Q22693_Mix3-1A	66.35	4.0146	1	1	0.227076	2	2	2	2	BS
EFG91009.1	serine-protein kinase RsbW [Bacillus subtilis subsp. spizizenii ATCC 6633]	4.48083	17995.7	1	3	0.166707	0.000107993	F211257	Q22694_Mix3-2A	50.99	5.625	1	1	0.187722	1	1	1	1	BS
EFG91024.1	short chain dehydrogenase/reductase family oxidoreductase [Bacillus subtilis subsp. spizizenii ATCC 6633]	5.86865	25260.4	1	2	0.0791754	5.12903e-05	F211259	Q22695_Mix3-3A	54	5.43933	1	1	0.132582	1	1	0	1	BS
EFG91042.1	putative integral inner membrane protein [Bacillus subtilis subsp. spizizenii ATCC 6633]	8.51815	31457.2	1	1	0.0317892	2.05932e-05	F211255	Q22693_Mix3-1A	28.54	3.44828	1	1	0.10579	1	1	0	0	BS
EFG91147.1	putative RNA pseudouridine synthase [Bacillus subtilis subsp. spizizenii ATCC 6633]	9.11192	33714.8	1	1	0.0296605	1.92142e-05	F211259	Q22695_Mix3-3A	55.78	4.30464	1	1	0.0986677	1	0	0	1	BS
EFG91150.1	putative phosphoglycolate phosphatase [Bacillus subtilis subsp. spizizenii ATCC 6633]	4.94272	24742.6	1	2	0.0808322	5.23635e-05	F211259	Q22695_Mix3-3A	39.37	4.54545	1	1	0.135648	1	1	0	1	BS
EFG91155.1	glycerol permease [Bacillus subtilis subsp. spizizenii ATCC 6633]	9.09873	28695.4	1	4	0.139395	9.0301e-05	F211259	Q22695_Mix3-3A	43.93	4.0146	1	1	0.116282	1	2	1	1	BS
EFG91168.1	transcriptional regulator [Bacillus subtilis subsp. spizizenii ATCC 6633]	7.68949	33608.5	1	1	0.0297544	1.9275e-05	F211255	Q22693_Mix3-1A	30.52	2.4055	1	1	0.0990009	1	1	0	0	BS
EFG91179.1	1-acylglycerol-3-phosphate O-acyltransferases [Bacillus subtilis subsp. spizizenii ATCC 6633]	9.557	21844.8	1	1	0.0457775	2.96549e-05	F211257	Q22694_Mix3-2A	25.08	4.52261	1	1	0.154188	1	0	1	0	BS
EFG91184.1	aspartate aminotransferase [Bacillus subtilis subsp. spizizenii ATCC 6633]	5.61823	43889.7	1	1	0.0227844	1.47599e-05	F211259	Q22695_Mix3-3A	33.6	2.03562	1	1	0.0753318	1	0	0	1	BS
EFG91191.1	NAD-dependent deacetylase [Bacillus subtilis subsp. spizizenii ATCC 6633]	5.77347	27283.9	1	2	0.0733033	4.74862e-05	F211257	Q22694_Mix3-2A	41.86	3.64372	1	1	0.122603	1	0	1	1	BS
EFG91205.1	hypothetical protein BSU6633_14897 [Bacillus subtilis subsp. spizizenii ATCC 6633]	8.72461	42873.9	1	1	0.0233242	1.51096e-05	F211259	Q22695_Mix3-3A	21.15	3.44828	1	1	0.0771162	1	0	0	1	BS
EFG91233.1	ABC transporter (membrane protein) [Bacillus subtilis subsp. spizizenii ATCC 6633]	9.95637	47237.6	1	1	0.0211696	1.37138e-05	F211255	Q22693_Mix3-1A	23.58	2.94118	1	1	0.0699372	1	1	0	0	BS
EFG91235.1	putative amidohydrolase [Bacillus subtilis subsp. spizizenii ATCC 6633]	5.80926	43161.7	1	2	0.0463374	3.00176e-05	F211255	Q22693_Mix3-1A	56.84	3.78788	1	1	0.0767124	1	1	0	1	BS
EFG91256.1	hypothetical protein BSU6633_15152 [Bacillus subtilis subsp. spizizenii ATCC 6633]	8.98024	15881.2	1	2	0.125935	8.15813e-05	F211259	Q22695_Mix3-3A	25.81	5.10949	1	1	0.213672	1	1	0	1	BS
EFG91259.1	putative N-acetyltransferase [Bacillus subtilis subsp. spizizenii ATCC 6633]	6.91635	16785.5	1	1	0.0595751	3.8593e-05	F211259	Q22695_Mix3-3A	19.23	6.71141	1	1	0.201921	1	0	0	1	BS
EFG91264.1	acyl-CoA synthetase [Bacillus subtilis subsp. spizizenii ATCC 6633]	6.57504	52861.7	1	3	0.0567519	3.67642e-05	F211257	Q22694_Mix3-2A	53.53	2.71399	1	1	0.0623466	1	1	1	1	BS
EFG91333.1	putative RNA-binding protein [Bacillus subtilis subsp. spizizenii ATCC 6633]	4.85449	32138.1	1	1	0.0311158	2.01569e-05	F211259	Q22695_Mix3-3A	25.23	2.83688	1	1	0.103548	1	0	0	1	BS
EFG91418.1	cystathionine beta-lyase [Bacillus subtilis subsp. spizizenii ATCC 6633]	5.55817	42427.7	1	3	0.0707086	4.58054e-05	F211255	Q22693_Mix3-1A	48.29	2.05128	1	1	0.0779367	1	1	1	1	BS
EFG91442.1	secreted deoxyriboendonuclease, partial [Bacillus subtilis subsp. spizizenii ATCC 6633]	9.76397	9198.86	1	1	0.108709	7.04223e-05	F211259	Q22695_Mix3-3A	42.85	24.6914	1	1	0.383423	1	0	0	1	BS
EFG91446.1	two-component sensor histidine kinase [Bacillus subtilis subsp. spizizenii ATCC 6633]	5.3767	66843.6	1	2	0.0299206	1.93827e-05	F211255	Q22693_Mix3-1A	70.35	1.69779	1	1	0.0491627	1	1	1	0	BS
EFG91463.1	fused diaminohydroxyphosphoribosylaminopyrimidine deaminase; 5-amino-6-(5-phosphoribosylamino) uracil reductase [Bacillus subtilis subsp. spizizenii ATCC 6633]	5.85235	39141.2	1	1	0.0255485	1.65505e-05	F211259	Q22695_Mix3-3A	85.51	4.15512	1	1	0.0846949	1	0	0	1	BS
EFG91574.1	glucosamine-6-phosphate isomerase [Bacillus subtilis subsp. spizizenii ATCC 6633]	5.81391	27383	1	3	0.109557	7.09717e-05	F211259	Q22695_Mix3-3A	51.77	4.41767	1	1	0.122093	1	1	1	1	BS
EFG91616.1	putative lipoprotein [Bacillus subtilis subsp. spizizenii ATCC 6633]	5.01377	39300.8	1	1	0.0254448	1.64833e-05	F211259	Q22695_Mix3-3A	80.94	3.67232	1	1	0.0842081	1	0	0	1	BS
EFG91650.1	putative sulfur transferase [Bacillus subtilis subsp. spizizenii ATCC 6633]	4.68852	11807.8	1	2	0.16938	0.000109725	F211255	Q22693_Mix3-1A	34.05	7.76699	1	1	0.292234	1	1	0	1	BS
EFG91674.1	glycine betaine transporter [Bacillus subtilis subsp. spizizenii ATCC 6633]	9.40503	56080.9	1	1	0.0178314	1.15513e-05	F211255	Q22693_Mix3-1A	29.88	1.36986	1	1	0.0587223	1	1	0	0	BS
EFG91675.1	putative NAD(FAD) dehydrogenase [Bacillus subtilis subsp. spizizenii ATCC 6633]	9.12092	46401.5	1	3	0.0646531	4.18826e-05	F211259	Q22695_Mix3-3A	57.9	1.89125	1	1	0.0711256	1	1	1	1	BS
EFG91676.1	putative 16S pseudouridylate synthase [Bacillus subtilis subsp. spizizenii ATCC 6633]	6.01991	26610.8	1	2	0.0751574	4.86873e-05	F211257	Q22694_Mix3-2A	57.65	8.78661	1	1	0.125758	1	0	1	1	BS
EFG91689.1	tRNA (guanine-N(7)-)-methyltransferase [Bacillus subtilis subsp. spizizenii ATCC 6633]	6.31818	24441.4	1	2	0.0818284	5.30088e-05	F211259	Q22695_Mix3-3A	28.42	4.69484	1	1	0.136915	1	1	0	1	BS
EFG91698.1	putative DNA translocase stage III sporulation protein (modular protein) [Bacillus subtilis subsp. spizizenii ATCC 6633]	5.19463	107354	1	1	0.00931501	6.03431e-06	F211255	Q22693_Mix3-1A	26.31	0.730689	1	1	0.0304858	1	1	0	0	BS
EFG91702.1	hypothetical protein BSU6633_13097 [Bacillus subtilis subsp. spizizenii ATCC 6633]	5.55434	12386.1	1	1	0.0807355	5.23009e-05	F211259	Q22695_Mix3-3A	49.82	11.1111	1	1	0.278416	1	0	0	1	BS
EFG91758.1	two-component sensor histidine kinase [Bacillus subtilis subsp. spizizenii ATCC 6633]	6.0492	64878.7	1	1	0.0154134	9.98487e-06	F211257	Q22694_Mix3-2A	37.96	3.45423	1	1	0.0506942	1	0	1	0	BS
EFG91762.1	dephospho-CoA kinase [Bacillus subtilis subsp. spizizenii ATCC 6633]	5.23935	21878.8	1	1	0.0457064	2.96088e-05	F211257	Q22694_Mix3-2A	57.67	5.58376	1	1	0.153382	1	0	1	0	BS
EFG91782.1	exported glycerol phosphate lipoteichoic acid synthetase and anion-binding protein [Bacillus subtilis subsp. spizizenii ATCC 6633]	5.89927	73168.2	1	1	0.0136671	8.85365e-06	F211255	Q22693_Mix3-1A	20.3	1.25196	1	1	0.0448701	1	1	0	0	BS
EFG91807.1	iron-dicitrate ABC transporter (binding lipoprotein) [Bacillus subtilis subsp. spizizenii ATCC 6633]	6.97994	35089.2	1	1	0.0284988	1.84616e-05	F211259	Q22695_Mix3-3A	22.95	5.07937	1	1	0.0945304	1	0	0	1	BS
EFG91810.1	heat stress induced protein [Bacillus subtilis subsp. spizizenii ATCC 6633]	4.88266	13071.5	1	3	0.229506	0.000148675	F211259	Q22695_Mix3-3A	82.17	11.3043	1	1	0.26346	1	1	1	1	BS
EFG91818.1	nitric-oxide synthase [Bacillus subtilis subsp. spizizenii ATCC 6633]	5.45128	42131.2	1	3	0.0712061	4.61277e-05	F211259	Q22695_Mix3-3A	39.91	3.0303	1	1	0.0785636	1	1	1	1	BS
EFG91825.1	phosphotransferase system (PTS) N-acetylglucosamine-specific enzyme IICB component [Bacillus subtilis subsp. spizizenii ATCC 6633]	6.53859	48574.9	1	2	0.0411735	2.66724e-05	F211255	Q22693_Mix3-1A	66.76	3.76106	1	1	0.0679895	1	1	0	1	BS
EFG91833.1	phosphotransferase system (PTS) trehalose-specific enzyme IIBC component [Bacillus subtilis subsp. spizizenii ATCC 6633]	8.70503	49964.7	1	4	0.0800564	5.1861e-05	F211259	Q22695_Mix3-3A	86.63	4.46809	1	1	0.0659984	1	1	2	1	BS
EFG91849.1	putative Fe-S oxidoreductase, radical SAM superfamily protein [Bacillus subtilis subsp. spizizenii ATCC 6633]	6.08186	43225.6	1	2	0.0462688	2.99732e-05	F211257	Q22694_Mix3-2A	54.13	3.21716	1	1	0.0765121	1	1	1	0	BS
EFG91888.1	metal-dependent hydrolase [Bacillus subtilis subsp. spizizenii ATCC 6633]	6.79786	20500.4	1	1	0.0487796	3.15997e-05	F211255	Q22693_Mix3-1A	26.3	8.42697	1	1	0.164566	1	1	0	0	BS
EFG91892.1	putative iron(III) dicitrate transporter binding lipoprotein [Bacillus subtilis subsp. spizizenii ATCC 6633]	6.05227	36288.5	1	3	0.0826708	5.35546e-05	F211257	Q22694_Mix3-2A	80.91	4.61538	1	1	0.0915765	1	1	1	1	BS
EFG91895.1	putative oxidoreductase (nitroreductase family) protein [Bacillus subtilis subsp. spizizenii ATCC 6633]	7.90592	22306.5	1	1	0.04483	2.90411e-05	F211259	Q22695_Mix3-3A	55.88	8.76289	1	1	0.151013	1	0	0	1	BS
EFG91906.1	putative hydrolase [Bacillus subtilis subsp. spizizenii ATCC 6633]	6.41704	32734.8	1	3	0.0916455	5.93685e-05	F211255	Q22693_Mix3-1A	40.22	3.14685	1	1	0.101751	1	1	1	1	BS
EFG91910.1	A/G-specific adenine glycosylase or DNA-(apurinic or apyrimidinic site) lyase [Bacillus subtilis subsp. spizizenii ATCC 6633]	6.30688	42013.8	1	1	0.0238017	1.54189e-05	F211259	Q22695_Mix3-3A	23.86	2.16802	1	1	0.0787748	1	0	0	1	BS
EFG91915.1	hypothetical protein BSU6633_12627 [Bacillus subtilis subsp. spizizenii ATCC 6633]	5.30284	21126.2	1	3	0.142004	9.1991e-05	F211257	Q22694_Mix3-2A	44.41	5.11364	1	1	0.159208	1	1	1	1	BS
EFG91944.1	methionine ABC transporter, permease component [Bacillus subtilis subsp. spizizenii ATCC 6633]	6.25684	23699.2	1	2	0.084391	5.46689e-05	F211255	Q22693_Mix3-1A	37.2	4.95495	1	1	0.14154	1	1	0	1	BS
EFG91999.1	homoserine kinase [Bacillus subtilis subsp. spizizenii ATCC 6633]	4.91062	33246.1	1	3	0.0902361	5.84554e-05	F211259	Q22695_Mix3-3A	48.87	7.44337	1	1	0.100014	1	1	1	1	BS
EFG92073.1	enoyl-CoA hydratase [Bacillus subtilis subsp. spizizenii ATCC 6633]	5.24032	27567.4	1	2	0.0725494	4.69979e-05	F211259	Q22695_Mix3-3A	50.95	7.36434	1	1	0.121084	1	1	0	1	BS
EFG92076.1	alpha-L-arabinofuranosidase [Bacillus subtilis subsp. spizizenii ATCC 6633]	5.3652	56462.5	1	2	0.0354218	2.29464e-05	F211255	Q22693_Mix3-1A	29.41	1.61616	1	1	0.0583713	1	1	0	1	BS
EFG92078.1	excinuclease ABC subunit C [Bacillus subtilis subsp. spizizenii ATCC 6633]	9.06081	68356.9	1	1	0.0146291	9.4768e-06	F211255	Q22693_Mix3-1A	32.06	2.88136	1	1	0.0481129	1	1	0	0	BS
EFG92079.1	aspartate kinase [Bacillus subtilis subsp. spizizenii ATCC 6633]	4.7817	43703.4	1	1	0.0228815	1.48228e-05	F211255	Q22693_Mix3-1A	29.5	2.44499	1	1	0.0757211	1	1	0	0	BS
EFG92090.1	ribonuclease PH [Bacillus subtilis subsp. spizizenii ATCC 6633]	5.00575	26680.8	1	1	0.0374801	2.42798e-05	F211255	Q22693_Mix3-1A	26.1	2.85714	1	1	0.125221	1	1	0	0	BS
EFG92100.1	2-isopropylmalate synthase [Bacillus subtilis subsp. spizizenii ATCC 6633]	5.63929	56916.3	1	1	0.0175697	1.13817e-05	F211257	Q22694_Mix3-2A	26.92	2.12355	1	1	0.0579097	1	0	1	0	BS
EFG92111.1	glutamyl-tRNA reductase [Bacillus subtilis subsp. spizizenii ATCC 6633]	5.39776	50749.5	1	1	0.0197046	1.27648e-05	F211259	Q22695_Mix3-3A	26.47	2.41758	1	1	0.0649738	1	0	0	1	BS
EFG92122.1	folyl-polyglutamate synthase [Bacillus subtilis subsp. spizizenii ATCC 6633]	5.65407	48179.6	1	2	0.0415113	2.68912e-05	F211259	Q22695_Mix3-3A	43.03	1.62791	1	1	0.0684662	1	0	1	1	BS
EFG92140.1	prephenate dehydratase [Bacillus subtilis subsp. spizizenii ATCC 6633]	5.84437	31717.1	1	1	0.0315287	2.04245e-05	F211257	Q22694_Mix3-2A	31.43	6.33803	1	1	0.105032	1	0	1	0	BS
EFG92160.1	preprotein translocase subunit YajC [Bacillus subtilis subsp. spizizenii ATCC 6633]	9.59457	9808.35	1	1	0.101954	6.60463e-05	F211257	Q22694_Mix3-2A	27.45	10.2273	1	1	0.35571	1	0	1	0	BS
EFG92168.1	putative single-strand DNA-specific exonuclease [Bacillus subtilis subsp. spizizenii ATCC 6633]	5.1796	88108.3	1	1	0.0113497	7.35237e-06	F211257	Q22694_Mix3-2A	42.79	1.39949	1	1	0.0372281	1	0	1	0	BS
EFG92190.1	methyl-accepting chemotaxis protein [Bacillus subtilis subsp. spizizenii ATCC 6633]	4.94967	71253.5	1	1	0.0140344	9.09156e-06	F211259	Q22695_Mix3-3A	131.37	5.28701	3	1	0.144913	1	0	0	1	BS
EFG92212.1	hypothetical protein BSU6633_10471 [Bacillus subtilis subsp. spizizenii ATCC 6633]	5.88276	31314.4	1	1	0.0319342	2.06871e-05	F211255	Q22693_Mix3-1A	38.13	4.36364	1	1	0.106173	1	1	0	0	BS
EFG92242.1	UDP-glucose dehydrogenase [Bacillus subtilis subsp. spizizenii ATCC 6633]	5.35861	47614.5	1	1	0.021002	1.36052e-05	F211257	Q22694_Mix3-2A	29.6	2.27273	1	1	0.0694399	1	0	1	0	BS
EFG92279.1	putative phosphinothricin acetyltransferase [Bacillus subtilis subsp. spizizenii ATCC 6633]	5.13272	18590.4	1	3	0.161374	0.000104539	F211257	Q22694_Mix3-2A	44.05	4.84848	1	1	0.181906	1	1	1	1	BS
EFG92315.1	F0F1 ATP synthase subunit C [Bacillus subtilis subsp. spizizenii ATCC 6633]	6.05037	7088.99	1	3	0.423192	0.000274146	F211259	Q22695_Mix3-3A	42.94	10	1	1	0.508521	1	1	1	1	BS
EFG92316.1	F0F1 ATP synthase subunit A [Bacillus subtilis subsp. spizizenii ATCC 6633]	8.78058	27094.5	1	3	0.110724	7.17274e-05	F211255	Q22693_Mix3-1A	39.78	2.86885	1	1	0.123118	1	1	1	1	BS
EFG92324.1	protein-tyrosine-phosphatase [Bacillus subtilis subsp. spizizenii ATCC 6633]	7.81861	16667.6	1	2	0.119993	7.77323e-05	F211255	Q22693_Mix3-1A	47.71	8	1	1	0.203319	1	1	0	1	BS
EFG92326.1	putative ribosome maturation factor; RNA binding protein [Bacillus subtilis subsp. spizizenii ATCC 6633]	6.33867	36803.3	1	1	0.0271715	1.76018e-05	F211259	Q22695_Mix3-3A	38.36	5.49133	1	1	0.0901676	1	0	0	1	BS
EFG92345.1	two-component response regulator [Bacillus subtilis subsp. spizizenii ATCC 6633]	4.89181	14087.5	1	3	0.212955	0.000137954	F211257	Q22694_Mix3-2A	69.11	8.94309	1	1	0.243805	1	1	1	1	BS
EFG92346.1	putative oxidoreductase [Bacillus subtilis subsp. spizizenii ATCC 6633]	4.48926	18969.4	1	3	0.15815	0.00010245	F211257	Q22694_Mix3-2A	77.38	8.09249	1	1	0.178586	1	1	1	1	BS
EFG92348.1	DNA-directed RNA polymerase subunit delta [Bacillus subtilis subsp. spizizenii ATCC 6633]	3.79653	20281.5	1	5	0.24653	0.000159703	F211259	Q22695_Mix3-3A	65.44	9.82659	1	1	0.166433	2	2	1	2	BS
EFG92355.1	putative ABC lipid transporter (ATP-binding protein) [Bacillus subtilis subsp. spizizenii ATCC 6633]	5.68428	64555.2	1	1	0.0154906	1.00349e-05	F211255	Q22693_Mix3-1A	40.78	2.43478	1	1	0.0509587	1	1	0	0	BS
EFG92408.1	putative N-deacylase involved in arginine and ornithine utilization [Bacillus subtilis subsp. spizizenii ATCC 6633]	5.35626	64908.6	1	1	0.0154063	9.98027e-06	F211255	Q22693_Mix3-1A	26.69	1.59011	1	1	0.0506942	1	1	0	0	BS
EFG92472.1	hypothetical protein BSU6633_10271 [Bacillus subtilis subsp. spizizenii ATCC 6633]	9.16636	30551.2	1	3	0.0981958	6.36118e-05	F211255	Q22693_Mix3-1A	35.36	4.15094	1	1	0.108936	1	1	1	1	BS
EFG92491.1	1,4-dihydroxy-2-naphthoate octaprenyltransferase [Bacillus subtilis subsp. spizizenii ATCC 6633]	9.16861	33813.1	1	1	0.0295743	1.91584e-05	F211255	Q22693_Mix3-1A	82.51	5.14469	1	1	0.0983366	1	1	0	0	BS
EFG92502.1	Na+/H+ antiporter [Bacillus subtilis subsp. spizizenii ATCC 6633]	8.86743	75184	1	1	0.0133007	8.61626e-06	F211255	Q22693_Mix3-1A	84.79	1.9403	1	1	0.043666	1	1	0	0	BS
EFG92528.1	putative oxidoreductase [Bacillus subtilis subsp. spizizenii ATCC 6633]	5.0399	28204.4	1	2	0.0709108	4.59364e-05	F211259	Q22695_Mix3-3A	89.93	5.32319	1	1	0.118156	1	1	0	1	BS
EFG92548.1	two-component response regulator [Bacillus subtilis subsp. spizizenii ATCC 6633]	5.23537	26167.6	1	1	0.0382152	2.4756e-05	F211257	Q22694_Mix3-2A	32.05	6.22222	1	1	0.127953	1	0	1	0	BS
EFG92549.1	HtrA-like serine protease [Bacillus subtilis subsp. spizizenii ATCC 6633]	5.03719	48721.7	1	2	0.0410494	2.6592e-05	F211259	Q22695_Mix3-3A	33.86	2.83843	1	1	0.0678321	1	1	0	1	BS
EFG92562.1	putative S-adenosyl-L-methionine-dependent methyltransferase yktD [Bacillus subtilis subsp. spizizenii ATCC 6633]	5.36807	34798.3	1	1	0.028737	1.8616e-05	F211259	Q22695_Mix3-3A	44.8	2.63158	1	1	0.0954541	1	0	0	1	BS
EFG92575.1	hypothetical protein BSU6633_08141 [Bacillus subtilis subsp. spizizenii ATCC 6633]	4.88798	17870.1	1	1	0.0559594	3.62508e-05	F211259	Q22695_Mix3-3A	38.5	13.6646	1	1	0.190153	1	0	0	1	BS
EFG92584.1	cytochrome c oxidase, subunit I [Bacillus subtilis subsp. spizizenii ATCC 6633]	6.87648	69068.2	1	1	0.0144785	9.37922e-06	F211255	Q22693_Mix3-1A	44.78	1.44695	1	1	0.047566	1	1	0	0	BS
EFG92588.1	hypothetical protein BSU6633_08206 [Bacillus subtilis subsp. spizizenii ATCC 6633]	4.99358	13374.7	1	3	0.224303	0.000145305	F211255	Q22693_Mix3-1A	59.62	11.7647	1	1	0.256567	1	1	1	1	BS
EFG92596.1	phosphopantetheine adenylyltransferase [Bacillus subtilis subsp. spizizenii ATCC 6633]	6.1501	18209.3	1	1	0.054917	3.55755e-05	F211259	Q22695_Mix3-3A	37.56	5.59006	1	1	0.185351	1	0	0	1	BS
EFG92619.1	cell-division initiation protein [Bacillus subtilis subsp. spizizenii ATCC 6633]	8.98991	30170.9	1	2	0.066289	4.29423e-05	F211255	Q22693_Mix3-1A	33.7	2.6616	1	1	0.110579	1	1	0	1	BS
EFG92633.1	hypothetical protein BSU6633_08431 [Bacillus subtilis subsp. spizizenii ATCC 6633]	5.18875	25693.9	1	1	0.0389197	2.52124e-05	F211255	Q22693_Mix3-1A	30.48	3.04348	1	1	0.130226	1	1	0	0	BS
EFG92672.1	ribosome-associated GTPase [Bacillus subtilis subsp. spizizenii ATCC 6633]	4.97058	33716.9	1	1	0.0296587	1.9213e-05	F211255	Q22693_Mix3-1A	32.13	7.38255	1	1	0.0986677	1	1	0	0	BS
EFG92679.1	L-serine dehydratase (beta chain) [Bacillus subtilis subsp. spizizenii ATCC 6633]	5.16263	23848.5	1	1	0.0419313	2.71633e-05	F211257	Q22694_Mix3-2A	25.74	10.4545	1	1	0.14086	1	0	1	0	BS
EFG92686.1	acyl carrier protein [Bacillus subtilis subsp. spizizenii ATCC 6633]	3.80261	8586.15	1	1	0.116467	7.54477e-05	F211255	Q22693_Mix3-1A	34.84	9.09091	1	1	0.410015	1	1	0	0	BS
EFG92687.1	ribonuclease III [Bacillus subtilis subsp. spizizenii ATCC 6633]	6.08329	23887.3	1	3	0.12559	8.13578e-05	F211259	Q22695_Mix3-3A	52.22	6.10329	1	1	0.140187	1	1	1	1	BS
EFG92688.1	chromosome segregation SMC protein [Bacillus subtilis subsp. spizizenii ATCC 6633]	5.37032	135454	1	1	0.0073826	4.78249e-06	F211255	Q22693_Mix3-1A	44.9	0.927487	1	1	0.024131	1	1	0	0	BS
EFG92705.1	DNA processing Smf single strand binding protein [Bacillus subtilis subsp. spizizenii ATCC 6633]	9.43007	32900.5	1	2	0.0607894	3.93797e-05	F211255	Q22693_Mix3-1A	34.54	2.6936	1	1	0.101049	0	0	1	1	BS
EFG92724.1	flagellar basal body-associated protein FliL [Bacillus subtilis subsp. spizizenii ATCC 6633]	5.22683	15727.5	1	6	0.381497	0.000247136	F211255	Q22693_Mix3-1A	58.94	13.4752	2	1	0.801711	2	2	2	2	BS
EFG92733.1	flagellar biosynthesis protein FlhA [Bacillus subtilis subsp. spizizenii ATCC 6633]	4.77761	74025.7	1	1	0.0135088	8.75109e-06	F211255	Q22693_Mix3-1A	38.1	3.98818	1	1	0.044394	1	1	0	0	BS
EFG92740.1	chemoreceptor glutamine deamidase CheD [Bacillus subtilis subsp. spizizenii ATCC 6633]	9.2572	17998.5	1	1	0.0555601	3.59921e-05	F211255	Q22693_Mix3-1A	24.76	4.21687	1	1	0.187722	1	1	0	0	BS
EFG92741.1	RNA polymerase sigma factor SigD [Bacillus subtilis subsp. spizizenii ATCC 6633]	5.32891	29449.3	1	2	0.0679133	4.39946e-05	F211257	Q22694_Mix3-2A	25.08	2.75591	1	1	0.11314	1	0	1	1	BS
EFG92753.1	hypothetical protein BSU6633_07236 [Bacillus subtilis subsp. spizizenii ATCC 6633]	4.69373	17627.1	1	2	0.113461	7.35009e-05	F211259	Q22695_Mix3-3A	99.08	10.2564	1	1	0.192649	1	0	1	1	BS
EFG92762.1	30S ribosomal protein S15 [Bacillus subtilis subsp. spizizenii ATCC 6633]	10.5133	10566.7	1	3	0.28391	0.000183918	F211255	Q22693_Mix3-1A	62.85	10.1124	1	1	0.328021	1	1	1	1	BS
EFG92784.1	CDP-diacylglycerol--glycerol-3-phosphate 3-phosphatidyltransferase [Bacillus subtilis subsp. spizizenii ATCC 6633]	5.28388	21401.6	1	1	0.0467254	3.0269e-05	F211255	Q22693_Mix3-1A	33.39	5.18135	1	1	0.157499	1	1	0	0	BS
EFG92796.1	DNA mismatch repair protein MutS [Bacillus subtilis subsp. spizizenii ATCC 6633]	5.31623	97545.2	1	3	0.030755	1.99232e-05	F211257	Q22694_Mix3-2A	40.95	1.04895	1	1	0.0335982	1	1	1	1	BS
EFG92803.1	malonyl-CoA-acyltransferase involved in polyketide synthesis [Bacillus subtilis subsp. spizizenii ATCC 6633]	5.94216	32329.4	1	1	0.0309316	2.00377e-05	F211259	Q22695_Mix3-3A	35.31	4.16667	1	1	0.102821	1	0	0	1	BS
EFG92805.1	enzyme involved in polyketide synthesis [Bacillus subtilis subsp. spizizenii ATCC 6633]	6.1913	84958	1	1	0.0117705	7.625e-06	F211255	Q22693_Mix3-1A	38.24	2.10526	1	1	0.0386019	1	1	0	0	BS
EFG92828.1	RNA-binding protein Hfq [Bacillus subtilis subsp. spizizenii ATCC 6633]	8.0581	8508.51	1	2	0.235059	0.000152272	F211259	Q22695_Mix3-3A	56.51	13.6986	1	1	0.415779	1	0	1	1	BS
EFG92833.1	ribonucleotide-diphosphate reductase subunit beta [Bacillus subtilis subsp. spizizenii ATCC 6633]	4.88419	38193	1	1	0.0261828	1.69614e-05	F211259	Q22695_Mix3-3A	27.64	2.73556	1	1	0.0866996	1	0	0	1	BS
EFG92834.1	putative enzyme involved in deoxyribonucleotide synthesis [Bacillus subtilis subsp. spizizenii ATCC 6633]	4.72154	23308.8	1	2	0.0858045	5.55846e-05	F211259	Q22695_Mix3-3A	66.85	6.79612	1	1	0.144326	1	1	0	1	BS
EFG92838.1	putative GTP-binding protein protease modulator [Bacillus subtilis subsp. spizizenii ATCC 6633]	5.51222	47751.8	1	1	0.0209416	1.35661e-05	F211255	Q22693_Mix3-1A	23.96	2.14286	1	1	0.0691123	1	1	0	0	BS
EFG92879.1	LexA repressor [Bacillus subtilis subsp. spizizenii ATCC 6633]	5.30693	22847	1	2	0.0875387	5.6708e-05	F211257	Q22694_Mix3-2A	61.5	9.7561	1	1	0.147223	1	0	1	1	BS
EFG92885.1	hypothetical protein BSU6633_07896 [Bacillus subtilis subsp. spizizenii ATCC 6633]	10.5824	8293.31	1	2	0.241158	0.000156223	F211255	Q22693_Mix3-1A	33.2	13.8889	1	1	0.427801	1	1	0	1	BS
EFG92901.1	hypothetical protein BSU6633_07976 [Bacillus subtilis subsp. spizizenii ATCC 6633]	3.93853	10664	1	1	0.0937738	6.07472e-05	F211255	Q22693_Mix3-1A	38.48	9.47368	1	1	0.324412	1	1	0	0	BS
EFG92918.1	putative NAD-disulfide oxidoreductase [Bacillus subtilis subsp. spizizenii ATCC 6633]	8.14842	46419.4	1	2	0.0430854	2.7911e-05	F211257	Q22694_Mix3-2A	45.58	3.34129	1	1	0.0711256	1	0	1	1	BS
EFG92951.1	nicotinamidase [Bacillus subtilis subsp. spizizenii ATCC 6633]	5.30218	20585.2	1	2	0.0971574	6.2939e-05	F211255	Q22693_Mix3-1A	52.19	5.46448	1	1	0.163648	1	1	0	1	BS
EFG92956.1	ComQ [Bacillus subtilis subsp. spizizenii ATCC 6633]	5.55684	32849	1	2	0.0608846	3.94414e-05	F211257	Q22694_Mix3-2A	30.96	2.44755	1	1	0.101399	1	0	1	1	BS
EFG92969.1	Na+/malate symporter [Bacillus subtilis subsp. spizizenii ATCC 6633]	8.69501	47820.7	1	1	0.0209114	1.35465e-05	F211255	Q22693_Mix3-1A	24.31	2.00893	1	1	0.0691123	1	1	0	0	BS
EFG92974.1	penicillin-binding protein 4 [Bacillus subtilis subsp. spizizenii ATCC 6633]	9.11376	70388.8	1	1	0.0142068	9.20324e-06	F211257	Q22694_Mix3-2A	30.84	3.05466	1	1	0.0466568	1	0	1	0	BS
EFG92978.1	kinase-associated protein B [Bacillus subtilis subsp. spizizenii ATCC 6633]	6.36888	14678.4	1	1	0.0681275	4.41333e-05	F211257	Q22694_Mix3-2A	27.5	10.1562	1	1	0.232248	1	0	1	0	BS
EFG93005.1	putative lipoprotein [Bacillus subtilis subsp. spizizenii ATCC 6633]	5.48712	23820.5	1	1	0.0419806	2.71953e-05	F211259	Q22695_Mix3-3A	43.89	8.49057	1	1	0.14086	1	0	0	1	BS
EFG93059.1	hypothetical protein BSU6633_06481 [Bacillus subtilis subsp. spizizenii ATCC 6633]	4.8755	16345.1	1	1	0.0611805	3.96331e-05	F211259	Q22695_Mix3-3A	24.62	9.52381	1	1	0.207631	1	0	0	1	BS
EFG93223.1	hypothetical protein BSU6633_05114 [Bacillus subtilis subsp. spizizenii ATCC 6633]	6.91057	13020.7	1	1	0.0768005	4.97518e-05	F211257	Q22694_Mix3-2A	22.12	12.069	1	1	0.26346	1	0	1	0	BS
EFG93288.1	putative oxidoreductase [Bacillus subtilis subsp. spizizenii ATCC 6633]	4.81559	29064.7	1	1	0.034406	2.22884e-05	F211257	Q22694_Mix3-2A	58.65	4.92424	1	1	0.114914	1	0	1	0	BS
EFG93292.1	SsrA-binding protein [Bacillus subtilis subsp. spizizenii ATCC 6633]	9.99333	18079.8	1	2	0.110621	7.16608e-05	F211257	Q22694_Mix3-2A	37.55	4.48718	1	1	0.187722	1	0	1	1	BS
EFG93295.1	hypothetical protein BSU6633_04944 [Bacillus subtilis subsp. spizizenii ATCC 6633]	9.9921	7990.77	1	1	0.125144	8.10692e-05	F211259	Q22695_Mix3-3A	49.86	23.6842	1	1	0.447184	1	0	0	1	BS
EFG93320.1	acetolactate synthase [Bacillus subtilis subsp. spizizenii ATCC 6633]	5.30708	61970.2	1	2	0.0322736	2.0907e-05	F211259	Q22695_Mix3-3A	60.78	2.2807	1	1	0.0530826	1	0	1	1	BS
EFG93344.1	CDP-glycerol:poly(glycerophosphate) glycerophosphotransferase [Bacillus subtilis subsp. spizizenii ATCC 6633]	6.30683	44950.9	1	2	0.044493	2.88228e-05	F211257	Q22694_Mix3-2A	40.01	2.05656	1	1	0.073628	1	1	1	0	BS
EFG93354.1	hypothetical protein BSU6633_03917 [Bacillus subtilis subsp. spizizenii ATCC 6633]	6.46263	79303	1	1	0.0126099	8.16873e-06	F211259	Q22695_Mix3-3A	98.92	1.92593	1	1	0.0413834	1	0	0	1	BS
EFG93356.1	ATP-binding teichoic acid precursor transporter component [Bacillus subtilis subsp. spizizenii ATCC 6633]	8.64379	59020.2	1	1	0.0169433	1.0976e-05	F211255	Q22693_Mix3-1A	43.97	2.27704	1	1	0.0558134	1	1	0	0	BS
EFG93370.1	UDP-glucose 6-dehydrogenase [Bacillus subtilis subsp. spizizenii ATCC 6633]	6.12582	50120.4	1	3	0.0598559	3.8775e-05	F211255	Q22693_Mix3-1A	66.47	2.15517	1	1	0.0658501	1	1	1	1	BS
EFG93374.1	putative glycosyltransferase [Bacillus subtilis subsp. spizizenii ATCC 6633]	9.03964	47984.7	1	1	0.02084	1.35002e-05	F211259	Q22695_Mix3-3A	25.62	3.35731	1	1	0.0687877	1	0	0	1	BS
EFG93402.1	cytochrome c551 [Bacillus subtilis subsp. spizizenii ATCC 6633]	5.21523	11929	1	1	0.0838296	5.43052e-05	F211259	Q22695_Mix3-3A	60.59	11.6071	1	1	0.289363	1	0	0	1	BS
EFG93410.1	putative phosphotransferase [Bacillus subtilis subsp. spizizenii ATCC 6633]	4.9579	94642.4	1	3	0.0316982	2.05343e-05	F211255	Q22693_Mix3-1A	48.74	1.44404	1	1	0.0346311	1	1	1	1	BS
EFG93412.1	excinuclease ABC subunit B [Bacillus subtilis subsp. spizizenii ATCC 6633]	5.40042	76311.4	1	2	0.0262084	1.69779e-05	F211255	Q22693_Mix3-1A	28.55	1.36157	1	1	0.0430246	1	1	0	1	BS
EFG93452.1	gluconeogenesis factor [Bacillus subtilis subsp. spizizenii ATCC 6633]	5.59058	34660.3	1	3	0.0865544	5.60704e-05	F211255	Q22693_Mix3-1A	74.65	3.47003	1	1	0.095766	1	1	1	1	BS
EFG93465.1	hypothetical protein BSU6633_04472 [Bacillus subtilis subsp. spizizenii ATCC 6633]	5.23818	20968.3	1	2	0.0953822	6.17891e-05	F211257	Q22694_Mix3-2A	35.93	7.32984	1	1	0.160955	1	0	1	1	BS
EFG93488.1	putative glycosyltransferase involved in biofilm formation [Bacillus subtilis subsp. spizizenii ATCC 6633]	5.69521	39682.8	1	2	0.0503997	3.26492e-05	F211259	Q22695_Mix3-3A	26.6	3.48837	1	1	0.0834883	1	1	0	1	BS
EFG93521.1	putative alkanal monooxygenase [Bacillus subtilis subsp. spizizenii ATCC 6633]	5.44633	37065.8	1	1	0.026979	1.74772e-05	F211259	Q22695_Mix3-3A	95.91	5.05952	2	1	0.187263	1	0	0	1	BS
EFG93524.1	transcriptional regulator of gapA [Bacillus subtilis subsp. spizizenii ATCC 6633]	5.79571	37386.6	1	3	0.0802427	5.19816e-05	F211255	Q22693_Mix3-1A	39.03	2.35294	1	1	0.0888015	1	1	1	1	BS
EFG93540.1	hypothetical protein BSU6633_03232 [Bacillus subtilis subsp. spizizenii ATCC 6633]	7.62493	7815.62	1	3	0.383847	0.000248658	F211255	Q22693_Mix3-1A	66.33	17.3913	1	1	0.454037	1	1	1	1	BS
EFG93541.1	putative peroxidase [Bacillus subtilis subsp. spizizenii ATCC 6633]	4.87228	30585.9	1	1	0.0326948	2.11799e-05	F211259	Q22695_Mix3-3A	21.78	4.79705	1	1	0.108936	1	0	0	1	BS
EFG93563.1	phosphoribosylaminoimidazole synthetase [Bacillus subtilis subsp. spizizenii ATCC 6633]	4.64865	37025.6	1	1	0.0270083	1.74961e-05	F211259	Q22695_Mix3-3A	25.42	5.78035	1	1	0.0896161	1	0	0	1	BS
EFG93571.1	putative lipoprotein [Bacillus subtilis subsp. spizizenii ATCC 6633]	6.20516	37071.9	1	3	0.0809238	5.24229e-05	F211259	Q22695_Mix3-3A	35.32	6.64653	1	1	0.0896161	1	1	1	1	BS
EFG93588.1	putative RNA methyltransferase [Bacillus subtilis subsp. spizizenii ATCC 6633]	5.77199	51683.5	1	2	0.0386971	2.50682e-05	F211255	Q22693_Mix3-1A	27.86	2.39651	1	1	0.0638411	1	1	1	0	BS
EFG93591.1	restriction modification system DNA specificity domain protein [Bacillus subtilis subsp. spizizenii ATCC 6633]	6.14816	49344.1	1	4	0.0810634	5.25133e-05	F211257	Q22694_Mix3-2A	46.87	2.07852	1	1	0.0669027	1	1	1	2	BS
EFG93593.1	hypothetical protein BSU6633_03497 [Bacillus subtilis subsp. spizizenii ATCC 6633]	6.64619	24116.4	1	3	0.124397	8.05847e-05	F211259	Q22695_Mix3-3A	35.07	4.20561	1	1	0.138859	1	1	1	1	BS
EFG93611.1	putative acetyltransferase [Bacillus subtilis subsp. spizizenii ATCC 6633]	5.14857	20369	1	1	0.0490943	3.18035e-05	F211259	Q22695_Mix3-3A	22	5	1	1	0.165494	1	0	0	1	BS
EFG93633.1	putative monooxygenase [Bacillus subtilis subsp. spizizenii ATCC 6633]	6.59063	12461.4	1	1	0.080248	5.19851e-05	F211259	Q22695_Mix3-3A	26.98	9.34579	1	1	0.275807	1	0	0	1	BS
EFG93652.1	2-succinyl-5-enolpyruvyl-6-hydroxy-3-cyclohexene-1-carboxylate synthase [Bacillus subtilis subsp. spizizenii ATCC 6633]	5.67196	64028.5	1	3	0.0468541	3.03523e-05	F211255	Q22693_Mix3-1A	57.2	1.89655	1	1	0.0514059	1	1	1	1	BS
EFG93665.1	carbonic anhydrase [Bacillus subtilis subsp. spizizenii ATCC 6633]	5.49305	21146.6	1	1	0.0472889	3.0634e-05	F211259	Q22695_Mix3-3A	31.07	9.09091	1	1	0.159208	1	0	0	1	BS
EFG93680.1	catalase [Bacillus subtilis subsp. spizizenii ATCC 6633]	5.53731	62442.6	1	1	0.0160147	1.03744e-05	F211259	Q22695_Mix3-3A	40.69	2.55941	1	1	0.0527006	1	0	0	1	BS
EFG93723.1	catalase 2 [Bacillus subtilis subsp. spizizenii ATCC 6633]	5.74715	77086.4	1	1	0.0129725	8.40363e-06	F211255	Q22693_Mix3-1A	29.42	1.45773	1	1	0.0425868	1	1	0	0	BS
EFG93733.1	ATP-dependent RNA helicase [Bacillus subtilis subsp. spizizenii ATCC 6633]	7.1842	54038.3	1	3	0.0555162	3.59637e-05	F211255	Q22693_Mix3-1A	24.48	2.29645	1	1	0.0610474	1	1	1	1	BS
EFG93744.1	hypothetical protein BSU6633_01959 [Bacillus subtilis subsp. spizizenii ATCC 6633]	4.76213	28989.7	1	1	0.034495	2.23461e-05	F211259	Q22695_Mix3-3A	30.68	3.1746	1	1	0.114914	1	0	0	1	BS
EFG93811.1	2-keto-myo-inositol dehydratase [Bacillus subtilis subsp. spizizenii ATCC 6633]	5.12444	33587.8	1	1	0.0297727	1.92869e-05	F211257	Q22694_Mix3-2A	25.64	2.6936	1	1	0.0990009	1	0	1	0	BS
EFG93830.1	putative integral inner membrane protein [Bacillus subtilis subsp. spizizenii ATCC 6633]	9.13942	16952.1	1	1	0.0589896	3.82138e-05	F211255	Q22693_Mix3-1A	22.58	5.29801	1	1	0.200542	1	1	0	0	BS
EFG93841.1	glycerate kinase [Bacillus subtilis subsp. spizizenii ATCC 6633]	4.62416	39321.2	1	1	0.0254316	1.64747e-05	F211257	Q22694_Mix3-2A	27.96	2.09424	1	1	0.0842081	1	0	1	0	BS
EFG93872.1	arginine/ornithine/gamma-aminobutyrate permease [Bacillus subtilis subsp. spizizenii ATCC 6633]	9.10661	51365.4	1	1	0.0194684	1.26117e-05	F211255	Q22693_Mix3-1A	60.04	2.78373	1	1	0.0642612	1	1	0	0	BS
EFG93892.1	putative phosphodiesterase [Bacillus subtilis subsp. spizizenii ATCC 6633]	5.02804	74294.7	1	2	0.0269198	1.74388e-05	F211255	Q22693_Mix3-1A	32.87	1.36571	1	1	0.0441931	1	1	0	1	BS
EFG93968.1	putative hydroquinone-specific extradiol dioxygenase [Bacillus subtilis subsp. spizizenii ATCC 6633]	5.55413	35388.2	1	3	0.0847741	5.49171e-05	F211259	Q22695_Mix3-3A	85.03	5.6962	2	2	0.196671	1	1	1	1	BS
EFG93994.1	gamma-glutamyl kinase [Bacillus subtilis subsp. spizizenii ATCC 6633]	5.8824	39316.2	1	1	0.0254348	1.64768e-05	F211259	Q22695_Mix3-3A	23.15	1.91781	1	1	0.0842081	1	0	0	1	BS
EFG93998.1	organic hydroperoxide resistance reductase B [Bacillus subtilis subsp. spizizenii ATCC 6633]	4.88869	14620.3	1	3	0.205194	0.000132926	F211259	Q22695_Mix3-3A	44.14	7.35294	1	1	0.234098	1	1	1	1	BS
EFG94003.1	intracellular serine protease [Bacillus subtilis subsp. spizizenii ATCC 6633]	4.67114	33813.2	1	2	0.0591484	3.83167e-05	F211257	Q22694_Mix3-2A	28.58	2.50784	1	1	0.0983366	1	1	1	0	BS
EFG94006.1	thiamine ABC transporter (ATP-binding protein) [Bacillus subtilis subsp. spizizenii ATCC 6633]	5.16007	61091	1	1	0.016369	1.06039e-05	F211255	Q22693_Mix3-1A	42.33	1.64835	1	1	0.0538635	1	1	0	0	BS
EFG94015.1	magnesium transporter [Bacillus subtilis subsp. spizizenii ATCC 6633]	4.76294	50835.8	1	1	0.0196712	1.27431e-05	F211255	Q22693_Mix3-1A	101.31	3.32594	1	1	0.0649738	1	1	0	0	BS
EFG94033.1	hypothetical protein BSU6633_01119 [Bacillus subtilis subsp. spizizenii ATCC 6633]	6.08166	26882.1	1	1	0.0371994	2.4098e-05	F211257	Q22694_Mix3-2A	22.8	5.5794	1	1	0.124161	1	0	1	0	BS
EFG94042.1	methylthioribose-1-phosphate isomerase [Bacillus subtilis subsp. spizizenii ATCC 6633]	5.10262	38832.1	1	1	0.0257519	1.66822e-05	F211255	Q22693_Mix3-1A	31.8	3.39943	1	1	0.0854357	1	1	0	0	BS
EFG94044.1	putative hydrolase [Bacillus subtilis subsp. spizizenii ATCC 6633]	5.51206	29240.8	1	1	0.0341988	2.21541e-05	F211259	Q22695_Mix3-3A	33.85	3.0888	1	1	0.11402	1	0	0	1	BS
EFG94056.1	flagellar motor protein MotA [Bacillus subtilis subsp. spizizenii ATCC 6633]	5.18732	29320.7	1	2	0.0682113	4.41876e-05	F211257	Q22694_Mix3-2A	104.36	7.03704	1	1	0.113578	1	1	1	0	BS
EFG94099.1	YkuJ [Bacillus subtilis subsp. spizizenii ATCC 6633]	4.54922	9238.55	1	7	0.757695	0.000490839	F211259	Q22695_Mix3-3A	101.48	21.519	1	1	1.61957	3	1	3	3	BS
EFG94108.1	N-acetyl-diaminopimelate deacetylase [Bacillus subtilis subsp. spizizenii ATCC 6633]	5.46974	41476.1	1	2	0.0482205	3.12375e-05	F211255	Q22693_Mix3-1A	36.03	1.87166	1	1	0.0798482	1	1	1	0	BS
EFG94123.1	putative permease [Bacillus subtilis subsp. spizizenii ATCC 6633]	5.825	24244.1	1	2	0.0824944	5.34403e-05	F211259	Q22695_Mix3-3A	53.63	10.3896	1	1	0.138205	1	0	1	1	BS
EFG94126.1	putative permease [Bacillus subtilis subsp. spizizenii ATCC 6633]	4.75865	42214.7	1	1	0.0236884	1.53455e-05	F211255	Q22693_Mix3-1A	43.53	6.54912	1	1	0.0783535	1	1	0	0	BS
EFG94133.1	hypothetical protein BSU6633_00400 [Bacillus subtilis subsp. spizizenii ATCC 6633]	6.70339	43982.5	1	1	0.0227363	1.47287e-05	F211259	Q22695_Mix3-3A	26.33	2.5974	1	1	0.0751386	1	0	0	1	BS
EFG94140.1	DNA replication initiation control protein YabA [Bacillus subtilis subsp. spizizenii ATCC 6633]	6.06387	14090.1	1	1	0.0709719	4.59759e-05	F211257	Q22694_Mix3-2A	22.24	15.1261	1	1	0.243805	1	0	1	0	BS
EFG94143.1	putative methyltransferase [Bacillus subtilis subsp. spizizenii ATCC 6633]	5.42726	32347.7	1	2	0.0618282	4.00526e-05	F211259	Q22695_Mix3-3A	54.67	3.83275	1	1	0.102821	1	1	0	1	BS
EFG94149.1	dimethyladenosine transferase [Bacillus subtilis subsp. spizizenii ATCC 6633]	6.04935	32704.5	1	1	0.0305768	1.98078e-05	F211257	Q22694_Mix3-2A	32.39	6.16438	1	1	0.101751	1	0	1	0	BS
EFG94154.1	pur operon repressor [Bacillus subtilis subsp. spizizenii ATCC 6633]	5.86789	31209.3	1	1	0.0320417	2.07568e-05	F211259	Q22695_Mix3-3A	24.95	7.01754	1	1	0.106559	1	0	0	1	BS
EFG94182.1	para-aminobenzoate synthase component I [Bacillus subtilis subsp. spizizenii ATCC 6633]	5.4953	53177.9	1	2	0.0376096	2.43637e-05	F211259	Q22695_Mix3-3A	52.78	2.77186	1	1	0.0619511	1	1	0	1	BS
EFG94186.1	dihydroneopterin aldolase [Bacillus subtilis subsp. spizizenii ATCC 6633]	5.62677	13690.1	1	1	0.0730453	4.73191e-05	F211257	Q22694_Mix3-2A	24.06	8.33333	1	1	0.250024	1	0	1	0	BS
EFG94187.1	2-amino-4-hydroxy-6-hydroxymethyldihydropteridine pyrophosphokinase [Bacillus subtilis subsp. spizizenii ATCC 6633]	4.63561	19127.6	1	2	0.104561	6.7735e-05	F211257	Q22694_Mix3-2A	73.14	12.5749	1	1	0.176439	1	0	1	1	BS
EFG94202.1	hypothetical protein BSU6633_00060 [Bacillus subtilis subsp. spizizenii ATCC 6633]	5.37778	8810.14	1	3	0.340517	0.000220588	F211257	Q22694_Mix3-2A	38.38	24.3243	1	1	0.398951	1	1	1	1	BS
EFG94265.1	2-deoxy-D-gluconate 3-dehydrogenase [Bacillus subtilis subsp. spizizenii ATCC 6633]	6.44561	27140	1	1	0.0368459	2.3869e-05	F211257	Q22694_Mix3-2A	20.6	3.14961	1	1	0.123118	1	0	1	0	BS
NP_010041.2	Lrg1p [Saccharomyces cerevisiae S288C]	8.54146	116576	1	1	0.00857808	5.55692e-06	F211255	Q22693_Mix3-1A	28.48	0.688299	1	1	0.0280615	1	1	0	0	SC
NP_010300.3	inositol polyphosphate kinase KCS1 [Saccharomyces cerevisiae S288C]	6.32498	119476	1	1	0.00836989	5.42206e-06	F211259	Q22695_Mix3-3A	20.55	0.666667	1	1	0.0273794	1	0	0	1	SC
pdb|3U5C|M	Chain M, s Ribosomal Protein S12	4.67753	15462.2	1	2	0.129348	8.37922e-05	F211255	Q22693_Mix3-1A	57.16	6.99301	1	1	0.220074	1	1	0	1	SC
pdb|3U5E|B	Chain B, s Ribosomal Protein L3	10.2937	43730.4	1	1	0.0228674	1.48136e-05	F211255	Q22693_Mix3-1A	35.93	3.35917	1	1	0.0757211	1	1	0	0	SC
pdb|3U5E|I	Chain I, s Ribosomal Protein L10	10.0339	25345.4	1	3	0.118365	7.66773e-05	F211255	Q22693_Mix3-1A	57.42	4.97738	1	1	0.131985	1	1	1	1	SC
pdb|3U5E|O	Chain O, s Ribosomal Protein L16-a, 60s Ribosomal Protein L16-b	10.4159	24044.4	1	1	0.0415897	2.6942e-05	F211257	Q22694_Mix3-2A	35.01	3.68664	1	1	0.13952	1	0	1	0	SC
pdb|3U5E|P	Chain P, s Ribosomal Protein L17-a	10.9212	20537.1	1	2	0.0973849	6.30865e-05	F211255	Q22693_Mix3-1A	23.49	7.06522	1	1	0.163648	1	1	0	1	SC
pdb|4LMG|A	Chain A, Iron-regulated Transcriptional Activator Aft2	9.46764	18237.6	1	1	0.0548319	3.55204e-05	F211257	Q22694_Mix3-2A	25.32	4.4586	1	1	0.185351	1	0	1	0	SC
pdb|5LMX|M	Chain M, Dna-directed Rna Polymerase I Subunit Rpa49	9.54805	46622	1	1	0.0214491	1.38948e-05	F211257	Q22694_Mix3-2A	17.6	1.68675	1	1	0.070782	1	0	1	0	SC
pdb|5MP9|K	Chain K, s Protease Regulatory Subunit 6b Homolog	5.38355	47864.1	1	2	0.041785	2.70685e-05	F211255	Q22693_Mix3-1A	27.81	1.63551	1	1	0.0689496	1	1	0	1	SC
pdb|5V4P|A	Chain A, NADPH dehydrogenase 3	5.40196	44892.4	1	2	0.0445509	2.88603e-05	F211259	Q22695_Mix3-3A	33.73	2.5	1	1	0.073628	1	0	1	1	SC
pdb|6EM5|QQ	Chain q, S rRNA (cytosine(2870)-C(5))-methyltransferase	4.95438	69769	1	3	0.0429991	2.7855e-05	F211257	Q22694_Mix3-2A	21.41	1.13269	1	1	0.047107	1	1	1	1	SC
pdb|6EZM|A	Chain A, Imidazoleglycerol-phosphate dehydratase	5.92841	23818.2	1	3	0.125954	8.15936e-05	F211259	Q22695_Mix3-3A	30.15	3.18182	1	1	0.14086	1	1	1	1	SC
sp|P00358.3|G3P2_YEAST	RecName: Full=Glyceraldehyde-3-phosphate dehydrogenase 2; Short=GAPDH 2	6.45762	35824.4	1	2	0.0558279	3.61656e-05	F211255	Q22693_Mix3-1A	1000.32	45.4819	16	0	5.43898	1	1	1	0	SC
sp|P00427.1|COX6_YEAST	RecName: Full=Cytochrome c oxidase subunit 6, mitochondrial; AltName: Full=Cytochrome c oxidase polypeptide VI; Flags: Precursor	5.79689	17330.9	1	1	0.0577003	3.73786e-05	F211259	Q22695_Mix3-3A	33.11	4.72973	1	1	0.19521	1	0	0	1	SC
sp|P00890.2|CISY1_YEAST	RecName: Full=Citrate synthase, mitochondrial; Flags: Precursor	8.23072	53327	1	1	0.0187522	1.21478e-05	F211259	Q22695_Mix3-3A	40.32	2.50522	1	1	0.0618203	1	0	0	1	SC
sp|P06208.1|LEU1_YEAST	RecName: Full=2-isopropylmalate synthase; AltName: Full=Alpha-IPM synthase; AltName: Full=Alpha-isopropylmalate synthase	5.69808	68366.3	1	2	0.0292542	1.8951e-05	F211257	Q22694_Mix3-2A	29.29	1.29241	1	1	0.0481129	1	0	1	1	SC
sp|P0CH08.1|RL40A_YEAST	RecName: Full=Ubiquitin-60S ribosomal protein L40; Contains: RecName: Full=Ubiquitin; Contains: RecName: Full=60S ribosomal protein L40-A; AltName: Full=CEP52; AltName: Full=Large ribosomal subunit protein eL40-A; Flags: Precursor	9.87065	14544.8	1	1	0.0687529	4.45385e-05	F211259	Q22695_Mix3-3A	30.58	7.03125	1	1	0.234098	1	0	0	1	SC
sp|Q00764.2|TPS1_YEAST	RecName: Full=Alpha,alpha-trehalose-phosphate synthase [UDP-forming] 56 kDa subunit; AltName: Full=General glucose sensor subunit 1; AltName: Full=Glycogen metabolism control protein GLC6; AltName: Full=Trehalose synthase complex catalytic subunit T	5.71377	56112.5	1	1	0.0178213	1.15448e-05	F211259	Q22695_Mix3-3A	24.45	3.23232	1	1	0.0587223	1	0	0	1	SC
sp|Q04120.3|TSA2_YEAST	RecName: Full=Peroxiredoxin TSA2; Short=Prx; AltName: Full=Cytoplasmic thiol peroxidase 2; Short=cTPx 2; AltName: Full=Thiol-specific antioxidant protein 2; AltName: Full=Thioredoxin peroxidase type Ib; Short=TPx type Ib	6.74306	21601.4	1	3	0.13888	8.99672e-05	F211259	Q22695_Mix3-3A	43.99	4.08163	1	1	0.155826	1	1	1	1	SC
sp|Q04781.1|LTN1_YEAST	RecName: Full=E3 ubiquitin-protein ligase listerin; AltName: Full=RING domain mutant killed by rtf1 deletion protein 1; AltName: Full=RING-type E3 ubiquitin transferase listerin	5.34108	180072	1	1	0.00555332	3.59747e-06	F211255	Q22693_Mix3-1A	22.06	0.448143	1	1	0.018127	1	1	0	0	SC
sp|Q05016.1|YM71_YEAST	RecName: Full=NADP-dependent 3-hydroxy acid dehydrogenase; AltName: Full=L-allo-threonine dehydrogenase	6.3465	29140.5	1	1	0.0343165	2.22304e-05	F211259	Q22695_Mix3-3A	23.43	2.62172	1	1	0.114465	1	0	0	1	SC
sp|Q05533.1|INM2_YEAST	RecName: Full=Inositol monophosphatase 2; Short=IMP 2; Short=IMPase 2; AltName: Full=Inositol-1(or 4)-monophosphatase 2	5.46626	32071.8	1	1	0.03118	2.01986e-05	F211257	Q22694_Mix3-2A	27.11	2.39726	1	1	0.103915	1	0	1	0	SC
sp|Q06337.2|EAF1_YEAST	RecName: Full=Chromatin modification-related protein EAF1; AltName: Full=ESA1-associated factor 1; AltName: Full=Vacuolar import and degradation protein 21	9.10293	112433	1	2	0.0177884	1.15234e-05	F211255	Q22693_Mix3-1A	25.06	0.712831	1	1	0.0291217	1	1	0	1	SC
sp|Q06820.1|MDM36_YEAST	RecName: Full=Mitochondrial distribution and morphology protein 36	5.27038	64918.1	1	1	0.015404	9.97881e-06	F211259	Q22695_Mix3-3A	15.68	1.20898	1	1	0.0506942	1	0	0	1	SC
tr|A0A0H2UL03|A0A0H2UL03_ECOBD$Thiol:disulfide	interchange protein	5.4221	21118.6	1	1	0.0473517	3.06747e-05	F211257	Q22694_Mix3-2A	49.97	4.2328	1	1	0.159208	1	0	1	0	EC
tr|A0A140N2G7|A0A140N2G7_ECOBD$Glucose-1-phosphate	adenylyltransferase	5.77424	48666.5	1	1	0.020548	1.33111e-05	F211259	Q22695_Mix3-3A	40.12	2.32019	1	1	0.0678321	1	0	0	1	EC
tr|A0A140N2N4|A0A140N2N4_ECOBD$ABC	transporter related	5.5001	71799	1	1	0.0139278	9.02248e-06	F211255	Q22693_Mix3-1A	29.61	2.35479	1	1	0.0457818	1	1	0	0	EC
tr|A0A140N3I5|A0A140N3I5_ECOBD$2,5-didehydrogluconate	reductase	5.999	31090.2	1	1	0.0321644	2.08363e-05	F211259	Q22695_Mix3-3A	25.61	2.90909	1	1	0.106948	1	0	0	1	EC
tr|A0A140N3P8|A0A140N3P8_ECOBD$Aerobic	respiration control sensor protein	4.98581	87927.6	1	1	0.011373	7.36748e-06	F211255	Q22693_Mix3-1A	33.93	1.15681	1	1	0.0372755	1	1	0	0	EC
tr|A0A140N3S1|A0A140N3S1_ECOBD$Uncharacterized	protein	9.41505	10777	1	2	0.18558	0.000120219	F211257	Q22694_Mix3-2A	59.37	12.3711	1	1	0.320881	1	1	1	0	EC
tr|A0A140N421|A0A140N421_ECOBD$Ribosomal	RNA large subunit methyltransferase J	8.58915	31924.7	1	1	0.0313237	2.02917e-05	F211259	Q22695_Mix3-3A	40.49	3.57143	1	1	0.104285	1	0	0	1	EC
tr|A0A140N465|A0A140N465_ECOBD$Coenzyme	A biosynthesis bifunctional protein CoaBC	7.05646	43410.7	1	1	0.0230358	1.49227e-05	F211257	Q22694_Mix3-2A	30.46	3.44828	1	1	0.0761146	1	0	1	0	EC
tr|A0A140N494|A0A140N494_ECOBD$Acetyltransferase		6.05012	29298	1	2	0.068264	4.42218e-05	F211257	Q22694_Mix3-2A	54.51	3.2967	1	1	0.11402	1	0	1	1	EC
tr|A0A140N4A1|A0A140N4A1_ECOBD$Mannitol-1-phosphate	5-dehydrogenase	5.35692	41098.5	1	1	0.0243318	1.57623e-05	F211257	Q22694_Mix3-2A	21.82	8.11518	1	1	0.0805064	1	0	1	0	EC
tr|A0A140N4A7|A0A140N4A7_ECOBD$Ferrous	iron transport protein B	5.80961	84418.8	1	1	0.0118457	7.67371e-06	F211255	Q22693_Mix3-1A	24.67	1.16429	1	1	0.0388579	1	1	0	0	EC
tr|A0A140N4N0|A0A140N4N0_ECOBD$Orotate	phosphoribosyltransferase	5.33341	23552.2	1	2	0.0849178	5.50102e-05	F211259	Q22695_Mix3-3A	42.15	4.22535	1	1	0.142226	1	1	0	1	EC
tr|A0A140N4R0|A0A140N4R0_ECOBD$Glutaredoxin		6.70692	9131.63	1	1	0.109509	7.09408e-05	F211257	Q22694_Mix3-2A	22.42	9.63855	1	1	0.383423	1	0	1	0	EC
tr|A0A140N4Y2|A0A140N4Y2_ECOBD$Peptidyl-prolyl	cis-trans isomerase	9.12588	20417.4	1	2	0.0979556	6.34562e-05	F211259	Q22695_Mix3-3A	39.21	4.73684	1	1	0.165494	1	1	0	1	EC
tr|A0A140N539|A0A140N539_ECOBD$Dihydrofolate	synthase/folylpolyglutamate synthase	5.50215	45377.4	1	1	0.0220374	1.42759e-05	F211259	Q22695_Mix3-3A	20.55	2.60664	1	1	0.0728953	1	0	0	1	EC
tr|A0A140N5D2|A0A140N5D2_ECOBD$Penicillin-binding	protein, 1A family	6.15496	93547.4	1	1	0.0106898	6.92489e-06	F211257	Q22694_Mix3-2A	29.89	2.70588	1	1	0.0350454	1	0	1	0	EC
tr|A0A140N5D3|A0A140N5D3_ECOBD$Glutathione	S-transferase domain protein	6.20725	32371.4	1	2	0.0617829	4.00233e-05	F211255	Q22693_Mix3-1A	97.65	6.59722	1	1	0.102821	1	1	0	1	EC
tr|A0A140N5J9|A0A140N5J9_ECOBD$Substrate-binding	region of ABC-type glycine betaine transport system	5.81611	32589.1	1	1	0.0306851	1.9878e-05	F211257	Q22694_Mix3-2A	24.19	2.95082	1	1	0.102105	1	0	1	0	EC
tr|A0A140N5R4|A0A140N5R4_ECOBD$Quinone	oxidoreductase, YhdH/YhfP family	5.63152	34701.9	1	1	0.0288169	1.86677e-05	F211257	Q22694_Mix3-2A	25.06	5.24691	1	1	0.095766	1	0	1	0	EC
tr|A0A140N5V1|A0A140N5V1_ECOBD$Glyoxalase		4.67538	22966.8	1	3	0.130623	8.46185e-05	F211257	Q22694_Mix3-2A	45.7	3.22581	1	1	0.146488	1	1	1	1	EC
tr|A0A140N5Y2|A0A140N5Y2_ECOBD$Uncharacterized	protein	7.13012	43186.2	1	2	0.0463111	3.00006e-05	F211255	Q22693_Mix3-1A	32.44	1.85185	1	1	0.0765121	2	2	0	0	EC
tr|A0A140N5Z1|A0A140N5Z1_ECOBD$Peptidase	M23	9.51815	40094.3	1	1	0.0249412	1.6157e-05	F211255	Q22693_Mix3-1A	21.29	2.37467	1	1	0.0825476	1	1	0	0	EC
tr|A0A140N6B2|A0A140N6B2_ECOBD$Uncharacterized	protein	6.10001	26618.8	1	1	0.0375675	2.43364e-05	F211259	Q22695_Mix3-3A	40.6	2.84553	1	1	0.125758	1	0	0	1	EC
tr|A0A140N6D7|A0A140N6D7_ECOBD$Glycoside	hydrolase family 1	5.57407	55084.7	1	1	0.0181539	1.17602e-05	F211255	Q22693_Mix3-1A	56.4	4.61216	1	1	0.0598012	1	1	0	0	EC
tr|A0A140N6F9|A0A140N6F9_ECOBD$Uncharacterized	protein	9.43447	11987	1	1	0.083424	5.40425e-05	F211259	Q22695_Mix3-3A	28.38	14.5455	1	1	0.289363	1	0	0	1	EC
tr|A0A140N6H9|A0A140N6H9_ECOBD$tRNA	(cytidine/uridine-2'-O-)-methyltransferase TrmJ	5.68714	27030.9	1	1	0.0369948	2.39654e-05	F211259	Q22695_Mix3-3A	42.64	6.91057	1	1	0.123637	1	0	0	1	EC
tr|A0A140N6I8|A0A140N6I8_ECOBD$Peptidase	M23	9.9096	46596.4	1	1	0.0214609	1.39025e-05	F211257	Q22694_Mix3-2A	20.47	1.90931	1	1	0.0709534	1	0	1	0	EC
tr|A0A140N6P6|A0A140N6P6_ECOBD$D-isomer	specific 2-hydroxyacid dehydrogenase NAD-binding	5.92074	44148	1	2	0.0453021	2.93469e-05	F211257	Q22694_Mix3-2A	44.3	3.17073	1	1	0.0749464	1	1	1	0	EC
tr|A0A140N6R9|A0A140N6R9_ECOBD$Shikimate	kinase 1	5.31255	25282.1	1	1	0.0395537	2.56231e-05	F211259	Q22695_Mix3-3A	46.94	5.33333	1	1	0.132582	1	0	0	1	EC
tr|A0A140N6T6|A0A140N6T6_ECOBD$Siroheme	synthase	5.84478	49920	1	2	0.0400641	2.59537e-05	F211255	Q22693_Mix3-1A	46.02	2.407	1	1	0.0661474	1	1	0	1	EC
tr|A0A140N6V3|A0A140N6V3_ECOBD$NADH:flavin	oxidoreductase/NADH oxidase	5.80026	39478.1	1	1	0.0253305	1.64092e-05	F211257	Q22694_Mix3-2A	28.32	5.75342	1	1	0.0839668	1	0	1	0	EC
tr|A0A140N6Z3|A0A140N6Z3_ECOBD$Succinic	semialdehyde dehydrogenase	5.46892	51760.8	1	1	0.0193196	1.25154e-05	F211257	Q22694_Mix3-2A	107.46	5.39419	2	1	0.131463	1	0	1	0	EC
tr|A0A140N717|A0A140N717_ECOBD$Cell	division protein DedD	7.80456	22924.2	1	1	0.0436219	2.82585e-05	F211259	Q22695_Mix3-3A	21.91	5.45455	1	1	0.146488	1	0	0	1	EC
tr|A0A140N729|A0A140N729_ECOBD$Uncharacterized	protein	5.08457	19775.1	1	1	0.0505686	3.27586e-05	F211257	Q22694_Mix3-2A	22.97	6.48649	1	1	0.170296	1	0	1	0	EC
tr|A0A140N751|A0A140N751_ECOBD$Uracil	phosphoribosyltransferase	5.31685	22519	1	3	0.133221	8.63012e-05	F211259	Q22695_Mix3-3A	45.64	3.84615	1	1	0.149474	1	1	1	1	EC
tr|A0A140N784|A0A140N784_ECOBD$3-dehydroquinate	synthase	5.72108	38838.4	1	1	0.0257477	1.66795e-05	F211259	Q22695_Mix3-3A	20.26	1.9337	1	1	0.0854357	1	0	0	1	EC
tr|A0A140N7A0|A0A140N7A0_ECOBD$Ribonucleotide	reductase	4.69077	43473.7	1	1	0.0230024	1.49011e-05	F211255	Q22693_Mix3-1A	30.85	3.45745	1	1	0.0761146	1	1	0	0	EC
tr|A0A140N7A3|A0A140N7A3_ECOBD$ABC	transporter related	5.6398	26784.1	1	1	0.0373356	2.41862e-05	F211257	Q22694_Mix3-2A	28.89	3.73444	1	1	0.124689	1	0	1	0	EC
tr|A0A140N7A6|A0A140N7A6_ECOBD$Uncharacterized	protein	8.76596	11839.9	1	2	0.16892	0.000109427	F211259	Q22695_Mix3-3A	40.83	10.0917	1	1	0.292234	1	0	1	1	EC
tr|A0A140N7A7|A0A140N7A7_ECOBD$Mammalian	cell entry related domain protein	4.78682	19564.1	1	3	0.153342	9.93356e-05	F211255	Q22693_Mix3-1A	46.24	4.37158	1	1	0.172295	1	1	1	1	EC
tr|A0A140N7C1|A0A140N7C1_ECOBD$Tryptophan--tRNA	ligase	6.2666	37414.1	1	2	0.0534558	3.4629e-05	F211255	Q22693_Mix3-1A	59.75	5.08982	2	1	0.184904	1	1	1	0	EC
tr|A0A140N7C4|A0A140N7C4_ECOBD$Phosphoribosylglycinamide	formyltransferase	5.51625	23237.8	1	1	0.0430333	2.78772e-05	F211257	Q22694_Mix3-2A	34.33	7.07547	1	1	0.144326	1	0	1	0	EC
tr|A0A140N7F7|A0A140N7F7_ECOBD$Uncharacterized	protein	5.35288	51010.6	1	1	0.0196038	1.26994e-05	F211255	Q22693_Mix3-1A	35.35	1.566	1	1	0.0646869	1	1	0	0	EC
tr|A0A140N7F8|A0A140N7F8_ECOBD$Elongation	factor P-like protein	4.92381	21519	1	2	0.0929412	6.02078e-05	F211259	Q22695_Mix3-3A	38.18	4.21053	1	1	0.156658	1	0	1	1	EC
tr|A0A140N7H9|A0A140N7H9_ECOBD$Pyridoxine	5'-phosphate synthase	5.6099	26367.6	1	1	0.0379254	2.45683e-05	F211257	Q22694_Mix3-2A	54.08	6.17284	1	1	0.126846	1	0	1	0	EC
tr|A0A140N7N1|A0A140N7N1_ECOBD$Glutathione	S-transferase domain protein	5.84867	22853.8	1	1	0.0437563	2.83456e-05	F211255	Q22693_Mix3-1A	33.2	8.45771	1	1	0.147223	1	1	0	0	EC
tr|A0A140N7N4|A0A140N7N4_ECOBD$NADH-quinone	oxidoreductase subunit A	9.87428	16446.6	1	1	0.0608028	3.93883e-05	F211257	Q22694_Mix3-2A	25.58	7.48299	1	1	0.206173	1	0	1	0	EC
tr|A0A140N7P0|A0A140N7P0_ECOBD$Exodeoxyribonuclease	7 large subunit	9.99251	51800.2	1	1	0.0193049	1.25058e-05	F211259	Q22695_Mix3-3A	21.53	1.53509	1	1	0.0637023	1	0	0	1	EC
tr|A0A140N7Q2|A0A140N7Q2_ECOBD$Toluene	tolerance family protein	9.35442	23947.5	1	1	0.041758	2.70511e-05	F211257	Q22694_Mix3-2A	39.62	4.73934	1	1	0.140187	1	0	1	0	EC
tr|A0A140N7Q4|A0A140N7Q4_ECOBD$Polyphosphate	kinase	8.96016	80381.2	1	2	0.0248814	1.61183e-05	F211259	Q22695_Mix3-3A	35.65	2.18023	1	1	0.0408068	1	0	1	1	EC
tr|A0A140N7R0|A0A140N7R0_ECOBD$D-alanyl-D-alanine	carboxypeptidase/D-alanyl-D-alanine-endopeptidase	8.94298	51782.5	1	1	0.0193115	1.25101e-05	F211257	Q22694_Mix3-2A	24.45	2.93501	1	1	0.0637023	1	0	1	0	EC
tr|A0A140N7R5|A0A140N7R5_ECOBD$Probable	4-deoxy-4-formamido-L-arabinose-phosphoundecaprenol deformylase ArnD	7.17945	33091	1	1	0.0302197	1.95765e-05	F211259	Q22695_Mix3-3A	33.58	2.36486	1	1	0.100357	1	0	0	1	EC
tr|A0A140N7S1|A0A140N7S1_ECOBD$Ribosome	maturation factor RimP	4.61179	15479.9	1	2	0.129199	8.3696e-05	F211259	Q22695_Mix3-3A	33.3	5	1	1	0.220074	1	0	1	1	EC
tr|A0A140N7T0|A0A140N7T0_ECOBD$Luciferase-like	monooxygenase	6.10267	37158.8	1	1	0.0269115	1.74334e-05	F211259	Q22695_Mix3-3A	99.54	5.67164	2	1	0.186668	1	0	0	1	EC
tr|A0A140N7T4|A0A140N7T4_ECOBD$DNA	topoisomerase 4 subunit A	6.27524	83787.4	1	2	0.0238699	1.54631e-05	F211257	Q22694_Mix3-2A	70.68	1.72872	1	1	0.0391697	1	1	1	0	EC
tr|A0A140N7U0|A0A140N7U0_ECOBD$Transport-associated		9.03847	20015.7	1	1	0.0499608	3.23649e-05	F211257	Q22694_Mix3-2A	44.23	7.32984	1	1	0.168342	1	0	1	0	EC
tr|A0A140N7V2|A0A140N7V2_ECOBD$ATP	phosphoribosyltransferase	5.75701	33330.4	1	1	0.0300026	1.94359e-05	F211259	Q22695_Mix3-3A	56.29	4.34783	1	1	0.0996743	1	0	0	1	EC
tr|A0A140N7X1|A0A140N7X1_ECOBD$Probable	transcriptional regulatory protein YeeN	4.71346	25851.2	1	3	0.116049	7.51771e-05	F211259	Q22695_Mix3-3A	51.71	4.20168	1	1	0.129651	1	1	1	1	EC
tr|A0A140N7Z9|A0A140N7Z9_ECOBD$NADH:flavin	oxidoreductase/NADH oxidase	6.11243	72632.3	1	2	0.027536	1.78379e-05	F211259	Q22695_Mix3-3A	34.7	1.4881	1	1	0.0452164	1	1	0	1	EC
tr|A0A140N801|A0A140N801_ECOBD$Glutathione	synthetase	5.10901	35538.3	1	3	0.0844161	5.46852e-05	F211257	Q22694_Mix3-2A	55.62	4.74684	1	1	0.0933263	1	1	1	1	EC
tr|A0A140N831|A0A140N831_ECOBD$Glycoside	hydrolase family 3 domain protein	5.77112	83465.5	1	1	0.011981	7.76136e-06	F211255	Q22693_Mix3-1A	20.42	1.56863	1	1	0.0393275	1	1	0	0	EC
tr|A0A140N844|A0A140N844_ECOBD$Glycine	cleavage system H protein	4.01342	13802.6	1	4	0.2898	0.000187734	F211255	Q22693_Mix3-1A	68.67	19.3798	1	1	0.247916	1	1	2	1	EC
tr|A0A140N8F4|A0A140N8F4_ECOBD$Probable	phosphatase YcdX	5.62713	26815.4	1	1	0.037292	2.4158e-05	F211257	Q22694_Mix3-2A	41.75	2.85714	1	1	0.124689	1	0	1	0	EC
tr|A0A140N8G9|A0A140N8G9_ECOBD$Sulfite	reductase [NADPH] flavoprotein alpha-component	4.92396	66224.9	1	1	0.0151001	9.78189e-06	F211255	Q22693_Mix3-1A	21.02	3.50584	1	1	0.0496628	1	1	0	0	EC
tr|A0A140N8N1|A0A140N8N1_ECOBD$Efflux	pump membrane protein	9.33311	42695.6	1	3	0.0702648	4.55179e-05	F211255	Q22693_Mix3-1A	57.52	2.5641	1	1	0.0775243	1	1	1	1	EC
tr|A0A140N8N5|A0A140N8N5_ECOBD$Sugar	transporter	9.43304	50920.9	1	1	0.0196383	1.27218e-05	F211259	Q22695_Mix3-3A	26.58	2.15517	1	1	0.06483	1	0	0	1	EC
tr|A0A140N8R5|A0A140N8R5_ECOBD$Uncharacterized	protein	6.04567	50939.2	1	2	0.0392625	2.54344e-05	F211259	Q22695_Mix3-3A	38.71	2.42291	1	1	0.06483	1	0	1	1	EC
tr|A0A140N8S5|A0A140N8S5_ECOBD$Protein	GrpE	4.68136	21798.2	1	2	0.0917508	5.94366e-05	F211255	Q22693_Mix3-1A	86.06	7.1066	1	1	0.154188	1	1	0	1	EC
tr|A0A140N8S7|A0A140N8S7_ECOBD$Cytidylate	kinase	5.55929	24731.1	1	1	0.040435	2.6194e-05	F211259	Q22695_Mix3-3A	31.09	11.8943	1	1	0.135648	1	0	0	1	EC
tr|A0A140N8T8|A0A140N8T8_ECOBD$Selenate	reductase, FAD-binding subunit	4.99619	28645.8	1	2	0.0698183	4.52287e-05	F211257	Q22694_Mix3-2A	20.35	2.7027	1	1	0.116282	1	1	1	0	EC
tr|A0A140N8U7|A0A140N8U7_ECOBD$Cell	divisionFtsK/SpoIIIE	4.90444	148008	1	1	0.00675639	4.37682e-06	F211255	Q22693_Mix3-1A	29.49	0.596125	1	1	0.0220757	1	1	0	0	EC
tr|A0A140N8W1|A0A140N8W1_ECOBD$Signal	peptidase I	6.84903	35923.5	1	1	0.027837	1.80329e-05	F211257	Q22694_Mix3-2A	20.25	2.77778	1	1	0.0924431	1	0	1	0	EC
tr|A0A140N8Y8|A0A140N8Y8_ECOBD$NAD(P)	transhydrogenase subunit beta	5.72149	48691.5	1	1	0.0205375	1.33043e-05	F211255	Q22693_Mix3-1A	37.48	1.7316	1	1	0.0678321	1	1	0	0	EC
tr|A0A140N903|A0A140N903_ECOBD$PTS	system, glucose-specific IIBC subunit	8.76468	50643.7	1	1	0.0197458	1.27914e-05	F211255	Q22693_Mix3-1A	22.74	1.67715	1	1	0.0651182	1	1	0	0	EC
tr|A0A140N913|A0A140N913_ECOBD$3-oxoacyl-[acyl-carrier-protein]	synthase 3	5.07752	33525	1	2	0.059657	3.86461e-05	F211259	Q22695_Mix3-3A	69.4	6.62461	1	1	0.0990009	1	1	0	1	EC
tr|A0A140N919|A0A140N919_ECOBD$Uncharacterized	protein	5.06535	22162.4	1	2	0.0902428	5.84598e-05	F211259	Q22695_Mix3-3A	30.03	12.6214	1	1	0.151794	1	1	0	1	EC
tr|A0A140N929|A0A140N929_ECOBD$Transcriptional	regulator, IclR family	5.43462	30010.5	1	1	0.0333217	2.1586e-05	F211257	Q22694_Mix3-2A	30.5	2.6616	1	1	0.110998	1	0	1	0	EC
tr|A0A140N979|A0A140N979_ECOBD$Uncharacterized	protein	9.61502	25884.7	1	2	0.0772656	5.00531e-05	F211257	Q22694_Mix3-2A	45.2	3.4188	1	1	0.12908	1	1	1	0	EC
tr|A0A140N991|A0A140N991_ECOBD$Transaldolase		5.88864	35636.5	1	2	0.0561223	3.63563e-05	F211255	Q22693_Mix3-1A	139.06	7.59494	2	1	0.194715	1	1	0	1	EC
tr|A0A140N9C3|A0A140N9C3_ECOBD$Glucokinase		6.06137	34701	1	5	0.144088	9.3341e-05	F211259	Q22695_Mix3-3A	52.79	4.6729	1	1	0.200703	2	1	2	2	EC
tr|A0A140N9F0|A0A140N9F0_ECOBD$Adenosine	deaminase	5.3627	36374.7	1	1	0.0274916	1.78092e-05	F211259	Q22695_Mix3-3A	70.61	5.40541	1	1	0.0912912	1	0	0	1	EC
tr|A0A140N9H7|A0A140N9H7_ECOBD$ErfK/YbiS/YcfS/YnhG	family protein	8.78007	67797.8	1	1	0.0147497	9.55496e-06	F211255	Q22693_Mix3-1A	21.11	1.78862	1	1	0.0485113	1	1	0	0	EC
tr|A0A140N9N0|A0A140N9N0_ECOBD$Arginine	transporter ATP-binding subunit	6.16728	27005	1	1	0.0370302	2.39884e-05	F211255	Q22693_Mix3-1A	49.26	8.26446	1	1	0.123637	1	1	0	0	EC
tr|A0A140N9P6|A0A140N9P6_ECOBD$Aldehyde	Dehydrogenase	5.44213	49686.2	1	1	0.0201263	1.30379e-05	F211259	Q22695_Mix3-3A	25.75	2.5974	1	1	0.0664475	1	0	0	1	EC
tr|A0A140N9T5|A0A140N9T5_ECOBD$NAD-dependent	malic enzyme	5.18762	63157.2	1	1	0.0158335	1.0257e-05	F211257	Q22694_Mix3-2A	27.34	1.59292	1	1	0.0521378	1	0	1	0	EC
tr|A0A140N9Y3|A0A140N9Y3_ECOBD$Transcriptional	regulator, LacI family	6.19887	37446.1	1	1	0.0267051	1.72997e-05	F211259	Q22695_Mix3-3A	52.94	3.75723	1	1	0.0885332	1	0	0	1	EC
tr|A0A140NA53|A0A140NA53_ECOBD$Adenine	phosphoribosyltransferase	5.2576	19846.7	1	1	0.0503863	3.26405e-05	F211255	Q22693_Mix3-1A	55.89	6.01093	1	1	0.170296	1	1	0	0	EC
tr|A0A140NA72|A0A140NA72_ECOBD$Peptidase	U32	5.79724	51146.5	1	1	0.0195517	1.26657e-05	F211257	Q22694_Mix3-2A	24.91	1.54525	1	1	0.0645444	1	0	1	0	EC
tr|A0A140NA88|A0A140NA88_ECOBD$Cytochrome	o ubiquinol oxidase, subunit I	6.69782	74318.3	1	2	0.0269113	1.74333e-05	F211255	Q22693_Mix3-1A	61.24	1.65913	1	1	0.0441931	1	1	0	1	EC
tr|A0A140NAB6|A0A140NAB6_ECOBD$Undecaprenyl	phosphate-alpha-4-amino-4-deoxy-L-arabinose arabinosyl transferase	9.11944	62501.8	1	2	0.0319991	2.07292e-05	F211257	Q22694_Mix3-2A	32.45	1.63636	1	1	0.052606	1	1	1	0	EC
tr|A0A140NAB8|A0A140NAB8_ECOBD$Glutaredoxin,	GrxB family	7.72435	24334.7	1	1	0.0410936	2.66206e-05	F211257	Q22694_Mix3-2A	26.44	8.83721	1	1	0.137557	1	0	1	0	EC
tr|A0A140NAD8|A0A140NAD8_ECOBD$Pyrimidine-specific	ribonucleoside hydrolase RihA	4.83635	33801.4	1	1	0.0295846	1.9165e-05	F211259	Q22695_Mix3-3A	59.78	4.18006	1	1	0.0983366	1	0	0	1	EC
tr|A0A140NAF7|A0A140NAF7_ECOBD$Formyltetrahydrofolate	deformylase	6.49637	31900.5	1	1	0.0313475	2.0307e-05	F211259	Q22695_Mix3-3A	31.49	3.21429	1	1	0.104285	1	0	0	1	EC
tr|A0A140NAF9|A0A140NAF9_ECOBD$Lipoyl	synthase	8.08416	36048.3	1	2	0.055481	3.59409e-05	F211259	Q22695_Mix3-3A	21.44	3.11526	1	1	0.0921524	1	0	1	1	EC
tr|A0A140NAI0|A0A140NAI0_ECOBD$Peptide	chain release factor 1	5.14586	40492.2	1	1	0.0246961	1.59983e-05	F211255	Q22693_Mix3-1A	36.43	2.77778	1	1	0.0818558	1	1	0	0	EC
tr|A0A140NAL9|A0A140NAL9_ECOBD$ABC	transporter related	5.35544	72022.1	1	2	0.0277692	1.79891e-05	F211259	Q22695_Mix3-3A	21.89	1.10236	1	1	0.0456391	1	1	0	1	EC
tr|A0A140NAM8|A0A140NAM8_ECOBD$Glutamate	5-kinase	6.07333	39032.5	1	1	0.0256197	1.65966e-05	F211259	Q22695_Mix3-3A	18.8	2.17984	1	1	0.0849404	1	0	0	1	EC
tr|A0A140NAN1|A0A140NAN1_ECOBD$Quinone-dependent	D-lactate dehydrogenase	6.19044	64571.6	1	3	0.0464601	3.00971e-05	F211259	Q22695_Mix3-3A	53.31	1.22592	1	1	0.0509587	1	1	1	1	EC
tr|A0A140NAN4|A0A140NAN4_ECOBD$Lipopolysaccharide	biosynthesis protein	5.19187	36344.1	1	2	0.0550295	3.56484e-05	F211257	Q22694_Mix3-2A	81.15	3.37423	1	1	0.0912912	1	0	1	1	EC
tr|A0A140NAS5|A0A140NAS5_ECOBD$Transcriptional	regulator, AsnC family	8.90377	18875	1	1	0.05298	3.43207e-05	F211257	Q22694_Mix3-2A	41.86	5.4878	1	1	0.178586	1	0	1	0	EC
tr|A0A140NAT4|A0A140NAT4_ECOBD$Efflux	transporter, RND family, MFP subunit	8.97115	40629	1	1	0.024613	1.59444e-05	F211259	Q22695_Mix3-3A	27.06	1.88679	1	1	0.081401	1	0	0	1	EC
tr|A0A140NAU5|A0A140NAU5_ECOBD$Formate-dependent	phosphoribosylglycinamide formyltransferase	5.3972	42364	1	2	0.0472099	3.05828e-05	F211259	Q22695_Mix3-3A	53.56	3.57143	1	1	0.0781446	1	1	0	1	EC
tr|A0A140NAV7|A0A140NAV7_ECOBD$Cupin	4 family protein	4.6875	42538	1	2	0.0470168	3.04577e-05	F211255	Q22693_Mix3-1A	54.71	3.48525	1	1	0.0777299	1	1	1	0	EC
tr|A0A140NAY6|A0A140NAY6_ECOBD$Cytoplasmic	chaperone TorD family protein	4.17745	20739.1	1	1	0.0482182	3.1236e-05	F211257	Q22694_Mix3-2A	28.93	8.15217	1	1	0.16274	1	0	1	0	EC
tr|A0A140NAZ7|A0A140NAZ7_ECOBD$MltA-interacting	MipA family protein	5.50143	27813.5	1	1	0.0359538	2.3291e-05	F211259	Q22695_Mix3-3A	26.55	5.24194	1	1	0.120092	1	0	0	1	EC
tr|A0A140NB33|A0A140NB33_ECOBD$Protein-export	membrane protein SecF	5.56752	35359.6	1	1	0.0282809	1.83205e-05	F211259	Q22695_Mix3-3A	44.5	4.02477	1	1	0.0939245	1	0	0	1	EC
tr|A0A140NB50|A0A140NB50_ECOBD$Cell	division topological specificity factor	5.14699	10228.5	1	3	0.293298	0.00019	F211259	Q22695_Mix3-3A	58.38	10.2273	1	1	0.339345	1	1	1	1	EC
tr|A0A140NB54|A0A140NB54_ECOBD$RNA	chaperone ProQ	9.66383	25846.6	1	2	0.0773796	5.01269e-05	F211259	Q22695_Mix3-3A	38.785	6.46552	1	1	0.129651	1	0	1	1	EC
tr|A0A140NB60|A0A140NB60_ECOBD$RNA	polymerase-associated protein RapA	5.04041	109701	1	3	0.0273471	1.77156e-05	F211255	Q22693_Mix3-1A	40.21	0.72314	1	1	0.0298337	1	1	1	1	EC
tr|A0A140NB94|A0A140NB94_ECOBD$tRNA	5-carboxymethoxyuridine methyltransferase	7.72098	29795.1	1	1	0.0335625	2.1742e-05	F211255	Q22693_Mix3-1A	45.2	3.06513	1	1	0.111845	1	1	0	0	EC
tr|A0A140NBD7|A0A140NBD7_ECOBD$Pyridoxine/pyridoxamine	5'-phosphate oxidase	9.18246	25529.2	1	3	0.117513	7.61253e-05	F211259	Q22695_Mix3-3A	62.42	5.50459	1	1	0.131394	1	1	1	1	EC
tr|A0A140NBE2|A0A140NBE2_ECOBD$N-methyl-L-tryptophan	oxidase	5.14233	40876.3	1	1	0.024464	1.58479e-05	F211259	Q22695_Mix3-3A	44.63	2.41935	1	1	0.0809512	1	0	0	1	EC
tr|A0A140NBF1|A0A140NBF1_ECOBD$Glucans	biosynthesis protein G	6.69961	57876.1	1	3	0.0518349	3.35789e-05	F211257	Q22694_Mix3-2A	54.92	5.08806	1	1	0.0568975	1	1	1	1	EC
tr|A0A140NBK3|A0A140NBK3_ECOBD$Flavodoxin		4.21308	19724.5	1	1	0.0506983	3.28426e-05	F211255	Q22693_Mix3-1A	55.49	10.7955	1	1	0.17129	1	1	0	0	EC
tr|A0A140NBK6|A0A140NBK6_ECOBD$Protease	4	5.84882	67176.2	1	1	0.0148862	9.64337e-06	F211257	Q22694_Mix3-2A	26.23	1.45631	1	1	0.0489164	1	0	1	0	EC
tr|A0A140NBQ7|A0A140NBQ7_ECOBD$HAD-superfamily	hydrolase, subfamily IA, variant 3	4.79709	24314.7	1	1	0.0411274	2.66425e-05	F211259	Q22695_Mix3-3A	21.24	3.15315	1	1	0.137557	1	0	0	1	EC
tr|A0A140NBR2|A0A140NBR2_ECOBD$ErfK/YbiS/YcfS/YnhG	family protein	5.99241	33304.2	1	1	0.0300263	1.94512e-05	F211257	Q22694_Mix3-2A	58.78	5.88235	1	1	0.0996743	1	0	1	0	EC
tr|A0A140NBS1|A0A140NBS1_ECOBD$50S	ribosomal protein L20	11.4712	13488.7	1	3	0.222409	0.000144078	F211255	Q22693_Mix3-1A	50.96	6.77966	1	1	0.254348	1	1	1	1	EC
tr|A0A140NBS2|A0A140NBS2_ECOBD$Endoribonuclease	L-PSP	5.36071	13603.1	1	1	0.0735124	4.76217e-05	F211255	Q22693_Mix3-1A	42.28	12.5	2	1	0.567923	1	1	0	0	EC
tr|A0A140NBS6|A0A140NBS6_ECOBD$Lipid	A export ATP-binding/permease protein MsbA	8.62043	64419.6	1	2	0.0310465	2.01121e-05	F211255	Q22693_Mix3-1A	60.37	1.54639	1	1	0.0510475	1	1	0	1	EC
tr|A0A140NBV1|A0A140NBV1_ECOBD$Bor	family protein	9.33423	10379.5	1	3	0.289031	0.000187236	F211259	Q22695_Mix3-3A	46.09	10.3093	1	1	0.335485	1	1	1	1	EC
tr|A0A140NBV7|A0A140NBV7_ECOBD$Translation	initiation factor IF-1	9.22049	8244.32	1	1	0.121296	7.85759e-05	F211259	Q22695_Mix3-3A	32.4	22.2222	1	1	0.427801	1	0	0	1	EC
tr|A0A140NC00|A0A140NC00_ECOBD$Oxidoreductase	domain protein	5.4885	38218.7	1	1	0.0261652	1.695e-05	F211257	Q22694_Mix3-2A	29.56	2.60116	1	1	0.0866996	1	0	1	0	EC
tr|A0A140NC46|A0A140NC46_ECOBD$N-acetylglucosamine-6-phosphate	deacetylase	5.64512	40951.1	1	1	0.0244194	1.5819e-05	F211259	Q22695_Mix3-3A	33.61	3.9267	1	1	0.0809512	1	0	0	1	EC
tr|A0A140NC63|A0A140NC63_ECOBD$TonB-dependent	receptor	5.26522	77272.7	1	1	0.0129412	8.38337e-06	F211259	Q22695_Mix3-3A	23.88	1.14286	1	1	0.0424633	1	0	0	1	EC
tr|A0A140NC78|A0A140NC78_ECOBD$PTS	system, N-acetylglucosamine-specific IIBC subunit	5.78421	68272.9	1	1	0.0146471	9.48847e-06	F211255	Q22693_Mix3-1A	29.98	2.62346	1	1	0.0481129	1	1	0	0	EC
tr|A0A140NC81|A0A140NC81_ECOBD$Uncharacterized	lipoprotein YdcL	8.4014	24411.5	1	3	0.122893	7.96107e-05	F211259	Q22695_Mix3-3A	52.94	8.10811	1	1	0.137557	1	1	1	1	EC
tr|A0A140NC83|A0A140NC83_ECOBD$Transcriptional	regulator, TyrR	5.54329	57619.7	1	2	0.0347103	2.24855e-05	F211255	Q22693_Mix3-1A	65.24	1.75439	1	1	0.0571193	1	1	0	1	EC
tr|A0A140NC86|A0A140NC86_ECOBD$Transporter-associated	region	4.55009	33277.5	1	1	0.0300503	1.94667e-05	F211257	Q22694_Mix3-2A	23.05	3.08219	1	1	0.100014	1	0	1	0	EC
tr|A0A140NCA6|A0A140NCA6_ECOBD$tRNA	sulfurtransferase	6.16319	54966.7	1	1	0.0181928	1.17854e-05	F211255	Q22693_Mix3-1A	21.3	1.65975	1	1	0.0599235	1	1	0	0	EC
tr|A0A140NCC1|A0A140NCC1_ECOBD$Glycerol-3-phosphate	acyltransferase	8.51217	91323.5	1	1	0.0109501	7.09352e-06	F211255	Q22693_Mix3-1A	40.64	0.86741	1	1	0.0359047	1	1	0	0	EC
tr|A0A140NCD3|A0A140NCD3_ECOBD$Recombination-associated	protein RdgC	5.49928	36543.9	1	1	0.0273644	1.77268e-05	F211257	Q22694_Mix3-2A	21.36	3.07692	1	1	0.0907259	1	0	1	0	EC
tr|A0A140NCE9|A0A140NCE9_ECOBD$Malate	synthase	5.44776	60234.5	1	3	0.0498053	3.22641e-05	F211259	Q22695_Mix3-3A	45.44	3.93996	1	1	0.0546677	1	1	1	1	EC
tr|A0A140NCF6|A0A140NCF6_ECOBD$Cell	division coordinator CpoB	7.79449	28245.1	1	1	0.0354043	2.29351e-05	F211257	Q22694_Mix3-2A	23.39	6.84411	1	1	0.118156	1	0	1	0	EC
tr|A0A140NCH7|A0A140NCH7_ECOBD$Succinate	dehydrogenase hydrophobic membrane anchor subunit	8.07481	12859	1	1	0.0777663	5.03774e-05	F211255	Q22693_Mix3-1A	30.65	8.69565	1	1	0.268265	1	1	0	0	EC
tr|A0A140NCI3|A0A140NCI3_ECOBD$Phage	shock protein A, PspA	5.38534	25477.2	1	1	0.0392508	2.54268e-05	F211257	Q22694_Mix3-2A	21.68	6.75676	1	1	0.131394	1	0	1	0	EC
tr|A0A140NCN3|A0A140NCN3_ECOBD$Putrescine-binding	periplasmic protein	5.24206	38842.5	1	3	0.077235	5.00332e-05	F211259	Q22695_Mix3-3A	35.28	3.44828	1	1	0.0854357	1	1	1	1	EC
tr|A0A140NCN7|A0A140NCN7_ECOBD$Probable	septum site-determining protein MinC	6.38039	24759.9	1	1	0.0403879	2.61635e-05	F211259	Q22695_Mix3-3A	34.03	8.65801	1	1	0.135023	1	0	0	1	EC
tr|A0A140NCT2|A0A140NCT2_ECOBD$Fumarate	reductase flavoprotein subunit	5.86293	65929.6	1	3	0.045503	2.94771e-05	F211259	Q22695_Mix3-3A	60.05	2.15947	1	1	0.0499167	1	1	1	1	EC
tr|A0A140NCV1|A0A140NCV1_ECOBD$Uridylate	kinase	6.85102	25953.5	1	4	0.154122	9.98408e-05	F211257	Q22694_Mix3-2A	33.52	4.14938	1	1	0.12908	1	1	1	2	EC
tr|A0A140NCW5|A0A140NCW5_ECOBD$Uncharacterized	lipoprotein	8.68499	20950.8	1	1	0.0477308	3.09202e-05	F211259	Q22695_Mix3-3A	44.04	7.29167	1	1	0.160955	1	0	0	1	EC
tr|A0A140NCY0|A0A140NCY0_ECOBD$Amino	acid permease-associated region	9.11606	46811.7	1	1	0.0213622	1.38385e-05	F211255	Q22693_Mix3-1A	39.89	2.47191	1	1	0.0706114	1	1	0	0	EC
tr|A0A140ND09|A0A140ND09_ECOBD$Histidine	triad (HIT) protein	5.73141	13232.9	1	1	0.0755692	4.89541e-05	F211259	Q22695_Mix3-3A	46.56	10.9244	1	1	0.258824	1	0	0	1	EC
tr|A0A140ND10|A0A140ND10_ECOBD$Peptidyl-prolyl	cis-trans isomerase	5.51395	18141.9	1	3	0.165363	0.000107123	F211259	Q22695_Mix3-3A	39.78	6.70732	1	1	0.186529	1	1	1	1	EC
tr|A0A140ND33|A0A140ND33_ECOBD$Ribosomal	RNA large subunit methyltransferase I	7.01015	43774.5	1	1	0.0228444	1.47987e-05	F211259	Q22695_Mix3-3A	35.72	2.55754	1	1	0.075526	1	0	0	1	EC
tr|A0A140ND69|A0A140ND69_ECOBD$Gamma-glutamyl	phosphate reductase	5.41831	44632.2	1	1	0.0224054	1.45143e-05	F211255	Q22693_Mix3-1A	81	4.07674	1	1	0.0739999	1	1	0	0	EC
tr|A0A140ND77|A0A140ND77_ECOBD$3-deoxy-manno-octulosonate	cytidylyltransferase	5.14688	27597.1	1	1	0.0362357	2.34737e-05	F211257	Q22694_Mix3-2A	41.21	2.82258	1	1	0.121084	1	0	1	0	EC
tr|A0A140ND82|A0A140ND82_ECOBD$Sodium/proline	symporter	8.73074	54308.6	1	3	0.0552398	3.57847e-05	F211259	Q22695_Mix3-3A	35.29	2.98805	1	1	0.0606681	1	1	1	1	EC
tr|A0A140NDB7|A0A140NDB7_ECOBD$UPF0246	protein YaaA	6.86002	29581.3	1	1	0.0338051	2.18991e-05	F211259	Q22695_Mix3-3A	35.39	3.48837	1	1	0.112705	1	0	0	1	EC
tr|A0A140NDC1|A0A140NDC1_ECOBD$UPF0227	protein YcfP	6.13201	21198.7	1	2	0.0943455	6.11175e-05	F211259	Q22695_Mix3-3A	65.76	4.44444	1	1	0.159208	1	0	1	1	EC
tr|A0A140NDE1|A0A140NDE1_ECOBD$Uncharacterized	protein	4.44648	19302.6	1	1	0.0518065	3.35606e-05	F211259	Q22695_Mix3-3A	57.97	5.20231	1	1	0.175384	1	0	0	1	EC
tr|A0A140NDE2|A0A140NDE2_ECOBD$Pyrimidine/purine	nucleoside phosphorylase	4.46871	10227.9	1	2	0.195544	0.000126674	F211257	Q22694_Mix3-2A	39.21	11.7021	1	1	0.339345	1	0	1	1	EC
tr|A0A140NDE6|A0A140NDE6_ECOBD$Acetyl-coenzyme	A carboxylase carboxyl transferase subunit alpha	5.76243	35265.3	1	1	0.0283565	1.83695e-05	F211257	Q22694_Mix3-2A	71.96	4.70219	1	1	0.0942265	1	0	1	0	EC
tr|A0A140NDI9|A0A140NDI9_ECOBD$3-methyl-2-oxobutanoate	hydroxymethyltransferase	5.13855	28103.3	1	1	0.035583	2.30509e-05	F211257	Q22694_Mix3-2A	32.42	3.78788	1	1	0.118634	1	0	1	0	EC
tr|A0A140NDN0|A0A140NDN0_ECOBD$D-alanine--D-alanine	ligase	4.72527	32876.8	1	3	0.0912497	5.91121e-05	F211257	Q22694_Mix3-2A	49.89	3.92157	1	1	0.101049	1	1	1	1	EC
tr|A0A140NDN8|A0A140NDN8_ECOBD$Transcriptional	regulator, LacI family	6.47649	37975.7	1	1	0.0263326	1.70584e-05	F211257	Q22694_Mix3-2A	22.07	4.19162	1	1	0.0872157	1	0	1	0	EC
tr|A0A140NDQ6|A0A140NDQ6_ECOBD$3-ketoacyl-CoA	thiolase	6.35345	40819.6	1	1	0.024498	1.587e-05	F211255	Q22693_Mix3-1A	27.12	2.32558	1	1	0.0811755	1	1	0	0	EC
tr|A0A140NDR8|A0A140NDR8_ECOBD$Ubiquinone/menaquinone	biosynthesis C-methyltransferase UbiE	7.77133	28067.3	1	1	0.0356286	2.30804e-05	F211257	Q22694_Mix3-2A	56.3	5.17928	1	1	0.119116	1	0	1	0	EC
tr|A0A140NDX8|A0A140NDX8_ECOBD$GTPase	HflX	5.68433	48296.4	1	2	0.041411	2.68262e-05	F211255	Q22693_Mix3-1A	59.63	4.69484	1	1	0.0683066	1	1	1	0	EC
tr|A0A140NDZ7|A0A140NDZ7_ECOBD$RNA	polymerase-binding transcription factor DksA	5.06285	17516.7	1	3	0.171265	0.000110946	F211259	Q22695_Mix3-3A	62.39	7.94702	1	1	0.193921	1	1	1	1	EC
tr|A0A140NE11|A0A140NE11_ECOBD$Nitroreductase		6.44408	26783.9	1	1	0.0373359	2.41864e-05	F211257	Q22694_Mix3-2A	22.14	6.25	1	1	0.124689	1	0	1	0	EC
tr|A0A140NE42|A0A140NE42_ECOBD$LPS-assembly	lipoprotein LptE	8.73039	21343.1	1	4	0.187414	0.000121408	F211259	Q22695_Mix3-3A	59.42	11.9171	1	1	0.157499	1	1	2	1	EC
tr|A0A140NE48|A0A140NE48_ECOBD$Isoaspartyl	dipeptidase	5.08135	41058.2	1	1	0.0243557	1.57777e-05	F211259	Q22695_Mix3-3A	25.93	5.89744	1	1	0.0807282	1	0	0	1	EC
tr|A0A140NE52|A0A140NE52_ECOBD$Aromatic	amino acid transporter	9.15563	45195.1	1	2	0.0442526	2.86671e-05	F211255	Q22693_Mix3-1A	43.73	3.37349	1	1	0.0730771	1	1	1	0	EC
tr|A0A140NEB1|A0A140NEB1_ECOBD$Binding-protein-dependent	transport systems inner membrane component	8.47731	56976.6	1	1	0.0175511	1.13697e-05	F211257	Q22694_Mix3-2A	28.49	4.86381	1	1	0.0577955	1	0	1	0	EC
tr|A0A140NEB2|A0A140NEB2_ECOBD$4-hydroxy-tetrahydrodipicolinate	reductase	5.44597	28725.6	1	1	0.0348122	2.25515e-05	F211255	Q22693_Mix3-1A	22.28	6.59341	1	1	0.116282	1	1	0	0	EC
tr|A0A140NEG9|A0A140NEG9_ECOBD$Acetylglutamate	kinase	5.38381	27142.5	1	1	0.0368426	2.38668e-05	F211259	Q22695_Mix3-3A	29.1	5.42636	1	1	0.123118	1	0	0	1	EC
tr|A0A140NEK3|A0A140NEK3_ECOBD$Regulator	of ribonuclease activity A	4.07143	17349.6	1	1	0.0576382	3.73384e-05	F211259	Q22695_Mix3-3A	42.39	6.8323	1	1	0.19521	1	0	0	1	EC
tr|A0A140NEK7|A0A140NEK7_ECOBD$Inosine	kinase	5.50158	48418.1	1	1	0.0206534	1.33794e-05	F211257	Q22694_Mix3-2A	27.59	3.45622	1	1	0.0681477	1	0	1	0	EC
tr|A0A140NEN8|A0A140NEN8_ECOBD$Negative	modulator of initiation of replication	8.81509	20302.5	1	3	0.147765	9.5723e-05	F211255	Q22693_Mix3-1A	46.93	7.18232	1	1	0.166433	1	1	1	1	EC
tr|A0A140NEP4|A0A140NEP4_ECOBD$Lysine	decarboxylase	5.91399	81207.7	1	2	0.0246282	1.59543e-05	F211255	Q22693_Mix3-1A	25.38	0.979021	1	1	0.0404127	1	1	0	1	EC
tr|A0A140NEP7|A0A140NEP7_ECOBD$Glucosamine-6-phosphate	deaminase	6.41131	29755.1	1	2	0.0672154	4.35425e-05	F211257	Q22694_Mix3-2A	34.27	4.51128	1	1	0.111845	1	0	1	1	EC
tr|A0A140NEV1|A0A140NEV1_ECOBD$Probable	cytosol aminopeptidase	6.81539	54845	1	3	0.0546996	3.54347e-05	F211259	Q22695_Mix3-3A	53.91	1.59046	1	1	0.0600463	1	1	1	1	EC
tr|A0A140NEW9|A0A140NEW9_ECOBD$Anaerobic	ribonucleoside-triphosphate reductase	6.37614	79972.1	1	1	0.0125044	8.10039e-06	F211255	Q22693_Mix3-1A	40.02	1.26404	1	1	0.0410355	1	1	0	0	EC
tr|A0A140NEY8|A0A140NEY8_ECOBD$2',3'-cyclic-nucleotide	2'-phosphodiesterase		70882.9	1	3	0.0423233	2.74173e-05	F211255	Q22693_Mix3-1A	78.46	1.86335	1	1	0.0463615	1	1	1	1	EC
tr|A0A140NF13|A0A140NF13_ECOBD$S-(hydroxymethyl)glutathione	dehydrogenase	5.84908	39291.8	1	3	0.0763518	4.94611e-05	F211255	Q22693_Mix3-1A	46.55	2.43902	1	1	0.0844508	1	1	1	1	EC
tr|A0A140NF74|A0A140NF74_ECOBD$Bifunctional	aspartokinase/homoserine dehydrogenase	5.34281	88890.6	1	3	0.0337493	2.1863e-05	F211257	Q22694_Mix3-2A	20.44	0.987654	1	1	0.0368998	1	1	1	1	EC
tr|A0A140NF84|A0A140NF84_ECOBD$Sigma	factor-binding protein Crl	5.67369	15645.9	1	2	0.127829	8.28081e-05	F211259	Q22695_Mix3-3A	23.58	6.76692	1	1	0.218438	1	1	0	1	EC
tr|A0A140NFC7|A0A140NFC7_ECOBD$3-hydroxyacyl-[acyl-carrier-protein]	dehydratase FabZ	6.83977	17021.9	1	1	0.0587478	3.80572e-05	F211259	Q22695_Mix3-3A	36.81	5.29801	1	1	0.199182	1	0	0	1	EC
tr|A0A140NFD8|A0A140NFD8_ECOBD$Transcription	antitermination protein NusB	6.60101	15679.3	1	1	0.0637784	4.1316e-05	F211255	Q22693_Mix3-1A	22.02	7.19424	1	1	0.216826	1	1	0	0	EC
tr|A0A140NFE6|A0A140NFE6_ECOBD$5'-methylthioadenosine/S-adenosylhomocysteine	nucleosidase		24623.7	1	3	0.121834	7.89247e-05	F211259	Q22695_Mix3-3A	118.58	11.6592	2	2	0.291128	1	1	1	1	EC
tr|A0A140NFJ1|A0A140NFJ1_ECOBD$UDP-3-O-(3-hydroxymyristoyl)glucosamine	N-acyltransferase	6.3031	35957.4	1	1	0.0278107	1.80159e-05	F211255	Q22693_Mix3-1A	20.89	7.62463	1	1	0.0924431	1	1	0	0	EC
tr|A0A140NFJ8|A0A140NFJ8_ECOBD$ABC	transporter related	8.43846	34625.3	1	2	0.0577612	3.7418e-05	F211259	Q22695_Mix3-3A	52.19	5.19481	1	1	0.0960799	1	0	1	1	EC
tr|A0A140NFK0|A0A140NFK0_ECOBD$Methionine	synthase	4.97022	135898	1	1	0.00735848	4.76686e-06	F211257	Q22694_Mix3-2A	38.92	1.14099	1	1	0.0240518	1	0	1	0	EC
tr|A0A140NFN5|A0A140NFN5_ECOBD$UDP-N-acetylmuramoyl-L-alanyl-D-glutamate--2,6-diaminopimelate	ligase	5.42143	53296.9	1	1	0.0187628	1.21547e-05	F211257	Q22694_Mix3-2A	53.11	3.43434	1	1	0.0618203	1	0	1	0	EC
tr|A0A140NFS6|A0A140NFS6_ECOBD$UDP-N-acetylmuramoyl-tripeptide--D-alanyl-D-alanine	ligase	5.25341	47391.5	1	2	0.0422016	2.73384e-05	F211257	Q22694_Mix3-2A	81.31	2.43363	1	1	0.0697706	1	0	1	1	EC
tr|A0A140NG09|A0A140NG09_ECOBD$Threonine	synthase	5.23751	47054.2	1	3	0.0637563	4.13016e-05	F211255	Q22693_Mix3-1A	27.65	1.63551	1	1	0.0702726	1	1	1	1	EC
tr|A0A140NG19|A0A140NG19_ECOBD$Oxidoreductase	FAD/NAD(P)-binding domain protein	5.29103	26225.3	1	1	0.0381311	2.47015e-05	F211259	Q22695_Mix3-3A	40.55	4.29185	1	1	0.127397	1	0	0	1	EC
tr|A0A140NG83|A0A140NG83_ECOBD$UDP-N-acetyl-D-mannosamine	dehydrogenase	5.2231	45809.6	1	1	0.0218295	1.41413e-05	F211259	Q22695_Mix3-3A	36.44	3.57143	1	1	0.072177	1	0	0	1	EC
tr|A0A140NGM2|A0A140NGM2_ECOBD$Entericidin	EcnAB	7.93434	4806.52	1	8	1.6644	0.00107821	F211259	Q22695_Mix3-3A	134.32	39.5833	1	1	0.771132	2	3	3	2	EC
tr|A0A140NGW9|A0A140NGW9_ECOBD$Aspartate	carbamoyltransferase	6.11642	34405.8	1	1	0.0290649	1.88284e-05	F211259	Q22695_Mix3-3A	30.18	5.78778	1	1	0.0967141	1	0	0	1	EC
tr|A0A140NH17|A0A140NH17_ECOBD$Uroporphyrinogen	decarboxylase	5.8823	39222.9	1	1	0.0254953	1.6516e-05	F211259	Q22695_Mix3-3A	32.26	1.9774	1	1	0.0844508	1	0	0	1	EC
tr|A0A140NHB7|A0A140NHB7_ECOBD$Sulfofructosephosphate	aldolase	5.73948	31962.4	1	1	0.0312868	2.02677e-05	F211259	Q22695_Mix3-3A	27.76	2.39726	1	1	0.104285	1	0	0	1	EC
tr|A0A140NHF3|A0A140NHF3_ECOBD$Sec-independent	protein translocase protein TatA	5.72946	9658.03	1	1	0.103541	6.70742e-05	F211259	Q22695_Mix3-3A	17.9	23.5955	1	1	0.360049	1	0	0	1	EC
tr|A0A140NHG3|A0A140NHG3_ECOBD$Uncharacterized	protein	9.05375	51757.6	1	2	0.0386416	2.50323e-05	F211255	Q22693_Mix3-1A	27.84	1.41129	1	1	0.0637023	1	1	0	1	EC
tr|A0A140NHM2|A0A140NHM2_ECOBD$dTDP-4-amino-4,6-dideoxygalactose	transaminase	5.75886	41874.1	1	1	0.0238811	1.54703e-05	F211255	Q22693_Mix3-1A	85.23	4.25532	1	1	0.0789872	1	1	0	0	EC
tr|A0A140NI62|A0A140NI62_ECOBD$ECA	polysaccharide chain length modulation protein	6.24733	39463.9	1	3	0.0760187	4.92453e-05	F211255	Q22693_Mix3-1A	45.87	4.02299	1	1	0.0839668	1	1	1	1	EC
tr|A0A140SS45|A0A140SS45_ECOBD$Cation/acetate	symporter ActP	9.43483	59167.4	1	1	0.0169012	1.09487e-05	F211255	Q22693_Mix3-1A	50.84	2.00364	1	1	0.0556015	1	1	0	0	EC
tr|A0A140SS61|A0A140SS61_ECOBD$Regulator	of sigma D	5.64977	18231.4	1	1	0.0548503	3.55323e-05	F211259	Q22695_Mix3-3A	37.25	8.22785	1	1	0.185351	1	0	0	1	EC
tr|A0A140SS71|A0A140SS71_ECOBD$50S	ribosomal protein L31	9.461	7865.91	1	2	0.254262	0.000164712	F211255	Q22693_Mix3-1A	87.77	21.4286	1	1	0.454037	1	1	0	1	EC
tr|A0A140SSC0|A0A140SSC0_ECOBD$Thioredoxin		4.67395	11799.1	1	2	0.169504	0.000109806	F211257	Q22694_Mix3-2A	50.9	8.25688	1	1	0.292234	1	0	1	1	EC
AAF08795.1	MycA [Bacillus subtilis subsp. spizizenii ATCC 6633]	5.37446	448985	0	0	0	0	F211257	Q22694_Mix3-2A	68.23	0.201461	1	1	0.00725345	0	0	0	0
DAA06737.1	TPA: hypothetical protein YHR045W [Saccharomyces cerevisiae S288C]	6.63541	62652.3	0	0	0	0	F211255	Q22693_Mix3-1A	34.77	1.25	1	1	0.0525117	0	0	0	0
DAA07747.1	TPA: putative proline--tRNA ligase AIM10 [Saccharomyces cerevisiae S288C]	7.16196	65838.1	0	0	0	0	F211259	Q22695_Mix3-3A	22.29	1.21528	1	1	0.0499167	0	0	0	0
DAA08241.1	TPA: glycerophosphocholine acyltransferase [Saccharomyces cerevisiae S288C]	8.69874	51613.2	0	0	0	0	F211259	Q22695_Mix3-3A	20.39	1.62037	1	1	0.0639805	0	0	0	0
DAA09112.1	TPA: DNA primase subunit PRI2 [Saccharomyces cerevisiae S288C]	8.38371	62223.7	0	0	0	0	F211259	Q22695_Mix3-3A	29.55	1.32576	1	1	0.0528909	0	0	0	0
DAA11222.1	TPA: bifunctional hydroxyethylthiazole kinase/thiamine-phosphate diphosphorylase [Saccharomyces cerevisiae S288C]	5.665	58021.6	0	0	0	0	F211259	Q22695_Mix3-3A	33.84	1.2963	1	1	0.0567872	0	0	0	0
DAA12497.1	TPA: cysteine-S-conjugate beta-lyase IRC7 [Saccharomyces cerevisiae S288C]	5.74735	36948	0	0	0	0	F211255	Q22693_Mix3-1A	33.58	2.05882	1	1	0.089891	0	0	0	0
EFG90880.1	surfactin synthetase [Bacillus subtilis subsp. spizizenii ATCC 6633]	5.00013	401208	0	0	0	0	F211259	Q22695_Mix3-3A	35.6	0.223277	1	1	0.00811801	0	0	0	0
EFG91023.1	NADH-dependent flavin oxidoreductase, oye family protein [Bacillus subtilis subsp. spizizenii ATCC 6633]	6.08549	26438.5	0	0	0	0	F211255	Q22693_Mix3-1A	34.49	2.94118	1	1	0.1263	0	0	0	0
EFG91094.1	putative dehydrogenase [Bacillus subtilis subsp. spizizenii ATCC 6633]	4.92928	23387.8	0	0	0	0	F211257	Q22694_Mix3-2A	34	5.26316	1	1	0.143619	0	0	0	0
EFG91427.1	hypothetical protein BSU6633_16017 [Bacillus subtilis subsp. spizizenii ATCC 6633]	8.58153	20885.6	0	0	0	0	F211255	Q22693_Mix3-1A	25.96	3.68421	1	1	0.347817	0	0	0	0
EFG91615.1	putative ion channel associated enzyme [Bacillus subtilis subsp. spizizenii ATCC 6633]	5.66429	34557.1	0	0	0	0	F211259	Q22695_Mix3-3A	39.62	2.58065	1	1	0.0960799	0	0	0	0
EFG91820.1	putative sulfur carrier [Bacillus subtilis subsp. spizizenii ATCC 6633]	7.70043	24713.8	0	0	0	0	F211255	Q22693_Mix3-1A	27.68	3.16742	1	1	0.135648	0	0	0	0
EFG91871.1	hypothetical protein BSU6633_12397 [Bacillus subtilis subsp. spizizenii ATCC 6633]	5.17285	11979	0	0	0	0	F211259	Q22695_Mix3-3A	34.32	6.73077	1	1	0.289363	0	0	0	0
EFG92028.1	potassium transporter ATPase, partial [Bacillus subtilis subsp. spizizenii ATCC 6633]	9.77511	47098.9	0	0	0	0	F211255	Q22693_Mix3-1A	34.54	1.6129	1	1	0.0701045	0	0	0	0
EFG92047.1	putative metabolite-phosphate dehydrogenase [Bacillus subtilis subsp. spizizenii ATCC 6633]	5.34614	43275.1	0	0	0	0	F211255	Q22693_Mix3-1A	20.08	1.77665	1	1	0.0765121	0	0	0	0
EFG92226.1	transcriptional regulator, AsnC family [Bacillus subtilis subsp. spizizenii ATCC 6633]	5.74572	18049.4	0	0	0	0	F211257	Q22694_Mix3-2A	30.12	5.06329	1	1	0.187722	0	0	0	0
EFG92286.1	putative oxidoreductase [Bacillus subtilis subsp. spizizenii ATCC 6633]	5.14448	23206.9	0	0	0	0	F211259	Q22695_Mix3-3A	25.81	3.28638	1	1	0.144326	0	0	0	0
EFG92551.1	short chain dehydrogenase [Bacillus subtilis subsp. spizizenii ATCC 6633]	9.23609	31243.5	0	0	0	0	F211255	Q22693_Mix3-1A	29.25	3.16901	1	1	0.106559	0	0	0	0
EFG93139.1	transcriptional regulator [Bacillus subtilis subsp. spizizenii ATCC 6633]	6.92529	15471.3	0	0	0	0	F211257	Q22694_Mix3-2A	23.14	5.30303	1	1	0.220074	0	0	0	0
EFG93976.1	dipeptide ABC transporter (permease) [Bacillus subtilis subsp. spizizenii ATCC 6633]	9.77987	35704	0	0	0	0	F211255	Q22693_Mix3-1A	25.48	2.1875	1	1	0.09303	0	0	0	0
EFG94058.1	ATP-dependent Clp protease (class III stress gene) [Bacillus subtilis subsp. spizizenii ATCC 6633]	5.3766	77891.5	0	0	0	0	F211255	Q22693_Mix3-1A	81.96	3.14735	2	1	0.0860927	0	0	0	0
NP_010136.1	coatomer subunit alpha [Saccharomyces cerevisiae S288C]	5.66112	135522	0	0	0	0	F211257	Q22694_Mix3-2A	45.74	0.582848	1	1	0.024131	0	0	0	0
pdb|3JA8|3	Chain 3, Minichromosome Maintenance 3	5.26369	107452	0	0	0	0	F211255	Q22693_Mix3-1A	20.82	0.720906	1	1	0.0304541	0	0	0	0
pdb|5W0T|A	Chain A, Protein MSP1	4.95693	33749.3	0	0	0	0	F211257	Q22694_Mix3-2A	30.96	2.30263	1	1	0.0983366	0	0	0	0
pdb|5YFP|A	Chain A, Exocyst complex component SEC3	5.33642	154599	0	0	0	0	F211257	Q22694_Mix3-2A	58.54	0.523952	1	1	0.0211358	0	0	0	0
pdb|5Z3G|D	Chain D, Ribosome biogenesis protein RLP7	9.47041	36536.8	0	0	0	0	F211255	Q22693_Mix3-1A	28.935	2.17391	1	1	0.0907259	0	0	0	0
pdb|6B8H|B	Chain B, ATP synthase subunit alpha, mitochondrial	6.72778	54911.2	0	0	0	0	F211255	Q22693_Mix3-1A	132.83	3.52941	3	0	0.262698	0	0	0	0
sp|P00175.1|CYB2_YEAST	RecName: Full=Cytochrome b2, mitochondrial; AltName: Full=L-lactate dehydrogenase [Cytochrome]; AltName: Full=L-lactate ferricytochrome C oxidoreductase; Short=L-LCR; Flags: Precursor	8.59288	65498.3	0	0	0	0	F211257	Q22694_Mix3-2A	31.86	1.18443	1	1	0.0501732	0	0	0	0
sp|P07170.2|KAD2_YEAST	RecName: Full=Adenylate kinase; AltName: Full=ATP-AMP transphosphorylase; AltName: Full=ATP:AMP phosphotransferase; AltName: Full=Adenylate kinase cytosolic and mitochondrial; AltName: Full=Adenylate monophosphate kinase; Flags: Precursor	5.98234	24239.5	0	0	0	0	F211257	Q22694_Mix3-2A	52.07	4.5045	1	1	0.138205	0	0	0	0
sp|Q03940.1|RUVB1_YEAST	RecName: Full=RuvB-like protein 1; Short=RUVBL1; AltName: Full=TIP49-homology protein 1; AltName: Full=TIP49a homolog	5.66439	50421.9	0	0	0	0	F211259	Q22695_Mix3-3A	42.04	1.51188	1	1	0.065409	0	0	0	0
tr|A0A140N1W0|A0A140N1W0_ECOBD$UPF0758	protein YicR	8.86656	25241.3	0	0	0	0	F211255	Q22693_Mix3-1A	36.55	3.15315	1	1	0.132582	0	0	0	0
tr|A0A140N4B1|A0A140N4B1_ECOBD$Uncharacterized	protein	5.07598	40224.8	0	0	0	0	F211259	Q22695_Mix3-3A	20.11	2.01729	1	1	0.0823157	0	0	0	0
tr|A0A140N657|A0A140N657_ECOBD$Polysaccharide	biosynthesis protein	9.78523	38508.4	0	0	0	0	F211255	Q22693_Mix3-1A	18.05	1.97183	1	1	0.0861896	0	0	0	0
tr|A0A140N9U4|A0A140N9U4_ECOBD$Nitrate	reductase, beta subunit	5.58567	58460.6	0	0	0	0	F211257	Q22694_Mix3-2A	33.05	1.94553	1	1	0.0563502	0	0	0	0
tr|A0A140N9V0|A0A140N9V0_ECOBD$ABC	transporter related	9.25715	58657.6	0	0	0	0	F211255	Q22693_Mix3-1A	59.4	2.83554	1	1	0.0561343	0	0	0	0
tr|A0A140NA15|A0A140NA15_ECOBD$Inner-membrane	translocator	9.08161	35527.2	0	0	0	0	F211259	Q22695_Mix3-3A	34.01	2.08333	1	1	0.0933263	0	0	0	0
tr|A0A140NA25|A0A140NA25_ECOBD$Short-chain	dehydrogenase/reductase SDR	5.13656	26933.8	0	0	0	0	F211257	Q22694_Mix3-2A	20.6	3.16206	1	1	0.124161	0	0	0	0
tr|A0A140NAW4|A0A140NAW4_ECOBD$ABC	transporter related	6.79873	28852.1	0	0	0	0	F211259	Q22695_Mix3-3A	24.55	2.64151	1	1	0.115822	0	0	0	0
tr|A0A140NCM8|A0A140NCM8_ECOBD$tRNA	2-selenouridine synthase	5.92933	41084.8	0	0	0	0	F211259	Q22695_Mix3-3A	20.26	1.92308	1	1	0.0805064	0	0	0	0
tr|A0A140NGS7|A0A140NGS7_ECOBD$ABC	transporter related	7.12378	56708.3	0	0	0	0	F211257	Q22694_Mix3-2A	35.31	1.37255	1	1	0.119659	0	0	0	0

## Sheet: BMC
List of proteins and spectral count - Lysis with BMC mix beads
1906 proteins detected
1416 proteins certified with at least 2 peptides								Best hit in terms of i) Mascot score and ii) # peptides
accession	description	pI	mass	Tot Peptides	Total SC	NSAF	Total NSAF %	DAT file	Sample	score	coverage	#peptides	#specific peptides	emPAI	SC_épuré	Q07393_Mix3-5_D1	Q07394_Mix3-19_D1	Q07395_Mix3-34_D1	Organism
EFG90594.1	class III stress response-related ATPase, AAA+ superfamily protein [Bacillus subtilis subsp. spizizenii ATCC 6633]	5.87745	90008.4	78	400	4.44403	0.00283752	F211264	Q22697_Mix3-5B	4072.8	79.8765	66	64	31.1968	139	127	139	134	BS
EFG90616.1	DNA-directed RNA polymerase subunit beta' [Bacillus subtilis subsp. spizizenii ATCC 6633]	8.73565	134240	78	238	1.77295	0.00113203	F211264	Q22697_Mix3-5B	3152.67	53.7114	62	55	5.53176	95	47	95	96	BS
EFG93756.1	cell wall-associated protein precursor [Bacillus subtilis subsp. spizizenii ATCC 6633]	6.34021	259564	77	260	1.00168	0.000639575	F211265	Q22698_Mix3-6B	3784.8	33.5757	61	61	1.58225	90	78	92	90	BS
EFG92894.1	aconitate hydratase [Bacillus subtilis subsp. spizizenii ATCC 6633]	5.09628	99464	74	448	4.50414	0.0028759	F211265	Q22698_Mix3-6B	4066.43	71.0671	67	62	22.9042	153	131	164	153	BS
EFG90615.1	DNA-directed RNA polymerase subunit beta [Bacillus subtilis subsp. spizizenii ATCC 6633]	4.92621	133589	73	274	2.05107	0.00130961	F211265	Q22698_Mix3-6B	3682.17	54.0654	66	65	7.81208	115	56	103	115	BS
EFG91157.1	glycerol-3-phosphate dehydrogenase [Bacillus subtilis subsp. spizizenii ATCC 6633]	8.42287	62538.1	70	491	7.85121	0.00501301	F211264	Q22697_Mix3-5B	3682.77	72.7437	61	61	195.508	166	165	166	160	BS
EFG92579.1	pyruvate carboxylase [Bacillus subtilis subsp. spizizenii ATCC 6633]	5.55899	128001	63	245	1.91404	0.00122212	F211265	Q22698_Mix3-6B	3177.67	55.5749	58	58	6.3331	97	58	90	97	BS
EFG90682.1	chaperonin GroEL [Bacillus subtilis subsp. spizizenii ATCC 6633]	4.75482	57187.9	62	630	11.0163	0.00703394	F211261	Q22696_Mix3-4B	4155.39	81.8854	59	56	336.348	209	209	220	201	BS
EFG93234.1	2-oxoglutarate dehydrogenase E1 component [Bacillus subtilis subsp. spizizenii ATCC 6633]	5.4679	106187	60	309	2.90996	0.00185801	F211265	Q22698_Mix3-6B	2917.66	58.7924	51	51	8.75684	110	87	112	110	BS
tr|A0A140N7C7|A0A140N7C7_ECOBD$Elongation	factor G	5.23603	77532.5	60	331	4.26918	0.00272588	F211265	Q22698_Mix3-6B	3242.9	76.5625	52	52	32.9483	120	98	113	120	EC
EFG91370.1	oligopeptide ABC transporter (binding lipoprotein) [Bacillus subtilis subsp. spizizenii ATCC 6633]	5.82311	61333.9	59	422	6.88037	0.00439313	F211264	Q22697_Mix3-5B	3068.23	76.5138	49	48	68.0152	154	130	154	138	BS
EFG92883.1	transketolase [Bacillus subtilis subsp. spizizenii ATCC 6633]	5.00626	72130.2	58	401	5.55939	0.00354968	F211264	Q22697_Mix3-5B	3599.49	87.7061	52	52	37.627	140	133	140	128	BS
EFG93526.1	phosphoglycerate kinase [Bacillus subtilis subsp. spizizenii ATCC 6633]	4.99742	42137.9	56	579	13.7406	0.00877339	F211264	Q22697_Mix3-5B	3316.14	87.8173	47	47	837.057	194	200	194	185	BS
EFG90620.1	elongation factor G [Bacillus subtilis subsp. spizizenii ATCC 6633]	4.77986	76610.5	55	403	5.26038	0.00335876	F211265	Q22698_Mix3-6B	2825.54	73.2659	47	47	34.3474	136	133	134	136	BS
tr|A0A140N753|A0A140N753_ECOBD$Alpha-1,4	glucan phosphorylase	6.93777	90465.6	55	232	2.56451	0.00163744	F211264	Q22697_Mix3-5B	2806.51	65.7465	48	48	8.40488	82	71	82	79	EC
tr|A0A140SS80|A0A140SS80_ECOBD$DNA-directed	RNA polymerase subunit beta	5.14801	150538	53	162	1.07614	0.000687116	F211264	Q22697_Mix3-5B	2417.03	44.7839	49	48	2.39955	60	40	60	62	EC
EFG90805.1	inosine 5'-monophosphate dehydrogenase [Bacillus subtilis subsp. spizizenii ATCC 6633]	6.01173	52967.6	52	313	5.90927	0.00377308	F211261	Q22696_Mix3-4B	2771.83	92.2131	45	44	59.593	103	103	108	102	BS
tr|A0A140NCE4|A0A140NCE4_ECOBD$Aldehyde-alcohol	dehydrogenase	6.324	96066.6	49	190	1.97779	0.00126282	F211265	Q22698_Mix3-6B	2363.99	56.6779	40	40	4.91516	66	58	66	66	EC
EFG92647.1	carbamoyl phosphate synthase large subunit [Bacillus subtilis subsp. spizizenii ATCC 6633]	4.94247	117603	48	168	1.42853	0.000912122	F211265	Q22698_Mix3-6B	2226.4	49.2997	40	40	2.73294	58	48	62	58	BS
EFG92763.1	polynucleotide phosphorylase/polyadenylase [Bacillus subtilis subsp. spizizenii ATCC 6633]	4.9714	77310.2	47	201	2.59992	0.00166005	F211265	Q22698_Mix3-6B	2191.39	61.7021	42	42	8.06193	65	63	73	65	BS
EFG91750.1	pyruvate kinase [Bacillus subtilis subsp. spizizenii ATCC 6633]	5.03892	62149.4	46	353	5.67987	0.0036266	F211264	Q22697_Mix3-5B	2784.08	64.1026	39	39	40.1571	117	118	117	118	BS
tr|A0A140NBA5|A0A140NBA5_ECOBD$30S	ribosomal protein S1	4.89242	61120.7	46	218	3.56671	0.00227735	F211261	Q22696_Mix3-4B	2183.02	72.5314	40	40	13.5212	66	66	79	73	EC
EFG90389.1	molecular chaperone DnaK [Bacillus subtilis subsp. spizizenii ATCC 6633]	4.761	65917.9	45	239	3.62572	0.00231503	F211264	Q22697_Mix3-5B	2393.76	67.7578	34	33	10.422	81	80	81	78	BS
EFG90715.1	30S ribosomal protein S1 [Bacillus subtilis subsp. spizizenii ATCC 6633]	4.76013	42319.2	45	326	7.70336	0.0049186	F211265	Q22698_Mix3-6B	2846.69	86.1257	43	43	142.444	117	86	123	117	BS
EFG92744.1	elongation factor Ts [Bacillus subtilis subsp. spizizenii ATCC 6633]	5.24176	32401.6	45	296	9.13536	0.00583294	F211261	Q22696_Mix3-4B	2469.51	95.9044	43	41	1396.6	106	106	99	91	BS
EFG92841.1	glutamine synthetase, type I [Bacillus subtilis subsp. spizizenii ATCC 6633]	5.0151	50305.3	45	343	6.81836	0.00435354	F211261	Q22696_Mix3-4B	2111.9	86.036	37	37	50.2523	107	107	121	115	BS
EFG90621.1	elongation factor Tu [Bacillus subtilis subsp. spizizenii ATCC 6633]	4.91629	43542.8	44	916	21.0368	0.013432	F211261	Q22696_Mix3-4B	3337.57	93.1818	43	41	723.605	281	281	318	317	BS
EFG91109.1	catalase [Bacillus subtilis subsp. spizizenii ATCC 6633]	5.99783	54660.2	44	288	5.26892	0.00336421	F211264	Q22697_Mix3-5B	2381.88	88.8199	42	42	43.9466	100	93	100	95	BS
EFG91755.1	isocitrate dehydrogenase [Bacillus subtilis subsp. spizizenii ATCC 6633]	5.038	46432.8	44	324	6.97782	0.00445535	F211261	Q22696_Mix3-4B	2487.73	72.8132	41	38	113.548	111	111	107	106	BS
EFG93525.1	glyceraldehyde-3-phosphate dehydrogenase [Bacillus subtilis subsp. spizizenii ATCC 6633]	5.20107	35810.3	44	753	21.0275	0.0134261	F211261	Q22696_Mix3-4B	2632.44	92.8358	40	39	541.715	252	252	250	251	BS
tr|A0A140NGF8|A0A140NGF8_ECOBD$Tryptophanase		5.87586	52739.6	44	212	4.01975	0.00256662	F211261	Q22696_Mix3-4B	1854.49	70.7006	37	37	23.8308	70	70	77	65	EC
EFG93529.1	phosphopyruvate hydratase [Bacillus subtilis subsp. spizizenii ATCC 6633]	4.64706	46573.4	43	654	14.0424	0.00896606	F211261	Q22696_Mix3-4B	2970.21	80	39	39	195.035	231	231	214	209	BS
EFG93882.1	adenylosuccinate synthetase [Bacillus subtilis subsp. spizizenii ATCC 6633]	5.48814	47644.5	43	233	4.89039	0.00312252	F211264	Q22697_Mix3-5B	2151.49	77.907	35	35	38.8046	80	77	80	76	BS
tr|A0A140N6W0|A0A140N6W0_ECOBD$Elongation	factor Tu	5.29701	43256.3	42	521	12.0445	0.00769042	F211265	Q22698_Mix3-6B	2744.07	94.4162	41	39	453.537	188	154	179	188	EC
EFG91792.1	putative aldehyde dehydrogenase [Bacillus subtilis subsp. spizizenii ATCC 6633]	5.24717	53324.4	41	181	3.39432	0.00216728	F211264	Q22697_Mix3-5B	1826.91	76.4948	34	34	15.7648	64	60	64	57	BS
EFG92019.1	putative flotillin-like protein [Bacillus subtilis subsp. spizizenii ATCC 6633]	5.33581	55939.2	41	153	2.73511	0.00174637	F211264	Q22697_Mix3-5B	1797	64.6365	33	33	13.7677	55	49	55	49	BS
EFG92703.1	succinyl-CoA synthetase subunit beta [Bacillus subtilis subsp. spizizenii ATCC 6633]	5.09137	41427.6	41	345	8.32778	0.0053173	F211265	Q22698_Mix3-6B	2735.11	86.4935	39	39	135.525	116	109	120	116	BS
EFG92788.1	phosphodiesterase [Bacillus subtilis subsp. spizizenii ATCC 6633]	5.51104	58883	41	171	2.90406	0.00185425	F211264	Q22697_Mix3-5B	1680.01	59.4231	33	33	10.5716	61	57	61	53	BS
EFG92757.1	translation initiation factor IF-2 [Bacillus subtilis subsp. spizizenii ATCC 6633]	5.35089	78397	40	113	1.44138	0.000920324	F211264	Q22697_Mix3-5B	1637.85	55.6643	33	33	3.55924	43	33	43	37	BS
EFG93584.1	aspartyl/glutamyl-tRNA amidotransferase subunit B [Bacillus subtilis subsp. spizizenii ATCC 6633]	5.08933	53373.5	40	140	2.62302	0.0016748	F211264	Q22697_Mix3-5B	1812.89	75.4202	35	35	13.0038	54	41	54	45	BS
EFG94002.1	5-methyltetrahydropteroyltriglutamate--homocysteine S-methyltransferase [Bacillus subtilis subsp. spizizenii ATCC 6633]	5.08544	86743.5	40	123	1.41797	0.000905378	F211264	Q22697_Mix3-5B	1847.75	54.9869	35	35	3.4119	45	36	45	42	BS
EFG94080.1	phosphotransferase system (PTS) enzyme I [Bacillus subtilis subsp. spizizenii ATCC 6633]	4.77986	63039.3	40	233	3.69611	0.00235997	F211265	Q22698_Mix3-6B	2016.63	59.6491	37	37	12.4172	80	77	76	80	BS
tr|A0A140NDL0|A0A140NDL0_ECOBD$Pyruvate	dehydrogenase E1 component	5.45681	99635.9	40	185	1.85676	0.00118554	F211264	Q22697_Mix3-5B	1974.98	48.2525	36	36	3.72525	67	54	67	64	EC
tr|A0A140NET2|A0A140NET2_ECOBD$Trigger	factor	4.8252	48162.9	40	220	4.56784	0.00291657	F211265	Q22698_Mix3-6B	1872.78	68.75	36	36	35.0249	71	74	75	71	EC
EFG90555.1	6-phosphogluconate dehydrogenase [Bacillus subtilis subsp. spizizenii ATCC 6633]	5.2415	51728.5	39	311	6.01216	0.00383878	F211264	Q22697_Mix3-5B	2527.5	86.7804	35	33	47.9402	112	97	112	102	BS
EFG91950.1	FeS assembly protein SufD [Bacillus subtilis subsp. spizizenii ATCC 6633]	5.03172	48264.6	39	165	3.41865	0.00218281	F211264	Q22697_Mix3-5B	2110.36	77.1167	34	34	18.6895	63	52	63	50	BS
EFG92083.1	succinate dehydrogenase flavoprotein subunit [Bacillus subtilis subsp. spizizenii ATCC 6633]	5.85025	65339.4	39	206	3.15277	0.00201305	F211265	Q22698_Mix3-6B	1946.15	58.8435	32	32	11.2446	72	64	70	72	BS
EFG92638.1	isoleucyl-tRNA synthetase [Bacillus subtilis subsp. spizizenii ATCC 6633]	5.36341	104782	39	119	1.13569	0.000725141	F211264	Q22697_Mix3-5B	1436.84	42.9967	34	34	2.75799	49	29	49	41	BS
tr|A0A140NBE7|A0A140NBE7_ECOBD$Formate	acetyltransferase	5.69041	85302.7	39	163	1.91084	0.00122008	F211265	Q22698_Mix3-6B	1850.27	55	34	34	4.67198	55	46	62	55	EC
EFG91624.1	phosphoenolpyruvate carboxykinase [Bacillus subtilis subsp. spizizenii ATCC 6633]	5.20945	58340.2	38	232	3.97667	0.00253911	F211264	Q22697_Mix3-5B	2400.74	76.0911	36	36	19.5065	79	79	79	74	BS
EFG92200.1	dihydrolipoamide dehydrogenase [Bacillus subtilis subsp. spizizenii ATCC 6633]	4.94926	49687.7	38	354	7.1245	0.00454901	F211261	Q22696_Mix3-4B	2510.66	73.4043	35	35	68.8241	118	118	120	116	BS
EFG93240.1	aldehyde dehydrogenase [Bacillus subtilis subsp. spizizenii ATCC 6633]	5.14913	54015.1	38	202	3.7397	0.0023878	F211265	Q22698_Mix3-6B	1853.11	57.9798	35	33	16.1897	72	65	65	72	BS
tr|A0A140NH27|A0A140NH27_ECOBD$DNA-directed	RNA polymerase subunit beta'	6.66725	155063	38	115	0.741634	0.000473535	F211264	Q22697_Mix3-5B	1952.56	32.3383	39	32	1.66507	42	30	42	43	EC
EFG90261.1	alanyl-tRNA synthetase [Bacillus subtilis subsp. spizizenii ATCC 6633]	5.09459	97354.5	37	109	1.11962	0.000714879	F211264	Q22697_Mix3-5B	1489.62	40.5467	32	31	2.51546	41	26	41	42	BS
EFG90847.1	1-pyrroline-5-carboxylate dehydrogenase [Bacillus subtilis subsp. spizizenii ATCC 6633]	5.65279	56371.7	37	225	3.99137	0.00254849	F211261	Q22696_Mix3-4B	1974.52	73.9806	33	33	19.34	81	81	73	71	BS
EFG93235.1	dihydrolipoamide succinyltransferase [Bacillus subtilis subsp. spizizenii ATCC 6633]	5.04782	45916.9	37	282	6.14154	0.00392138	F211264	Q22697_Mix3-5B	2203.71	62.3501	33	33	23.4879	96	85	96	101	BS
EFG92105.1	trigger factor [Bacillus subtilis subsp. spizizenii ATCC 6633]	4.42164	47458.1	36	303	6.38459	0.00407657	F211264	Q22697_Mix3-5B	2406.12	67.217	34	34	36.8496	106	97	106	100	BS
EFG92108.1	class III heat-shock ATP-dependent LonA protease [Bacillus subtilis subsp. spizizenii ATCC 6633]	5.71408	86571.7	36	108	1.24752	0.000796545	F211264	Q22697_Mix3-5B	1609.4	39.5349	30	30	2.9609	40	36	40	32	BS
EFG92312.1	F0F1 ATP synthase subunit alpha [Bacillus subtilis subsp. spizizenii ATCC 6633]	5.2209	54594.5	36	230	4.21288	0.00268993	F211261	Q22696_Mix3-4B	1826.75	59.1633	35	31	13.8574	77	77	79	74	BS
EFG92347.1	CTP synthetase [Bacillus subtilis subsp. spizizenii ATCC 6633]	5.25857	59625.5	36	129	2.1635	0.0013814	F211264	Q22697_Mix3-5B	1866.17	63.1776	31	31	8.54464	49	41	49	39	BS
EFG92935.1	alanine dehydrogenase [Bacillus subtilis subsp. spizizenii ATCC 6633]	5.36224	39606.8	36	296	7.47347	0.00477182	F211261	Q22696_Mix3-4B	2409.64	90.7407	35	35	133.931	106	106	99	91	BS
EFG93657.1	manganese ABC transporter (manganese binding lipoprotein) [Bacillus subtilis subsp. spizizenii ATCC 6633]	5.94758	33336.1	36	237	7.10942	0.00453938	F211261	Q22696_Mix3-4B	1997.37	73.8562	33	33	168.146	78	78	76	83	BS
EFG91766.1	glyceraldehyde-3-phosphate dehydrogenase [Bacillus subtilis subsp. spizizenii ATCC 6633]	6.42097	37471.3	35	173	4.61686	0.00294788	F211264	Q22697_Mix3-5B	1727.02	85.2941	32	31	34.2655	64	49	64	60	BS
EFG92310.1	F0F1 ATP synthase subunit beta [Bacillus subtilis subsp. spizizenii ATCC 6633]	4.74137	51425.3	35	273	5.30867	0.0033896	F211261	Q22696_Mix3-4B	2027.45	82.0296	32	29	24.3235	90	90	96	87	BS
EFG92409.1	1-pyrroline-5-carboxylate dehydrogenase [Bacillus subtilis subsp. spizizenii ATCC 6633]	5.44801	56194.3	35	190	3.38112	0.00215885	F211264	Q22697_Mix3-5B	2214.5	74.1748	31	31	19.4595	72	56	72	62	BS
tr|A0A140NFV3|A0A140NFV3_ECOBD$Chaperone	protein DnaK	4.83129	69072.5	35	131	1.89656	0.00121096	F211264	Q22697_Mix3-5B	1784.54	53.2915	30	29	4.32759	46	41	46	44	EC
EFG91381.1	oligoendopeptidase F [Bacillus subtilis subsp. spizizenii ATCC 6633]	5.5067	77035.8	34	150	1.94715	0.00124326	F211261	Q22696_Mix3-4B	1555.58	41.4925	30	30	4.086	48	48	50	52	BS
EFG92106.1	ATP-dependent protease ATP-binding subunit ClpX [Bacillus subtilis subsp. spizizenii ATCC 6633]	4.87392	46307.4	34	202	4.36216	0.00278525	F211264	Q22697_Mix3-5B	1859.67	66.9048	30	28	13.6728	73	65	73	64	BS
EFG92201.1	branched-chain alpha-keto acid dehydrogenase subunit E2 [Bacillus subtilis subsp. spizizenii ATCC 6633]	5.04797	47523.6	34	211	4.4399	0.00283489	F211264	Q22697_Mix3-5B	1831.81	71.267	30	30	20.9378	78	63	78	70	BS
EFG92570.1	GTPase [Bacillus subtilis subsp. spizizenii ATCC 6633]	5.18946	68397.1	34	107	1.56439	0.000998868	F211264	Q22697_Mix3-5B	1431.67	51.4706	28	26	3.2819	36	42	36	29	BS
EFG92786.1	recombinase A [Bacillus subtilis subsp. spizizenii ATCC 6633]	5.13099	37930.6	34	144	3.79641	0.00242401	F211261	Q22696_Mix3-4B	1527.2	81.6092	30	30	32.8553	49	49	50	45	BS
EFG94177.1	cell-division protein and general stress protein (class III heat-shock) [Bacillus subtilis subsp. spizizenii ATCC 6633]	5.9213	70865.1	34	165	2.32837	0.00148667	F211261	Q22696_Mix3-4B	1767.35	48.8226	30	30	5.70861	56	56	55	54	BS
tr|A0A140N5F4|A0A140N5F4_ECOBD$Polyribonucleotide	nucleotidyltransferase	5.11386	77053	34	84	1.09016	0.000696068	F211264	Q22697_Mix3-5B	1275.84	44.8664	24	24	2.49435	32	21	32	31	EC
tr|A0A140NCD0|A0A140NCD0_ECOBD$Maltodextrin-binding	protein	5.53435	43360.4	34	154	3.55163	0.00226772	F211264	Q22697_Mix3-5B	1990.52	74.2424	32	32	20.9491	60	43	60	51	EC
EFG91222.1	molecular chaperone lipoprotein [Bacillus subtilis subsp. spizizenii ATCC 6633]	8.18395	31715.5	33	173	5.45475	0.00348287	F211265	Q22698_Mix3-6B	1801.07	64.4366	27	27	80.0019	61	58	54	61	BS
EFG92320.1	serine hydroxymethyltransferase [Bacillus subtilis subsp. spizizenii ATCC 6633]	5.48625	45376.1	33	205	4.5178	0.00288462	F211264	Q22697_Mix3-5B	1898.35	63.6145	29	28	26.302	77	62	77	66	BS
EFG92366.1	arginyl-tRNA synthetase [Bacillus subtilis subsp. spizizenii ATCC 6633]	5.26961	62787.7	33	132	2.10232	0.00134234	F211265	Q22698_Mix3-6B	1694.15	67.8058	28	28	4.97841	42	41	49	42	BS
EFG93392.1	flagellin [Bacillus subtilis subsp. spizizenii ATCC 6633]	5.09822	29453.8	33	621	21.0838	0.0134621	F211261	Q22696_Mix3-4B	2689.12	99.2727	33	33	1462.48	240	240	196	185	BS
EFG93527.1	triosephosphate isomerase [Bacillus subtilis subsp. spizizenii ATCC 6633]	5.00156	27070.7	33	330	12.1903	0.00778352	F211261	Q22696_Mix3-4B	2425.29	86.9565	32	32	862.599	105	105	109	116	BS
EFG93528.1	phosphoglyceromutase [Bacillus subtilis subsp. spizizenii ATCC 6633]	5.23112	56226.5	33	223	3.9661	0.00253236	F211264	Q22697_Mix3-5B	1873.15	69.0802	31	30	18.3269	79	70	79	74	BS
EFG93583.1	aspartyl/glutamyl-tRNA amidotransferase subunit A [Bacillus subtilis subsp. spizizenii ATCC 6633]	5.46595	52591	33	102	1.9395	0.00123837	F211264	Q22697_Mix3-5B	1617.01	63.7113	25	25	6.45056	37	28	37	37	BS
tr|A0A140N783|A0A140N783_ECOBD$Glyceraldehyde-3-phosphate	dehydrogenase	6.60873	35510.2	33	206	5.80114	0.00370404	F211265	Q22698_Mix3-6B	1889.37	81.571	29	26	79.2678	84	50	72	84	EC
tr|A0A140NH65|A0A140NH65_ECOBD$60	kDa chaperonin	4.8455	57292.7	33	126	2.19923	0.00140421	F211265	Q22698_Mix3-6B	1779.68	68.0657	31	28	10.6824	49	32	45	49	EC
EFG90630.1	30S ribosomal protein S3 [Bacillus subtilis subsp. spizizenii ATCC 6633]	9.76218	24310.9	32	186	7.65088	0.0048851	F211261	Q22696_Mix3-4B	1524.95	86.2385	28	28	151.388	70	70	55	61	BS
EFG91158.1	alpha-phosphoglucomutase [Bacillus subtilis subsp. spizizenii ATCC 6633]	5.01868	64402.9	32	150	2.32909	0.00148713	F211264	Q22697_Mix3-5B	2006.45	57.1429	29	29	7.5067	54	42	54	54	BS
EFG91649.1	leucyl-tRNA synthetase [Bacillus subtilis subsp. spizizenii ATCC 6633]	5.0769	91461.1	32	115	1.25737	0.00080283	F211265	Q22698_Mix3-6B	1192.67	33.3333	25	25	1.77805	39	34	42	39	BS
EFG92064.1	phenylalanyl-tRNA synthetase subunit beta [Bacillus subtilis subsp. spizizenii ATCC 6633]	5.09577	87747.9	32	82	0.934495	0.000596677	F211264	Q22697_Mix3-5B	1457.18	43.9055	27	27	2.23509	34	21	34	27	BS
EFG94190.1	lysyl-tRNA synthetase [Bacillus subtilis subsp. spizizenii ATCC 6633]	5.22468	57415.2	32	112	1.9507	0.00124553	F211264	Q22697_Mix3-5B	1480.96	56.7134	29	29	5.65794	46	30	46	36	BS
tr|A0A140NBS3|A0A140NBS3_ECOBD$Dihydrolipoyl	dehydrogenase	5.78942	50656.6	32	137	2.70449	0.00172682	F211264	Q22697_Mix3-5B	1782.09	62.2363	28	28	10.7089	59	32	59	46	EC
tr|A0A140NFP9|A0A140NFP9_ECOBD$Aconitate	hydratase B	5.2393	93438.9	32	119	1.27356	0.000813169	F211264	Q22697_Mix3-5B	1426.61	33.9884	27	27	2.34346	42	35	42	42	EC
ADB43059.1	putative glucosamine-fructose-6-phosphate aminotransferase [Bacillus subtilis subsp. spizizenii ATCC 6633]	4.95847	65297.7	31	134	2.05214	0.00131029	F211265	Q22698_Mix3-6B	1429.06	49.3333	25	25	4.05782	47	37	50	47	BS
EFG90600.1	glutamyl-tRNA synthetase [Bacillus subtilis subsp. spizizenii ATCC 6633]	5.23097	55640.5	31	122	2.19265	0.00140001	F211265	Q22698_Mix3-6B	1452.99	58.5921	25	25	5.29877	39	39	44	39	BS
EFG92209.1	ribonuclease J1 [Bacillus subtilis subsp. spizizenii ATCC 6633]	6.01091	61400.9	31	136	2.21495	0.00141425	F211264	Q22697_Mix3-5B	1471.99	62.7027	27	27	5.21141	47	43	47	46	BS
EFG93549.1	GMP synthase [Bacillus subtilis subsp. spizizenii ATCC 6633]	4.92774	57737.1	31	126	2.18231	0.00139341	F211264	Q22697_Mix3-5B	1539.78	62.963	23	23	4.89532	42	41	42	43	BS
EFG93847.1	alkyl hydroperoxide reductase subunit F [Bacillus subtilis subsp. spizizenii ATCC 6633]	4.86196	54849.9	31	150	2.73473	0.00174613	F211261	Q22696_Mix3-4B	1674.54	55.5992	29	29	9.92242	49	49	49	52	BS
EFG93947.1	DNA gyrase subunit A [Bacillus subtilis subsp. spizizenii ATCC 6633]	5.37093	92121.9	31	114	1.23749	0.00079014	F211264	Q22697_Mix3-5B	1282.77	38.8551	27	25	2.17195	43	34	43	37	BS
EFG91153.1	aminotransferase [Bacillus subtilis subsp. spizizenii ATCC 6633]	5.56211	49280.9	30	152	3.08436	0.00196937	F211265	Q22698_Mix3-6B	1647.93	64.2697	27	27	10.7791	53	47	52	53	BS
EFG91156.1	glycerol kinase [Bacillus subtilis subsp. spizizenii ATCC 6633]	5.17817	55119.6	30	150	2.72135	0.00173759	F211261	Q22696_Mix3-4B	1551.81	54.0323	27	26	9.20883	52	52	51	47	BS
EFG91953.1	FeS cluster formation protein [Bacillus subtilis subsp. spizizenii ATCC 6633]	5.13119	52682	30	195	3.70145	0.00236338	F211264	Q22697_Mix3-5B	1567.02	61.7204	27	27	17.4505	71	63	71	61	BS
EFG92501.1	sulfite reductase subunit beta [Bacillus subtilis subsp. spizizenii ATCC 6633]	5.65759	64760.5	30	111	1.71401	0.0010944	F211264	Q22697_Mix3-5B	1226.81	47.2855	24	24	4.12763	37	35	37	39	BS
EFG92751.1	prolyl-tRNA synthetase [Bacillus subtilis subsp. spizizenii ATCC 6633]	5.0834	63307.1	30	119	1.87973	0.00120021	F211264	Q22697_Mix3-5B	1462	50.7092	27	27	5.51423	43	38	43	38	BS
EFG92989.1	glucose-6-phosphate isomerase [Bacillus subtilis subsp. spizizenii ATCC 6633]	5.09234	50525.5	30	174	3.44381	0.00219888	F211265	Q22698_Mix3-6B	1880.53	74.2222	26	26	18.5199	60	58	56	60	BS
tr|A0A140N6G0|A0A140N6G0_ECOBD$Enolase		5.324	45626.4	30	130	2.84923	0.00181924	F211264	Q22697_Mix3-5B	1661.89	76.1574	26	26	12.2596	47	33	47	50	EC
tr|A0A140N6W9|A0A140N6W9_ECOBD$Alanine--tRNA	ligase	5.61419	95971.7	30	74	0.771061	0.000492324	F211265	Q22698_Mix3-6B	1232.55	38.6986	26	25	1.56035	27	19	28	27	EC
tr|A0A140N8E1|A0A140N8E1_ECOBD$Phosphoglycerate	kinase	5.0788	41092.6	30	199	4.84272	0.00309208	F211261	Q22696_Mix3-4B	2021.52	79.0698	28	28	37.0614	72	72	64	63	EC
tr|A0A140NDE3|A0A140NDE3_ECOBD$OmpA	domain protein transmembrane region-containing protein	5.98878	37177.7	30	275	7.39692	0.00472294	F211261	Q22696_Mix3-4B	1816.95	79.1908	30	30	59.7997	97	97	86	92	EC
EFG90556.1	glucose-6-phosphate 1-dehydrogenase [Bacillus subtilis subsp. spizizenii ATCC 6633]	5.35375	55598.9	29	153	2.75185	0.00175706	F211265	Q22698_Mix3-6B	1481.89	60.9407	27	26	7.43252	54	47	52	54	BS
EFG90803.1	pyridoxal biosynthesis lyase PdxS [Bacillus subtilis subsp. spizizenii ATCC 6633]	5.26041	31607.2	29	186	5.88474	0.00375742	F211261	Q22696_Mix3-4B	1635.56	81.6327	28	28	110.07	66	66	61	59	BS
EFG91754.1	citrate synthase [Bacillus subtilis subsp. spizizenii ATCC 6633]	5.47255	41659.4	29	199	4.77683	0.00305001	F211264	Q22697_Mix3-5B	1625.62	63.4409	25	25	25.7368	66	64	66	69	BS
EFG92116.1	glutamate-1-semialdehyde aminotransferase [Bacillus subtilis subsp. spizizenii ATCC 6633]	5.23373	46368.5	29	163	3.51531	0.00224453	F211261	Q22696_Mix3-4B	1372.99	60	25	25	11.7847	58	58	56	49	BS
EFG93935.1	tRNA uridine 5-carboxymethylaminomethyl modification enzyme GidA [Bacillus subtilis subsp. spizizenii ATCC 6633]	6.64814	69712.1	29	71	1.01847	0.000650297	F211261	Q22696_Mix3-4B	1056.9	41.5605	21	21	2.01846	25	25	24	22	BS
sp|P00560.2|PGK_YEAST	RecName: Full=Phosphoglycerate kinase	7.10972	44710.8	29	102	2.28133	0.00145663	F211261	Q22696_Mix3-4B	1144.07	66.3462	24	24	6.92726	34	34	35	33	SC
sp|P00924.3|ENO1_YEAST	RecName: Full=Enolase 1; AltName: Full=2-phospho-D-glycerate hydro-lyase 1; AltName: Full=2-phosphoglycerate dehydratase 1	6.15516	46787.3	29	155	3.31287	0.00211527	F211261	Q22696_Mix3-4B	1680.25	73.913	27	15	9.1738	47	47	57	51	SC
EFG90773.1	peptidoglycan glycosyltransferase (penicillin-binding proteins 1A and 1B) [Bacillus subtilis subsp. spizizenii ATCC 6633]	4.85904	100016	28	76	0.75988	0.000485185	F211264	Q22697_Mix3-5B	1322.22	31.4068	24	24	1.38614	31	20	31	25	BS
EFG91625.1	S-adenosylmethionine synthetase [Bacillus subtilis subsp. spizizenii ATCC 6633]	5.33203	44014.6	28	126	2.86269	0.00182783	F211264	Q22697_Mix3-5B	1190.62	64.25	22	22	9.15926	46	41	46	39	BS
EFG92099.1	ketol-acid reductoisomerase [Bacillus subtilis subsp. spizizenii ATCC 6633]	5.48809	37434.2	28	141	3.76661	0.00240498	F211265	Q22698_Mix3-6B	1770.97	86.2573	28	28	24.1179	51	39	51	51	BS
EFG92203.1	pyruvate dehydrogenase (E1 alpha subunit) [Bacillus subtilis subsp. spizizenii ATCC 6633]	5.91077	41522.3	28	146	3.51618	0.00224509	F211261	Q22696_Mix3-4B	1416.11	78.1671	23	23	14.773	53	53	48	45	BS
EFG92344.1	fructose-bisphosphate aldolase [Bacillus subtilis subsp. spizizenii ATCC 6633]	5.11355	30397.3	28	304	10.0009	0.00638558	F211261	Q22696_Mix3-4B	1438.54	84.9123	26	26	201.539	107	107	104	93	BS
EFG92743.1	30S ribosomal protein S2 [Bacillus subtilis subsp. spizizenii ATCC 6633]	6.26696	27949.7	28	173	6.18968	0.00395212	F211261	Q22696_Mix3-4B	1547.26	85.7724	25	24	64.367	61	61	57	55	BS
EFG92772.1	ribonuclease J2 [Bacillus subtilis subsp. spizizenii ATCC 6633]	8.47777	61113.8	28	68	1.11268	0.000710447	F211265	Q22698_Mix3-6B	1141.68	41.982	21	21	2.17144	24	17	27	24	BS
EFG94145.1	methionyl-tRNA synthetase [Bacillus subtilis subsp. spizizenii ATCC 6633]	5.13257	76125.1	28	93	1.22167	0.000780041	F211264	Q22697_Mix3-5B	1304.55	37.5	24	24	2.55157	35	32	35	26	BS
EFG90411.1	glycyl-tRNA synthetase subunit beta [Bacillus subtilis subsp. spizizenii ATCC 6633]	5.21139	76348.3	27	75	0.98234	0.000627226	F211261	Q22696_Mix3-4B	898.73	40.2062	24	24	2.25273	31	31	22	22	BS
EFG90611.1	50S ribosomal protein L1 [Bacillus subtilis subsp. spizizenii ATCC 6633]	9.3671	24929.2	27	151	6.05715	0.0038675	F211261	Q22696_Mix3-4B	1608.87	76.7241	27	26	135.758	59	59	46	46	BS
EFG90707.1	cryptic glutamate dehydrogenase [Bacillus subtilis subsp. spizizenii ATCC 6633]	5.57872	46969.9	27	144	3.06579	0.00195751	F211261	Q22696_Mix3-4B	1338.02	65.3302	26	24	12.2065	51	51	48	45	BS
EFG92754.1	transcription elongation factor NusA [Bacillus subtilis subsp. spizizenii ATCC 6633]	4.77112	41828.8	27	74	1.76912	0.00112958	F211264	Q22697_Mix3-5B	986.09	59.1398	21	21	5.72288	28	23	28	23	BS
EFG93017.1	NADH dehydrogenase [Bacillus subtilis subsp. spizizenii ATCC 6633]	6.11151	41941.1	27	116	2.76578	0.00176596	F211261	Q22696_Mix3-4B	1351.54	61.4796	23	23	10.3899	41	41	40	35	BS
tr|A0A140NAN5|A0A140NAN5_ECOBD$Porin	Gram-negative type	4.76023	39309.1	27	268	6.81777	0.00435315	F211265	Q22698_Mix3-6B	2065.5	90.0552	25	25	17.3677	96	78	94	96	EC
tr|A0A140NE27|A0A140NE27_ECOBD$Acetyltransferase	component of pyruvate dehydrogenase complex	5.0905	66054.8	27	111	1.68042	0.00107295	F211264	Q22697_Mix3-5B	1287.96	45.5556	24	24	3.50428	39	34	39	38	EC
EFG90480.1	glycine cleavage system aminomethyltransferase T [Bacillus subtilis subsp. spizizenii ATCC 6633]	6.04618	39649.5	26	109	2.74909	0.0017553	F211264	Q22697_Mix3-5B	1402.11	81.2155	23	23	11.0102	39	35	39	35	BS
EFG90651.1	DNA-directed RNA polymerase subunit alpha [Bacillus subtilis subsp. spizizenii ATCC 6633]	4.79806	34778.1	26	126	3.62297	0.00231327	F211265	Q22698_Mix3-6B	1250.49	53.8217	24	24	21.1923	41	42	43	41	BS
EFG90696.1	D-3-phosphoglycerate dehydrogenase, partial [Bacillus subtilis subsp. spizizenii ATCC 6633]	5.69107	56232.3	26	118	2.09844	0.00133986	F211265	Q22698_Mix3-6B	1553.31	62.2824	25	25	5.54965	39	36	43	39	BS
EFG90948.1	penicillin-binding lipoprotein 3 [Bacillus subtilis subsp. spizizenii ATCC 6633]	5.94313	70814.2	26	70	0.988502	0.00063116	F211261	Q22696_Mix3-4B	871.73	31.0345	18	18	2.25475	26	26	24	20	BS
EFG91703.1	bifunctional 3-deoxy-7-phosphoheptulonate synthase/chorismate mutase [Bacillus subtilis subsp. spizizenii ATCC 6633]	5.48364	39514.9	26	98	2.48008	0.00158353	F211261	Q22696_Mix3-4B	1157.64	54.4693	22	22	9.36248	35	35	27	36	BS
EFG91732.1	acetate kinase [Bacillus subtilis subsp. spizizenii ATCC 6633]	5.33535	43110.3	26	116	2.69077	0.00171806	F211265	Q22698_Mix3-6B	1432.92	81.2658	24	24	10.4628	41	32	43	41	BS
EFG92127.1	rod shape-determining protein MreB [Bacillus subtilis subsp. spizizenii ATCC 6633]	5.17551	35907.8	26	97	2.70137	0.00172483	F211265	Q22698_Mix3-6B	1115.7	69.4362	22	22	13.1894	36	31	30	36	BS
EFG92193.1	methyl-accepting chemotaxis protein [Bacillus subtilis subsp. spizizenii ATCC 6633]	5.06019	71641.5	26	82	1.14459	0.000730821	F211264	Q22697_Mix3-5B	1398.51	38.5196	20	17	2.0674	27	28	27	27	BS
EFG92504.1	glyoxal/methylglyoxal reductase [Bacillus subtilis subsp. spizizenii ATCC 6633]	5.16406	31658.3	26	149	4.70651	0.00300511	F211264	Q22697_Mix3-5B	1473.65	92.7536	23	23	31.9702	51	49	51	49	BS
EFG92654.1	sulfate adenylyltransferase [Bacillus subtilis subsp. spizizenii ATCC 6633]	5.41765	42764.7	26	117	2.7359	0.00174688	F211265	Q22698_Mix3-6B	1304.92	62.8272	25	25	12.5538	42	36	39	42	BS
EFG94084.1	methyl-accepting chemotaxis protein [Bacillus subtilis subsp. spizizenii ATCC 6633]	4.97666	71931.7	26	60	0.834125	0.00053259	F211261	Q22696_Mix3-4B	1062.53	35.2672	20	19	1.79114	23	23	19	18	BS
tr|A0A140N810|A0A140N810_ECOBD$Transketolase		5.42884	72165.9	26	85	1.17784	0.000752054	F211264	Q22697_Mix3-5B	1162.53	38.4615	21	21	1.90904	29	23	29	33	EC
tr|A0A140ND02|A0A140ND02_ECOBD$Extracellular	solute-binding protein family 5	5.95019	62616.7	26	94	1.5012	0.000958516	F211265	Q22698_Mix3-6B	994.375	52.6882	20	20	2.59479	30	33	31	30	EC
tr|A0A140NF01|A0A140NF01_ECOBD$Transcription	termination factor Rho	6.75057	46990.6	26	112	2.38345	0.00152184	F211264	Q22697_Mix3-5B	1428.66	55.3699	23	22	8.40408	42	32	42	38	EC
tr|A0A140NFD7|A0A140NFD7_ECOBD$Elongation	factor Ts	5.21543	30403.8	26	91	2.99305	0.00191107	F211265	Q22698_Mix3-6B	1233.87	67.1378	22	20	19.4901	31	28	32	31	EC
ADB43058.1	putative phosphoglucosamine mutase [Bacillus subtilis subsp. spizizenii ATCC 6633]	4.91635	48453.5	25	102	2.10511	0.00134412	F211264	Q22697_Mix3-5B	1010.05	54.0179	19	19	5.33398	37	31	37	34	BS
EFG90624.1	50S ribosomal protein L3 [Bacillus subtilis subsp. spizizenii ATCC 6633]	9.83201	22685.2	25	85	3.74694	0.00239243	F211261	Q22696_Mix3-4B	1055.7	86.6029	23	23	40.5035	32	32	28	25	BS
EFG90769.1	asparaginyl-tRNA synthetase [Bacillus subtilis subsp. spizizenii ATCC 6633]	5.32073	48980.8	25	90	1.83745	0.00117322	F211261	Q22696_Mix3-4B	1005.1	48.8372	21	21	4.44664	32	32	30	28	BS
EFG91711.1	tyrosyl-tRNA synthetase [Bacillus subtilis subsp. spizizenii ATCC 6633]	5.30693	47621.5	25	67	1.40693	0.000898326	F211264	Q22697_Mix3-5B	1151.16	68.2464	20	20	3.9906	26	20	26	21	BS
EFG91756.1	malate dehydrogenase [Bacillus subtilis subsp. spizizenii ATCC 6633]	4.99409	33684.6	25	214	6.35305	0.00405644	F211265	Q22698_Mix3-6B	1687.46	68.2692	23	23	46.3718	69	77	68	69	BS
EFG91773.1	threonyl-tRNA synthetase [Bacillus subtilis subsp. spizizenii ATCC 6633]	5.36106	73553.5	25	73	0.992475	0.000633697	F211264	Q22697_Mix3-5B	1033.03	36.5474	20	20	1.50332	24	28	24	21	BS
EFG92176.1	aspartyl-tRNA synthetase [Bacillus subtilis subsp. spizizenii ATCC 6633]	4.87929	65904.6	25	137	2.07876	0.00132729	F211264	Q22697_Mix3-5B	1381.2	45.777	24	22	5.06358	52	40	52	45	BS
EFG92544.1	fumarate hydratase [Bacillus subtilis subsp. spizizenii ATCC 6633]	5.43794	50498.6	25	117	2.31689	0.00147934	F211265	Q22698_Mix3-6B	1163.52	62.987	21	17	5.691	41	33	43	41	BS
EFG92692.1	signal recognition particle protein [Bacillus subtilis subsp. spizizenii ATCC 6633]	9.01741	49467.1	25	72	1.45551	0.000929347	F211261	Q22696_Mix3-4B	1027.2	49.5516	18	18	4.03001	26	26	21	25	BS
EFG93897.1	putative manganese-dependent inorganic pyrophosphatase [Bacillus subtilis subsp. spizizenii ATCC 6633]	4.72026	33980.7	25	102	3.0017	0.00191659	F211261	Q22696_Mix3-4B	1384.9	75.0809	20	20	10.2819	36	36	36	30	BS
EFG93946.1	DNA gyrase subunit B [Bacillus subtilis subsp. spizizenii ATCC 6633]	5.59743	71365.4	25	71	0.99488	0.000635232	F211264	Q22697_Mix3-5B	895.66	33.8558	19	19	1.69361	24	26	24	21	BS
tr|A0A140N9V8|A0A140N9V8_ECOBD$Pyruvate	kinase	5.76964	50697.2	25	122	2.40644	0.00153652	F211264	Q22697_Mix3-5B	1408.26	62.1277	23	23	9.32094	46	36	46	40	EC
tr|A0A140NAN3|A0A140NAN3_ECOBD$Isocitrate	dehydrogenase [NADP]	5.28076	45740.5	25	85	1.85831	0.00118653	F211265	Q22698_Mix3-6B	1061.4	57.2115	23	20	6.03819	28	27	30	28	EC
tr|A0A140NEY2|A0A140NEY2_ECOBD$Maltoporin		4.80675	49880.6	25	182	3.64871	0.00232971	F211264	Q22697_Mix3-5B	1797.48	57.1749	24	24	11.9626	67	49	67	66	EC
EFG90482.1	glycine dehydrogenase subunit 2 [Bacillus subtilis subsp. spizizenii ATCC 6633]	5.35508	54645.6	24	124	2.26917	0.00144887	F211265	Q22698_Mix3-6B	1242.65	52.6639	21	21	4.46207	38	40	46	38	BS
EFG90532.1	leucine dehydrogenase [Bacillus subtilis subsp. spizizenii ATCC 6633]	5.1362	40066	24	106	2.64563	0.00168924	F211264	Q22697_Mix3-5B	1266.19	63.4615	22	22	9.86966	37	36	37	33	BS
EFG90561.1	NADPH dehydrogenase NamA [Bacillus subtilis subsp. spizizenii ATCC 6633]	5.22489	37553	24	134	3.56829	0.00227836	F211261	Q22696_Mix3-4B	1219.31	58.284	23	23	20.0121	45	45	43	46	BS
EFG90995.1	ATP-dependent RNA helicase; cold shock [Bacillus subtilis subsp. spizizenii ATCC 6633]	9.541	55344.9	24	125	2.25856	0.0014421	F211264	Q22697_Mix3-5B	1330.93	52.834	21	21	8.01032	49	38	49	38	BS
EFG91949.1	sulfur mobilizing ABC protein, ATPase [Bacillus subtilis subsp. spizizenii ATCC 6633]	4.77153	29070.6	24	146	5.02226	0.00320672	F211264	Q22697_Mix3-5B	1296.42	83.908	20	20	68.5688	44	50	44	52	BS
EFG92115.1	delta-aminolevulinic acid dehydratase [Bacillus subtilis subsp. spizizenii ATCC 6633]	5.29691	36139.2	24	99	2.73941	0.00174912	F211264	Q22697_Mix3-5B	1101.5	57.0988	22	22	11.7904	35	32	35	32	BS
EFG92521.1	oxalate decarboxylase [Bacillus subtilis subsp. spizizenii ATCC 6633]	4.95468	43467.5	24	201	4.62414	0.00295252	F211264	Q22697_Mix3-5B	1253.48	52.2078	21	21	16.4776	71	58	71	72	BS
[truncated: 1,784 more rows]

## Sheet: in-gel 60min
List of proteins and spectral count - 60 min in-gel proteolysis
1540 proteins detected
[truncated: 1,568 more rows]

## Sheet: in-gel 15min
List of proteins and spectral count - 15 min in-gel proteolysis
[truncated: 1,298 more rows]

## Sheet: S-Trap 60min
List of proteins and spectral count - 60 min S-Trap proteolysis
[truncated: 2,101 more rows]

[truncated: 5 more sheets: S-Trap 15min, SP3_A, SP3_B, SP3_C, SP3_D]
