# Supplementary material for: Evaluation of Sample Preparation Methods for Fast Proteotyping of Microorganisms by Tandem Mass Spectrometry
Source: Front Microbiol. 2019 Sep 6;10:1985. doi: 10.3389/fmicb.2019.01985 (PMC6742703; doi:10.3389/fmicb.2019.01985)
Supplement: Supplementary file 3 [file Table_3.XLSX]

## Sheet: BILAN SP3
Comparison of four protocols for SP3 in-solution proteolysis of Mix3.
SP3 - NanoLC-MS/MS data for the triplicate analysis
		Spectra	PSMs	Peptides	Attribution rate	Proteins
SP3_A	Mean	25448.7	12936	8377	0.508317	1228
	CV	0.122087	0.187738	0.219663		0.0992651
SP3_B	Mean	38351.7	21783.3	12993.7	0.567989	1783
	CV	0.0271582	0.0416426	0.0256368		0.0152671
SP3_C	Mean	36833	21506	12995.7	0.583879	1793
	CV	0.038247	0.050632	0.0400259		0.00456517
SP3_D	Mean	37735.3	21685.7	13073.7	0.574678	1834.67
	CV	0.0240623	0.0337414	0.0187695		0.0082722
SP3 - Peptide distribution amongst the 3 organisms
		B. subtilis	E. coli	S. cerevisiae
SP3_A	Mean	6012.33	1980.67	384
	CV	0.193988	0.279301	0.425724
SP3_B	Mean	9915.33	2556.67	521.667
	CV	0.069594	0.131538	0.135742
SP3_C	Mean	9690.33	2806.67	499
	CV	0.069922	0.115313	0.0791773
SP3_D	Mean	9698	2849.33	526.667
	CV	0.0638775	0.118238	0.139222
SP3 - Protein distribution amongst the 3 organisms
		B. subtilis	E. coli	S. cerevisiae
SP3_A	Mean	819	339.333	69.6667
	CV	0.0954492	0.0943179	0.24416
SP3_B	Mean	1193.33	481.667	108
	CV	0.0204293	0.0472214	0.0723171
SP3_C	Mean	1184	510	99
	CV	0.0186386	0.037358	0.030303
SP3_D	Mean	1215	518.667	101
	CV	0.0175175	0.0495443	0.0514471
SP3 - Proportion of Tryptic missed cleavages
		0	1	2
SP3_A	Mean	8497.33	3831	607.667
	CV	0.385734	0.149027	0.707017
SP3_B	Mean	16724.7	4609	449.667
	CV	0.0289971	0.117042	0.259787
SP3_C	Mean	16732	4351.67	422.333
	CV	0.0146667	0.189996	0.344157
SP3_D	Mean	17055.3	4260.67	369.667
	CV	0.0289288	0.125812	0.289391
SP3 - Distribution of isoelectric point of peptides
		<5	5-6	6-7	7-8	8-9	>9
SP3_A	Mean	4930.67	2753.33	1805.67	10.6667	2255	1180.67
	CV	0.326343	0.293124	0.12599	0.533085	0.0335362	0.139442
SP3_B	Mean	9771.67	4823.33	2811	28	3012	1337.33
	CV	0.0337215	0.0201909	0.0707307	0.061859	0.0710864	0.0669246
SP3_C	Mean	9669.67	4843	2767.67	28	2909.33	1288.33
	CV	0.0288774	0.0338778	0.0952066	0.155675	0.0941774	0.101097
SP3_D	Mean	9849.33	4858.67	2736.67	27.6667	2925.33	1288
	CV	0.0318852	0.0210321	0.0590293	0.0909619	0.0481527	0.0463958
SP3 - Distribution of hydrophobicity (GRAVY) of peptides
		<-1	-1 ; -0.5	-0.5 ; 0	0 ; 0.5	0.5 ; 1	>1
SP3_A	Mean	2108	2837.33	3712.67	2705.67	1099.33	473
	CV	0.278545	0.194864	0.140392	0.15986	0.198699	0.272194
SP3_B	Mean	3914.33	4500.33	5675.67	4610.67	2122.33	960
	CV	0.0694024	0.0452353	0.035769	0.0349435	0.048578	0.0395696
SP3_C	Mean	3893.67	4464.33	5627	4519.67	2069.33	932
	CV	0.0887093	0.0633269	0.0469654	0.0278644	0.0376509	0.0223269
SP3_D	Mean	3922.67	4476.67	5610.33	4621.67	2100	954.333
	CV	0.0573727	0.037836	0.0348601	0.0264845	0.0131017	0.0103379
SP3_A	60 min proteolysis.
SP3_B	15 min proteolysis.
SP3_C	15 min proteolysis with 2 min protein fixation in paramagnetic beads.
SP3_D	15 min proteolysis without reduction / alkylation steps and 2 min protein fixation in paramagnetic beads
